# Supplementary material for: ATP11B inhibits breast cancer metastasis in a mouse model by suppressing externalization of nonapoptotic phosphatidylserine
Source: J Clin Invest. 2022 Mar 1;132(5):e149473. doi: 10.1172/JCI149473 (PMC8884903; doi:10.1172/JCI149473)
Supplement: Supplemental table 1 [file jci-132-149473-s122.xlsx]

## Sheet: 2593 gene list
2593 gene which common expressed in all the samples from GeCKOv2 library screen(average reads count in every sample is larger than 1)
1	CRY1
2	MEIS3
3	LRRC1
4	CDKN2C
5	TCF7L1
6	LRIG3
7	LTB4R1
8	SCAPER
9	SLC25A30
10	PCGF1
11	CBX4
12	CHD3
13	OLFR353
14	CCDC40
15	GTSF1
16	IFITM6
17	GDAP1
18	SNRPD3
19	LPXN
20	MCOLN1
21	OLFR1044
22	GRIN2D
23	ST14
24	LTBP4
25	ADC
26	ATP11B
27	PTPRR
28	PCDHA1
29	DEFA24
30	IDUA
31	RBBP9
32	EFEMP2
33	PALM
34	PNMA3
35	BRCA1
36	ARF3
37	SIGLECG
38	OLFR1333
39	TBC1D17
40	SCRN2
41	MBNL1
42	CACNA2D2
43	PIGU
44	GM597
45	SCNN1G
46	TRIM55
47	DHDH
48	RARRES2
49	DTX1
50	PPP1R7
51	GM44
52	DMGDH
53	PRDX6
54	PRLR
55	ZFP579
56	KRT33B
57	ABCD2
58	SKAP1
59	CAR11
60	PRPF4B
61	SRMS
62	SKINT10
63	HEPACAM
64	OLFR1195
65	2610301B20RIK
66	AGA
67	GSTT2
68	TMX1
69	OLFR1054
70	OLFR1387
71	DUOXA2
72	VMN2R67
73	SOHLH2
74	EFHC2
75	PPM1F
76	CNTROB
77	ERAL1
78	FAM20C
79	EPX
80	OLFR527
81	TNK1
82	MTRR
83	RYR3
84	OLFR1141
85	ROBO2
86	AGBL3
87	PRL8A1
88	CACNA1H
89	LGI1
90	RNF121
91	GBP5
92	NCOA3
93	PLEKHG6
94	EPS8L1
95	OLFR1314
96	ZFP94
97	ATP5D
98	POLR1C
99	C1RL
100	CLDN6
101	OLFR1259
102	CD5L
103	ZAR1
104	MAN2B2
105	APP
106	POLB
107	INPPL1
108	POR
109	PDYN
110	LMAN1L
111	APEX1
112	CYP4F15
113	OLFR1359
114	OLFR917
115	KLRD1
116	MSN
117	PRRT1
118	ENOX2
119	TRP53
120	IDH3G
121	SLC7A14
122	TBX5
123	CCDC39
124	BTNL2
125	CCDC96
126	CEBPG
127	TBC1D7
128	SLC16A2
129	DCUN1D5
130	SCAF8
131	SPINK13
132	IGF1R
133	PTGER2
134	RAB9B
135	HDHD2
136	1700030K09RIK
137	TRIM30B
138	MIA2
139	NIPA2
140	THBS4
141	AI464131
142	GLDN
143	OLFR620
144	LDLRAD3
145	FAM149A
146	RASA1
147	RPS6KA3
148	PPP1R3B
149	H2-EB2
150	LCN5
151	MTHFSD
152	SELPLG
153	STRN4
154	STAM2
155	GM8369
156	OAF
157	BEST2
158	OLFR1263
159	PIH1D1
160	TTF2
161	SMG7
162	RCVRN
163	SLC26A5
164	ACBD5
165	OLFR661
166	ABCC3
167	FAM129C
168	BSPH2
169	GTPBP2
170	XKR5
171	RAB43
172	ZMYM3
173	PNMAL2
174	1700019B03RIK
175	VWA2
176	DLEC1
177	GMPR2
178	GORASP2
179	ZFP773
180	MGRN1
181	PHACTR4
182	TBX6
183	NFIL3
184	CPT1C
185	KPTN
186	SEMA5A
187	TMEM80
188	OLFR432
189	CELF1
190	ITFG1
191	NDST2
192	BHLHE40
193	PSMB11
194	KLK1B5
195	RHBDL1
196	ARHGAP23
197	KLHL9
198	CSN1S2A
199	CXCL3
200	GM11992
201	HNRNPL
202	LRIG1
203	SCRT2
204	JKAMP
205	HEPACAM2
206	FABP7
207	UNC80
208	AKR1C21
209	ZFP536
210	NEU1
211	SMURF1
212	CDK13
213	MZF1
214	MST1
215	SNRPB2
216	OLFR32
217	CRYGF
218	CCDC160
219	GSTO1
220	CCDC85A
221	LY6G6F
222	RAB11FIP2
223	EIF4EBP1
224	RHOX2F
225	WWOX
226	KCNK4
227	SYK
228	NTSR2
229	MUC15
230	ORMDL1
231	EFNA4
232	SLC22A20
233	FRZB
234	MCPH1
235	WSCD1
236	CLDN5
237	GLB1L
238	MYCBP
239	OPN3
240	STX19
241	VTI1A
242	SRPK2
243	ABCA5
244	SRD5A2
245	PSIP1
246	CTNNA1
247	CPNE1
248	CHAF1B
249	BCMO1
250	WDR77
251	WDR63
252	AASS
253	CCBL1
254	LYPLAL1
255	DUSP22
256	SLC30A3
257	POU2F2
258	HTR3A
259	4930404N11RIK
260	MYH11
261	GM4787
262	OLFR557
263	TBK1
264	MIIP
265	SLC4A8
266	BEX6
267	ZFP414
268	UBL7
269	LBR
270	SENP8
271	GPATCH4
272	GPR84
273	SAR1B
274	LRRC58
275	ACVRL1
276	ZFP296
277	ANKS4B
278	COX6B2
279	UBE2F
280	MRC2
281	VMN1R31
282	FAM69B
283	GSK3B
284	TRAPPC6B
285	PAX8
286	JRK
287	4933402N03RIK
288	SLX1B
289	ZP3R
290	MBD1
291	DSC1
292	FAM189B
293	CPA1
294	0610010F05RIK
295	OTOP3
296	TRPC5
297	HTATIP2
298	PLIN2
299	ETV1
300	APPL1
301	OLFR490
302	COL17A1
303	STMN3
304	RTTN
305	OLFR859
306	SPTY2D1
307	SFMBT2
308	B020031M17RIK
309	MTRF1
310	FAIM2
311	HSPB7
312	HTRA2
313	TLX3
314	INTS12
315	CD151
316	OLFR545
317	UFC1
318	NEU2
319	OLFR914
320	BAG1
321	SYNC
322	GHR
323	KCNV1
324	NUDT17
325	ALDH3B1
326	KHDC3
327	PLAG1
328	TMED7
329	FBXW8
330	OLFR1427
331	SOBP
332	FPR-RS6
333	LSMD1
334	CCDC88A
335	LITAF
336	BMP1
337	MED12
338	TMEM69
339	OLFR78
340	CCDC77
341	CMIP
342	ADCY3
343	ZFAND5
344	STC2
345	EIF4B
346	OLFR506
347	RB1
348	CHRNG
349	IGFBPL1
350	TUBA4A
351	CALCR
352	1700042B14RIK
353	PDZD3
354	YDJC
355	PFN1
356	MGAT4C
357	LPCAT1
358	KIFC5B
359	ITGA3
360	LRRC61
361	KLHL35
362	KIF24
363	SLC16A14
364	RYR1
365	BTBD17
366	KRTCAP3
367	POLDIP2
368	PPOX
369	PRDM15
370	SPACA1
371	GLYAT
372	ITM2B
373	CD3E
374	KBTBD7
375	CABP5
376	PRKAR1A
377	VMN1R121
378	ERG
379	ICAM5
380	HACL1
381	ELL2
382	SAV1
383	CGREF1
384	EHD2
385	REPIN1
386	PSORS1C2
387	RASAL3
388	PRAMEL3
389	SALL3
390	NAA35
391	SLC13A1
392	GYS1
393	ANKRD42
394	TFAP2E
395	CHAT
396	MOSPD3
397	L1TD1
398	KDELC1
399	VWDE
400	ERBB4
401	AVPR2
402	ZBTB25
403	SKINT9
404	ZFP248
405	CPLX2
406	GLT1D1
407	PSEN1
408	NOTCH3
409	GREM2
410	HSPBP1
411	OLFR541
412	NAA16
413	GMPPA
414	VSTM2B
415	CYP2C37
416	MPZL1
417	TAAR7E
418	MSX3
419	GM10439
420	4833423E24RIK
421	OLFR455
422	NUMB
423	NRG4
424	CEP70
425	PCDHGA11
426	MN1
427	GABRD
428	CEP72
429	MAGIX
430	CAPRIN2
431	GM9994
432	A830010M20RIK
433	SIN3B
434	ARHGEF4
435	SCAMP1
436	SIRPB1A
437	MECOM
438	NFE2L3
439	LRRC26
440	NTF3
441	USP4
442	AI837181
443	LIPC
444	GSTM3
445	PPP4R4
446	MACROD1
447	CIB3
448	BPIFB6
449	ZFP719
450	VMN1R172
451	EXOC4
452	PLEK2
453	MEN1
454	HDAC11
455	LAMC1
456	DUPD1
457	MAPK13
458	MYF6
459	ZFP551
460	GM973
461	PSRC1
462	CMTM2B
463	VMN1R56
464	4930523C07RIK
465	TOP1MT
466	UBR2
467	PVALB
468	REEP3
469	PTPN22
470	SYCE3
471	BC051628
472	NCAM2
473	CDX2
474	C4BP
475	DDX25
476	ADAMTSL3
477	SH3RF2
478	SLC32A1
479	PTK7
480	PCM1
481	FOXP3
482	ATF3
483	PLAU
484	PIK3R5
485	GM4937
486	KLHL3
487	SGK2
488	SLC5A5
489	ZFP352
490	SNX7
491	USP48
492	CCDC148
493	ST8SIA6
494	MED17
495	SLC35E3
496	ERCC5
497	PDGFRL
498	LRRC8B
499	TMCO3
500	PRL7A1
501	PTPRB
502	PCBD1
503	CML1
504	SLC22A17
505	PMP2
506	RFC1
507	ANAPC7
508	ACADM
509	CLDN18
510	CCDC14
511	CACNG7
512	ZW10
513	WDR70
514	ODF3B
515	MLXIP
516	EIF3E
517	KBTBD13
518	ROR2
519	VMN2R28
520	FGF6
521	COL22A1
522	CYP24A1
523	ASXL3
524	RGR
525	MRPL32
526	NKPD1
527	BC048943
528	TYROBP
529	CCKBR
530	CCDC154
531	CDNF
532	UCKL1
533	OLFR676
534	ZKSCAN4
535	LTC4S
536	OLFR549
537	STXBP2
538	PRSS45
539	FOXA3
540	BBS9
541	CDH24
542	NOD1
543	TMEM89
544	SPIN1
545	CNPY3
546	CCDC78
547	ALYREF2
548	CD70
549	BC048507
550	DRD4
551	TOLLIP
552	OLFR605
553	ABCD4
554	SF3B3
555	IGSF8
556	SIM1
557	FZD5
558	MED30
559	NEIL2
560	MRPS7
561	PGM2
562	KAT2A
563	FAM78B
564	SLC9A3R2
565	KCNMB4
566	RAD21L
567	GMEB1
568	GPR15
569	GALNT1
570	MECP2
571	NICN1
572	ADCK2
573	OLFR494
574	RAPGEF3
575	ARFGAP1
576	BAG5
577	SF3B2
578	TMED9
579	UBAC2
580	KLC1
581	OLFR47
582	SH3BP1
583	GM4884
584	APOOL
585	ATP1A1
586	PCDHB16
587	ST3GAL6
588	CRHBP
589	WDR76
590	OLFR1282
591	AURKB
592	OLFR484
593	CCDC103
594	TRPM2
595	SLC25A48
596	NDUFV1
597	NAF1
598	MCEE
599	NSG1
600	CAR4
601	CCDC91
602	CEACAM14
603	GM7157
604	TMEM66
605	SARDH
606	DDAH1
607	DNASE1L2
608	CPLX3
609	ZFP286
610	METTL17
611	KLRI2
612	GM813
613	PHF13
614	NRARP
615	RAP2B
616	NUP50
617	HPN
618	ZFP266
619	FAM19A2
620	TNFSF15
621	CDH1
622	ARHGEF11
623	2410016O06RIK
624	DMP1
625	MGAM
626	CAR7
627	ADSS
628	FLRT3
629	TBRG1
630	OLFR1441
631	TMED5
632	CYP1A1
633	TRPM8
634	SOCS5
635	OBOX6
636	1700029P11RIK
637	PLSCR3
638	PLA2G2C
639	TM4SF4
640	1810041L15RIK
641	VMN1R216
642	SLC23A2
643	LCE1G
644	AKR1D1
645	C8A
646	OLFR801
647	E130309D02RIK
648	MACC1
649	ACBD7
650	ARR3
651	LYPD4
652	CASR
653	FRMD5
654	RYK
655	EHBP1L1
656	SENP5
657	DRD3
658	CPEB3
659	2310045N01RIK
660	MUC5B
661	ZFP92
662	1190007I07RIK
663	SELP
664	NEU3
665	OLFR462
666	SLC33A1
667	KL
668	KATNAL2
669	CADM3
670	DHCR7
671	OLFR959
672	THYN1
673	PPM1A
674	LRP5
675	CLTB
676	H2AFV
677	KRT15
678	ALDH7A1
679	XYLT2
680	AXL
681	STARD3NL
682	SLC1A5
683	RPH3A
684	LINGO4
685	ETNK1
686	PCDHB8
687	ZCCHC18
688	TM4SF5
689	TDRD5
690	D630023F18RIK
691	THBS2
692	DNAJC19
693	LAPTM5
694	GPR107
695	RNF138
696	SLIT3
697	OLFR480
698	PALM2
699	OLFR472
700	DSE
701	SERP2
702	ZFP868
703	RHBDL3
704	OLFR483
705	SDCCAG3
706	HIST1H3C
707	ANKDD1B
708	CCZ1
709	CD93
710	NEUROD6
711	OLFR554
712	RANBP9
713	QRFP
714	OLFR44
715	PRAM1
716	D1PAS1
717	MCOLN3
718	MOS
719	PDPN
720	PBRM1
721	SGK3
722	SLC1A1
723	TMOD2
724	RGL2
725	OPCML
726	FOXP4
727	OLFR27
728	GALNT6
729	OLFR43
730	TTC36
731	TFDP2
732	PIRA2
733	VMN2R2
734	TMEM201
735	TAPBP
736	VIPR2
737	POTEG
738	KCNIP1
739	FBN2
740	PILRA
741	OLFR1239
742	SCARA5
743	BRSK1
744	PPP1R12B
745	IL17A
746	SLC38A3
747	ACER3
748	STIL
749	GABRR1
750	ZFYVE27
751	SH3KBP1
752	POLR3D
753	FGR
754	MAFK
755	CYP2J12
756	KRT17
757	ZMIZ2
758	ACVR1
759	SEZ6L2
760	PTPRU
761	ZC3H7A
762	NPEPPS
763	RECQL5
764	ABRA
765	AP3S2
766	CYFIP2
767	ZC3H12C
768	PHGDH
769	WNT2
770	NCS1
771	ANKRD61
772	MRPL22
773	PAN3
774	FCRL5
775	1700012L04RIK
776	KCNK5
777	OLFR1505
778	4930503L19RIK
779	MMP2
780	TMPRSS13
781	ZFP142
782	ZDHHC5
783	SF3A3
784	WFS1
785	EPT1
786	SLC47A1
787	GRM5
788	PHF3
789	TRIM67
790	GPR160
791	ANPEP
792	HADH
793	SCN8A
794	GM4906
795	DHRS4
796	DOCK9
797	MRPL24
798	NRSN1
799	2900011O08RIK
800	OLFR976
801	OGFRL1
802	IRG1
803	TGDS
804	SNAPC4
805	LAMA2
806	MSH5
807	FAAH
808	PSMD5
809	ST6GAL2
810	TMEM239
811	TGFBR2
812	CBLN3
813	MIDN
814	RAB27B
815	SEL1L
816	HBB-BH1
817	RHOT2
818	PCCB
819	FAM89B
820	CREG2
821	R3HDM1
822	FOXH1
823	CLDN3
824	HDDC3
825	CST6
826	FADS1
827	SWAP70
828	TTC9B
829	CLASP2
830	RNLS
831	SPA17
832	CCDC135
833	PTK2B
834	GNS
835	IPO4
836	BDKRB2
837	OLFR447
838	NFATC1
839	FBP1
840	MOB1B
841	CARKD
842	FAM53C
843	CDYL
844	GAS6
845	DENND4C
846	KCNK10
847	WDR13
848	ZFP750
849	UBE3A
850	LANCL2
851	MRPL19
852	CRYBB2
853	RAVER2
854	1700019L03RIK
855	CDRT4
856	FAM109A
857	MAPT
858	SET
859	RAB11A
860	ANKRD35
861	PRL3C1
862	KRT222
863	R3HDM2
864	BCL6
865	GPC1
866	CHRNB1
867	SLC22A22
868	CCL2
869	HOXC5
870	SUCLG1
871	CDC37
872	PTPRG
873	VIT
874	KCTD16
875	ATAT1
876	WEE2
877	FAM71F2
878	FAM163A
879	PPP1R14B
880	GRIN2C
881	TSC22D2
882	SHC3
883	ANKRD55
884	ADAM23
885	QRFPR
886	OLFR938
887	CHD6
888	DEFB30
889	LMLN
890	ABCG2
891	KLRA6
892	VMN1R68
893	FAM35A
894	HBS1L
895	TTC9
896	JMJD4
897	NXPH4
898	AKR1B7
899	MICAL1
900	MS4A10
901	TTC29
902	ACRBP
903	LACTB2
904	OLFR231
905	LRRN3
906	CASP2
907	TEX15
908	PLS3
909	AZI2
910	ITGB1BP2
911	MMP15
912	SFT2D2
913	APOBEC1
914	TMEM28
915	FBXL4
916	AP2M1
917	TUBGCP5
918	SIAH1A
919	ZFP580
920	N6AMT2
921	MMGT1
922	1810019J16RIK
923	PREX1
924	A630001G21RIK
925	OPN5
926	D630003M21RIK
927	SLC5A7
928	TPRGL
929	ASB13
930	FARP1
931	VMN2R79
932	SNX4
933	GK2
934	MTF1
935	FLAD1
936	POLR2E
937	NR2C2
938	OLFR362
939	NKX1-2
940	PCMT1
941	NOTO
942	B4GALT5
943	SIRT3
944	CCDC142
945	MYBPHL
946	OLFR15
947	PSMD6
948	NAGLU
949	HOXD9
950	CTSK
951	PLA2G4B
952	ACO2
953	BPIFA3
954	DEFB36
955	PSCA
956	FMNL3
957	GOLIM4
958	CHD9
959	MDM1
960	ZFP759
961	TAS2R108
962	PLCL2
963	4931408C20RIK
964	MIP
965	OLFR1389
966	IQCJ
967	C87414
968	ACSM2
969	NMNAT3
970	CPSF3L
971	OLFR1118
972	RABGAP1
973	SEMA3F
974	MYRIP
975	NAP1L2
976	ZSWIM7
977	3110040N11RIK
978	FRRS1
979	OLFR701
980	2900026A02RIK
981	GALNT4
982	CD33
983	SIGLECE
984	TMPRSS2
985	ACAT1
986	DENND3
987	SLC4A9
988	TDGF1
989	RUFY2
990	AK7
991	GM694
992	PAX7
993	VASN
994	CLRN1
995	CLGN
996	FAM19A3
997	ERP27
998	H2AFY
999	LAMA3
1000	ZFP444
1001	TRAPPC2
1002	PHF2
1003	UNC119
1004	SFR1
1005	RAPGEF6
1006	HSBP1
1007	ZFP664
1008	PLEKHG4
1009	VWA1
1010	SLC39A4
1011	SMPDL3A
1012	PPAPDC1A
1013	TRMU
1014	FOXP1
1015	HOXC9
1016	ZFP318
1017	C4B
1018	PACS1
1019	GNB3
1020	VSNL1
1021	TCF20
1022	F3
1023	FDXACB1
1024	4930568D16RIK
1025	RSPO2
1026	TTR
1027	PPRC1
1028	ADORA1
1029	OLFR397
1030	RAB44
1031	MAD2L1
1032	JAG2
1033	TMEM8B
1034	B4GALT1
1035	KREMEN2
1036	SRRM4
1037	TRPV1
1038	KRT10
1039	BST1
1040	AU022751
1041	TTC8
1042	DLAT
1043	BC107364
1044	TECTB
1045	DMBX1
1046	TPR
1047	TSSK3
1048	GNPDA2
1049	CCNB3
1050	AY074887
1051	HBB-Y
1052	GM4981
1053	SGSH
1054	CLDN13
1055	GPATCH2
1056	VMN1R17
1057	BFAR
1058	OLFR1232
1059	SFRP2
1060	PRSS48
1061	TNFRSF18
1062	ABCB6
1063	ZFP574
1064	TAF3
1065	FAM122C
1066	ESYT1
1067	6330409D20RIK
1068	BTG4
1069	FRMD8
1070	METTL10
1071	GLRX
1072	RAB40C
1073	ZFP36
1074	WIPF3
1075	MRPL15
1076	GIMAP3
1077	PLEKHO2
1078	HCRT
1079	TIAL1
1080	OOEP
1081	VMN2R70
1082	SLC2A10
1083	KLRA3
1084	PLAC8L1
1085	EIF4E
1086	FZD6
1087	2810417H13RIK
1088	TMEM72
1089	FBXO2
1090	ZFP654
1091	SPINK6
1092	OLFR1115
1093	CDR1
1094	1700011H14RIK
1095	CPOX
1096	PRKRIR
1097	MAGEA4
1098	GPR151
1099	ARL6IP6
1100	ZFP688
1101	ATRN
1102	CHRNA6
1103	CLDN2
1104	CTH
1105	ZFYVE26
1106	AMIGO2
1107	COL18A1
1108	SIX1
1109	D130043K22RIK
1110	ADAM30
1111	CLDN17
1112	CPB1
1113	CRY2
1114	GAS8
1115	2410137M14RIK
1116	CCDC79
1117	TAAR9
1118	RLN3
1119	CDH5
1120	OLFR1346
1121	RPS25
1122	MDFI
1123	HOXD8
1124	ENAM
1125	OLFR310
1126	KRTAP4-7
1127	CUL5
1128	DCPP2
1129	MYO5B
1130	GULP1
1131	ZBTB46
1132	ASNSD1
1133	LRRC52
1134	REST
1135	SDF2
1136	CK137956
1137	IREB2
1138	ACTA2
1139	FBXW24
1140	OLFR832
1141	TRAK1
1142	KTI12
1143	GPC2
1144	UBE2C
1145	LY6D
1146	CYP2J11
1147	METTL21A
1148	CCRL2
1149	OLFR617
1150	RNF165
1151	TFR2
1152	PGF
1153	NAE1
1154	OGFOD1
1155	SP5
1156	KCNG3
1157	A830080D01RIK
1158	TRPV6
1159	ATP8A1
1160	EPN3
1161	UBE2J1
1162	PRL
1163	OLFR1137
1164	CLIC3
1165	MKRN2
1166	SLFN4
1167	SART3
1168	CPNE7
1169	EPN1
1170	OLFR828
1171	OGN
1172	AFAP1
1173	ZFP219
1174	RFX1
1175	FH1
1176	ZFP735
1177	ZFP385B
1178	PRRG3
1179	TAP1
1180	KANSL1
1181	FHL1
1182	OLFR955
1183	RAVER1
1184	GPR98
1185	SRPK1
1186	DEFB28
1187	ZFP518A
1188	PHACTR3
1189	GATAD2B
1190	PRRX1
1191	LRRC30
1192	OLFR547
1193	MAK
1194	ZFP790
1195	OLFR1302
1196	GPAA1
1197	MFSD4
1198	WDR93
1199	HOXA4
1200	FABP9
1201	GM1661
1202	PRR5L
1203	UPF1
1204	TRIM13
1205	CEACAM16
1206	PAQR6
1207	TNN
1208	KRTAP12-1
1209	GALNS
1210	CYPT1
1211	MAGEB3
1212	MAP3K11
1213	HAUS2
1214	TBX20
1215	PAPD7
1216	DOS
1217	BLM
1218	PRDM12
1219	HSF5
1220	ST6GALNAC1
1221	SKOR1
1222	RBM12B1
1223	DET1
1224	ZFP7
1225	ZBTB45
1226	HERPUD1
1227	CASP7
1228	CLDN23
1229	EPHX1
1230	EBPL
1231	BTN2A2
1232	GM6484
1233	IGFN1
1234	NGEF
1235	INSR
1236	OLFR46
1237	TAX1BP3
1238	S100A7A
1239	HAT1
1240	DPPA2
1241	DEGS2
1242	BSPRY
1243	GIGYF1
1244	TFDP1
1245	CCL25
1246	ADAM39
1247	CX3CL1
1248	CYLC1
1249	ZFP281
1250	FAM110B
1251	PLCG1
1252	LDHB
1253	VMN1R49
1254	E2F5
1255	MTAP7D3
1256	CLCC1
1257	SLC16A4
1258	TAAR8C
1259	VMN2R22
1260	EPYC
1261	ZFP324
1262	SLC25A32
1263	CEACAM15
1264	DMRT3
1265	FND3C2
1266	ADH7
1267	TRANK1
1268	RNF17
1269	LPP
1270	RASSF4
1271	GM15293
1272	PEA15A
1273	TMEM167B
1274	GPR82
1275	PRICKLE3
1276	CNTNAP5B
1277	CHMP4C
1278	D6WSU163E
1279	EIF4G3
1280	SLC6A14
1281	PPEF1
1282	OLFR1109
1283	DENND5B
1284	TTC22
1285	ATL2
1286	CYP3A44
1287	CHSY1
1288	OLFR1269
1289	SLC6A7
1290	MARK2
1291	SEC23A
1292	RAB8A
1293	IL2RA
1294	FMN2
1295	OLFR1385
1296	SOCS6
1297	OLFR1015
1298	IFT46
1299	VMN1R73
1300	ATP6V1G3
1301	TNFRSF12A
1302	SPATA21
1303	GTF3C5
1304	SERPINF1
1305	4933411G11RIK
1306	TRHDE
1307	SP9
1308	CCDC32
1309	IPO13
1310	9030624G23RIK
1311	VMN1R177
1312	TUBA1A
1313	CCDC117
1314	CIT
1315	PLS1
1316	F10
1317	CARD9
1318	OLFR1412
1319	CTSL
1320	UBLCP1
1321	TIFAB
1322	TNFAIP1
1323	MAGI2
1324	ZFP362
1325	SSH2
1326	DPM3
1327	CD302
1328	SHB
1329	TADA1
1330	GM5082
1331	PEX2
1332	4930522H14RIK
1333	EGLN2
1334	SIL1
1335	CD1D1
1336	OLFR1433
1337	CRMP1
1338	OLFR1510
1339	SPRR1B
1340	COL20A1
1341	1700123K08RIK
1342	ZFP345
1343	OMP
1344	OLFR633
1345	CLCN5
1346	VMN1R119
1347	IL10RB
1348	TCL1B4
1349	NCKIPSD
1350	OLFR988
1351	NKIRAS1
1352	ATG5
1353	PLD4
1354	1700017B05RIK
1355	TMEM50B
1356	SPAM1
1357	ITIH1
1358	ACTR1A
1359	1700001J03RIK
1360	ANG5
1361	MAPRE2
1362	GM16515
1363	SERPING1
1364	NLRP4E
1365	FRMD3
1366	RBM44
1367	SLC45A2
1368	UNC45B
1369	TMEM51
1370	MDC1
1371	OLFR1254
1372	NPHS1
1373	PTPN6
1374	MYL2
1375	PRL8A2
1376	ATPAF2
1377	ERI2
1378	CRYAB
1379	OLFR1284
1380	CKB
1381	OLFR665
1382	FNDC1
1383	BTD
1384	FAM195B
1385	CD300LD
1386	CTU2
1387	NOS3
1388	CARS
1389	PHKG2
1390	OLFR890
1391	AJAP1
1392	NPTN
1393	1700106J16RIK
1394	SLCO1C1
1395	ILVBL
1396	OLFR707
1397	D2HGDH
1398	SERTAD2
1399	PLEKHH1
1400	RNF44
1401	D19ERTD737E
1402	MYOM3
1403	PDS5A
1404	PTCHD1
1405	AMZ1
1406	ZFP513
1407	BHLHA9
1408	NRN1L
1409	PROS1
1410	GGNBP2
1411	FLT1
1412	UBE2Q1
1413	HIST1H1A
1414	GHSR
1415	ERCC2
1416	CDH3
1417	EVC
1418	EFR3B
1419	MAPRE3
1420	GM14322
1421	GRM2
1422	SLC30A8
1423	RAB15
1424	AMIGO3
1425	PLXDC1
1426	LIPH
1427	RBM43
1428	RHBDL2
1429	SYCE1L
1430	PAK4
1431	TRAK2
1432	TAS2R104
1433	7420461P10RIK
1434	LRCH4
1435	HGD
1436	IPO7
1437	HIC2
1438	AMN
1439	ZXDC
1440	VMN2R65
1441	OLFR818
1442	OLFR1323
1443	1700023F06RIK
1444	PLCG2
1445	PPA1
1446	EMID1
1447	OLFR1057
1448	OGDH
1449	TBPL1
1450	H2-AB1
1451	ABCB1B
1452	KIF3C
1453	PGM2L1
1454	CCL22
1455	CCDC3
1456	BAIAP3
1457	DNAJC2
1458	1700123O20RIK
1459	HGF
1460	4930428D18RIK
1461	DTX2
1462	CD52
1463	FMR1NB
1464	NR1I3
1465	GLDC
1466	VMN2R59
1467	ZC3H11A
1468	HTR1B
1469	ZFP2
1470	CCDC62
1471	NCAPH2
1472	OXGR1
1473	CLEC4E
1474	HLX
1475	SLC35F4
1476	SLC35C2
1477	OLFR98
1478	TMEM106B
1479	PTPN13
1480	3110035E14RIK
1481	SLAMF7
1482	PPP1R26
1483	TMEM79
1484	DCUN1D3
1485	SPEF2
1486	GLIS1
1487	MICAL2
1488	TTC13
1489	ARF6
1490	AIP
1491	LELP1
1492	ZSWIM2
1493	2700081O15RIK
1494	WIZ
1495	GM595
1496	RIPPLY3
1497	1700016D06RIK
1498	NKG7
1499	DNER
1500	ACLY
1501	5830411N06RIK
1502	OLFR456
1503	ADCY5
1504	D16ERTD472E
1505	DUSP26
1506	ZFP521
1507	GPR87
1508	ASGR1
1509	MAGED1
1510	ENTPD5
1511	UBXN8
1512	RSPRY1
1513	PLEKHH3
1514	CAP2
1515	USP25
1516	DAGLB
1517	4930415L06RIK
1518	STK35
1519	OLFR1367
1520	INTS5
1521	OLFR49
1522	SVOPL
1523	OLFR1288
1524	GLCCI1
1525	4933421I07RIK
1526	FAM150A
1527	TIRAP
1528	CENPJ
1529	FAP
1530	SMOK2A
1531	RNF11
1532	BBC3
1533	IER3
1534	ANK2
1535	SOX21
1536	GYG
1537	KEG1
1538	PBX3
1539	PIGG
1540	OLFR651
1541	ANKLE2
1542	OLFR66
1543	CHTF8
1544	AKAP3
1545	GOLT1B
1546	EMP3
1547	PDIA6
1548	ZFP326
1549	CYP2C40
1550	OLFR767
1551	MNT
1552	SPAG17
1553	PODXL2
1554	OLFR1214
1555	LRRC27
1556	PPT2
1557	AW551984
1558	MOB1A
1559	CDKL2
1560	OLFR308
1561	ZFP106
1562	ERGIC2
1563	JOSD2
1564	TTC1
1565	TNFRSF14
1566	GPHA2
1567	SMG5
1568	APOA1
1569	D8ERTD738E
1570	KCNN4
1571	PPP1R15B
1572	SSXB1
1573	CDH6
1574	ZFP831
1575	ORC1
1576	2700029M09RIK
1577	NPHS2
1578	RXFP3
1579	SETD3
1580	FAM3A
1581	HAPLN1
1582	ATP8B5
1583	OLFR715
1584	OLFR1136
1585	OLFR722
1586	PDCD10
1587	ARHGAP25
1588	TIPRL
1589	SCCPDH
1590	TSGA13
1591	TRNT1
1592	OSGIN1
1593	HRASLS
1594	TEN1
1595	TSPAN1
1596	SLC41A1
1597	PSG18
1598	NPHP3
1599	DNAJC6
1600	SLC45A4
1601	SNX9
1602	APOF
1603	SMYD4
1604	ADIG
1605	ATP5S
1606	KHSRP
1607	TSHB
1608	POSTN
1609	PAIP1
1610	BAG6
1611	PODXL
1612	GPC6
1613	FAM170B
1614	NF2
1615	MTCH1
1616	MOB3A
1617	SRPRB
1618	BC026585
1619	SUCNR1
1620	GM12597
1621	MAN1A
1622	MANF
1623	NGP
1624	ASF1B
1625	DIDO1
1626	ARHGAP26
1627	ZFYVE1
1628	TMEM68
1629	A2M
1630	RFC3
1631	ADH1
1632	SLC12A6
1633	AB124611
1634	OLFR610
1635	1700001K19RIK
1636	ECHDC2
1637	TAOK3
1638	ABCC1
1639	SERPINB9D
1640	AADAC
1641	PPP2R3A
1642	TMEM242
1643	TRIM10
1644	CLEC4A3
1645	NPB
1646	PYDC3
1647	LEFTY2
1648	SFN
1649	MED13
1650	4933413G19RIK
1651	BC028528
1652	KCNE4
1653	PGC
1654	CYP2T4
1655	DNAJB2
1656	IFNGR2
1657	DSC3
1658	SLC35F3
1659	PIN1
1660	AP4S1
1661	HDHD1A
1662	CD6
1663	HHIP
1664	PHOSPHO2
1665	SHISA9
1666	MARK1
1667	TRIM3
1668	MDH1
1669	GM13547
1670	RFXANK
1671	BZW1
1672	DCTN3
1673	DEGS1
1674	OLFR1271
1675	RSPH3A
1676	FAM83E
1677	ECI3
1678	SON
1679	TLK2
1680	TGOLN1
1681	HCLS1
1682	GUCY1A3
1683	ATP2B3
1684	DEFB19
1685	KRTAP1-5
1686	SULT2A2
1687	TAF4B
1688	GABRR2
1689	FAIM3
1690	DYNC2H1
1691	ZFP180
1692	MAPKBP1
1693	EDN3
1694	VPREB3
1695	E2F7
1696	TAC4
1697	FOLR2
1698	ITGA5
1699	PRKCE
1700	GOLPH3
1701	FFAR1
1702	BICC1
1703	GM13084
1704	F2
1705	KCNJ9
1706	CLIP4
1707	SERTAD3
1708	ISLR
1709	ATP10B
1710	EIF3L
1711	SCYL2
1712	4933402J07RIK
1713	BCL11B
1714	1700061G19RIK
1715	DPT
1716	KCNA10
1717	REL
1718	SPHK1
1719	KCNJ16
1720	PGAP3
1721	PARP6
1722	MMP7
1723	OLFR796
1724	MYO1A
1725	CRHR2
1726	BSG
1727	RAP1A
1728	CNGB3
1729	MRPL46
1730	ALDOC
1731	PPM1M
1732	FAM98B
1733	USH2A
1734	MUM1L1
1735	UAP1L1
1736	OLFR315
1737	TCERG1
1738	FPGT
1739	IGSF3
1740	OLFR823
1741	RNFT2
1742	SOST
1743	KCNJ6
1744	CAPG
1745	SLC10A3
1746	1600016N20RIK
1747	RAD1
1748	PLA2G12A
1749	PPM1K
1750	ITIH5
1751	LIPN
1752	PHKG1
1753	TREM1
1754	PSD4
1755	OLFR805
1756	ATP8B1
1757	AFAP1L2
1758	ICA1
1759	OLFR199
1760	SOX17
1761	ARV1
1762	BTG3
1763	TCEAL8
1764	DNAIC2
1765	PSMB8
1766	COL4A6
1767	NDUFA6
1768	9830107B12RIK
1769	RAB12
1770	OLFR284
1771	OLFR1329
1772	DHTKD1
1773	OIT1
1774	TESK1
1775	SORL1
1776	TMEM71
1777	RPL10L
1778	CTSA
1779	KCNH6
1780	NINJ1
1781	PKD2L2
1782	EDN1
1783	RPRD2
1784	TEKT5
1785	SYNJ1
1786	GPR142
1787	DMRTC1A
1788	TMEM207
1789	OLFR311
1790	KY
1791	EMP1
1792	LRRCC1
1793	GM6289
1794	KCNQ5
1795	SATL1
1796	SS18
1797	TLR13
1798	MS4A4D
1799	DNASE1L3
1800	TSPAN14
1801	TMPRSS11C
1802	1700016K19RIK
1803	XPO4
1804	CTNS
1805	MT1
1806	ZFP189
1807	AP3B1
1808	ARMC4
1809	ERV3
1810	ITPRIPL1
1811	1190002N15RIK
1812	PURA
1813	PKLR
1814	SEC23B
1815	AMOTL1
1816	DGAT1
1817	LYPD1
1818	UCP2
1819	RCN1
1820	FAM24A
1821	SECTM1A
1822	TNFSF8
1823	KRT71
1824	HOXB1
1825	SLC30A2
1826	HEBP2
1827	IFNA11
1828	OLFR725
1829	GPM6B
1830	LIX1
1831	SLC25A21
1832	CUL9
1833	D630033O11RIK
1834	GRWD1
1835	TMEM88
1836	NUP54
1837	FADS6
1838	OLFR596
1839	GSDMA3
1840	4931429L15RIK
1841	OLFR834
1842	RHOX11
1843	1700017D01RIK
1844	MOXD1
1845	OLFR177
1846	CLEC11A
1847	GM12888
1848	GPR165
1849	CC2D2A
1850	OLFR738
1851	UTP20
1852	SHMT1
1853	HIST3H2A
1854	KIFC1
1855	ADAT3
1856	PSPC1
1857	OLFR777
1858	PKN1
1859	4930486L24RIK
1860	SLC16A13
1861	CORIN
1862	PCYOX1
1863	STMN4
1864	ZFP738
1865	CCDC84
1866	ROBO1
1867	CCDC126
1868	ARRDC1
1869	MARCKSL1
1870	SLC35A3
1871	IL17RA
1872	ZFP217
1873	HAPLN4
1874	CPLX4
1875	HELT
1876	PRSS36
1877	PTTG1IP
1878	ZSCAN21
1879	LUC7L3
1880	KCNA3
1881	ATRNL1
1882	RUVBL2
1883	ALDH5A1
1884	CD28
1885	VPS26B
1886	CAPN9
1887	FXR1
1888	LY6A
1889	ADHFE1
1890	PTGES2
1891	G6PC3
1892	ZMYND15
1893	ACVR2B
1894	CCNB1IP1
1895	PHEX
1896	PPAP2B
1897	GUSB
1898	KIF3A
1899	MLST8
1900	PLAGL2
1901	SSBP3
1902	ANXA5
1903	SYNA
1904	FOXB1
1905	THRB
1906	CNGA2
1907	SMPD4
1908	SYT15
1909	FRK
1910	BTBD8
1911	GLTPD2
1912	FAM83H
1913	MBD3L1
1914	CSF2RB
1915	RBM4
1916	CYP2C68
1917	VMN1R171
1918	FRY
1919	HOXC6
1920	CDKN2AIPNL
1921	ASAP3
1922	OLFR536
1923	PHPT1
1924	NAA40
1925	ADRA2C
1926	TNIP3
1927	ARF1
1928	KRT26
1929	CSF2RA
1930	ALMS1
1931	RGS2
1932	OLFR31
1933	PUS10
1934	MAPK14
1935	PIGK
1936	CCR2
1937	VMN2R87
1938	ACOT9
1939	CYP4A14
1940	RAP1GDS1
1941	NF1
1942	PJA1
1943	MTO1
1944	GLOD4
1945	LPL
1946	PRRX2
1947	RBM6
1948	EDNRB
1949	VMN1R83
1950	OLFR195
1951	TIMM13
1952	SNX18
1953	SERPINA3M
1954	PPP2R1B
1955	FMO1
1956	PAQR5
1957	NKIRAS2
1958	CLIC6
1959	PYGO2
1960	BMYC
1961	OLFR1163
1962	TFPI
1963	GM1564
1964	SYT4
1965	LTBP2
1966	PPM1G
1967	3110052M02RIK
1968	BSX
1969	FTL1
1970	BDH1
1971	CDC42BPG
1972	CIDEC
1973	SEC61B
1974	CHERP
1975	BC003965
1976	FIP1L1
1977	BMPR2
1978	CCDC149
1979	GLRA4
1980	ZFP235
1981	NFIC
1982	YAF2
1983	SESN1
1984	MYZAP
1985	TFCP2L1
1986	FOLR4
1987	CAPN12
1988	OLFR156
1989	TTC30A1
1990	VPS39
1991	SLC2A12
1992	SPARCL1
1993	OLFR1106
1994	MMP9
1995	RNF214
1996	TREM2
1997	EYA4
1998	ZFP639
1999	JAM3
[truncated: 594 more rows]

## Sheet: 1818 gene list
1818 genes with enriched sgRNA reads in all the metastatic samples from GeCKOv2 library screen(average reads count in every sample is larger than 1)
1	CBX4
2	SCAPER
3	CHD3
4	MCOLN1
5	GTSF1
6	TCF7L1
7	ST14
8	ADC
9	CRY1
10	CDKN2C
11	OLFR353
12	DEFA24
13	PCDHA1
14	BRCA1
15	PALM
16	PNMA3
17	MEIS3
18	TBC1D17
19	PTPRR
20	MBNL1
21	LPXN
22	LRIG3
23	OLFR1333
24	ABCD2
25	KRT33B
26	DUOXA2
27	VMN2R67
28	GRIN2D
29	FAM20C
30	PPM1F
31	SRMS
32	CNTROB
33	ROBO2
34	NCOA3
35	MTRR
36	CACNA1H
37	CACNA2D2
38	ATP11B
39	INPPL1
40	CCDC40
41	APEX1
42	LTBP4
43	CLDN6
44	OLFR1054
45	PRLR
46	MSN
47	TRP53
48	SCAF8
49	PTGER2
50	LDLRAD3
51	LRRC1
52	SLC7A14
53	OLFR527
54	FAM149A
55	PIH1D1
56	HDHD2
57	MTHFSD
58	ACBD5
59	TRIM30B
60	DCUN1D5
61	ZMYM3
62	GORASP2
63	EFEMP2
64	PHACTR4
65	TMEM80
66	PIGU
67	CPT1C
68	ITFG1
69	OAF
70	GDAP1
71	SLC25A30
72	UNC80
73	IFITM6
74	1700030K09RIK
75	OPN3
76	BTNL2
77	ABCC3
78	SELPLG
79	MIA2
80	POLR1C
81	ERAL1
82	COL17A1
83	FAIM2
84	ARF3
85	AGA
86	PNMAL2
87	CCDC85A
88	LPCAT1
89	L1TD1
90	EPX
91	ZAR1
92	HSPBP1
93	CYP2C37
94	ZFP248
95	ZFP579
96	IDUA
97	RARRES2
98	SCNN1G
99	CAR11
100	PCDHGA11
101	OLFR1195
102	EXOC4
103	EFHC2
104	PRPF4B
105	SNRPD3
106	ATF3
107	GSTT2
108	EPS8L1
109	PRDX6
110	SOHLH2
111	EIF4B
112	LMAN1L
113	OLFR1387
114	NDST2
115	CDK13
116	GLDN
117	SIGLECG
118	PCGF1
119	LCN5
120	RYR3
121	LGI1
122	TNK1
123	DHDH
124	CDH1
125	ZFP94
126	TRPM8
127	PDYN
128	CD5L
129	CCBL1
130	SLX1B
131	DHCR7
132	OLFR1359
133	DNAJC19
134	SCRN2
135	CCDC39
136	POR
137	HIST1H3C
138	ENOX2
139	MRPS7
140	PRL8A1
141	TTF2
142	IDH3G
143	SLC1A5
144	GM597
145	PILRA
146	SLC16A2
147	ZFP286
148	RASA1
149	TBX5
150	XKR5
151	SCRT2
152	IGF1R
153	SEMA5A
154	OLFR1314
155	PLEKHG6
156	FRZB
157	TGFBR2
158	PSMB11
159	CEBPG
160	STAM2
161	PCCB
162	NRG4
163	GBP5
164	OLFR620
165	UBL7
166	ZFP536
167	MRPL19
168	THBS4
169	1700012L04RIK
170	GM4787
171	RPS6KA3
172	OLFR32
173	RCVRN
174	KLK1B5
175	NEU1
176	OLFR661
177	AI837181
178	COX6B2
179	CDC37
180	CXCL3
181	OLFR1263
182	NFIL3
183	NTSR2
184	GTPBP2
185	LBR
186	STX19
187	MAN2B2
188	ZFP296
189	CCDC96
190	SKINT10
191	OLFR1141
192	DLEC1
193	CLDN5
194	ERBB4
195	RNF121
196	FPR-RS6
197	NKX1-2
198	TTC9
199	SLC35E3
200	SNRPB2
201	BHLHE40
202	SIGLECE
203	WEE2
204	ARHGAP23
205	NMNAT3
206	FABP7
207	H2AFY
208	MYH11
209	ACVRL1
210	VTI1A
211	MUC15
212	KLHL9
213	ZFP414
214	PSMD6
215	CSN1S2A
216	SFRP2
217	UBE2F
218	STRN4
219	TBX6
220	ZFP574
221	DTX1
222	SYK
223	SENP5
224	BSPH2
225	EFNA4
226	C4B
227	SPINK13
228	NUDT17
229	NSG1
230	GLB1L
231	RAB43
232	FAM129C
233	ORMDL1
234	SMURF1
235	MIIP
236	4930404N11RIK
237	KCNK4
238	GM11992
239	HSPB7
240	POU2F2
241	BCMO1
242	TFR2
243	HNRNPL
244	OLFR859
245	WDR77
246	OLFR832
247	CYFIP2
248	PSIP1
249	APPL1
250	ABCA5
251	HTR3A
252	KIFC5B
253	OLFR828
254	MCPH1
255	DUSP22
256	CCDC160
257	MYCBP
258	2410137M14RIK
259	HACL1
260	SRD5A2
261	OTOP3
262	TFDP1
263	SRPK1
264	NGEF
265	SOBP
266	MBD1
267	LY6G6F
268	DPPA2
269	HAUS2
270	CRYGF
271	PLIN2
272	KLRA3
273	HTATIP2
274	PDZD3
275	LRRC58
276	GPATCH4
277	ACO2
278	CHSY1
279	INTS12
280	DET1
281	MTRF1
282	ICAM5
283	LITAF
284	PPEF1
285	LYPLAL1
286	RAB9B
287	SPTY2D1
288	0610010F05RIK
289	OLFR506
290	MRC2
291	SRPK2
292	BEX6
293	ERI2
294	TRPC5
295	PAX8
296	CHAF1B
297	ZFP513
298	CMIP
299	OLFR1427
300	WDR70
301	KRTCAP3
302	TMX1
303	CEACAM14
304	AVPR2
305	STC2
306	UBLCP1
307	SNX7
308	SENP8
309	GSK3B
310	POLDIP2
311	NEU2
312	ADCY3
313	MACROD1
314	AASS
315	OLFR545
316	CALCR
317	SPAM1
318	TIRAP
319	FAM189B
320	FBXW8
321	ADH7
322	SYNC
323	CD151
324	LRRC61
325	RTTN
326	DNAJC6
327	BTBD17
328	SLC16A14
329	CPLX2
330	MGRN1
331	CCDC77
332	SSXB1
333	OLFR432
334	CGREF1
335	GM9994
336	PIRA2
337	MGAT4C
338	LTC4S
339	DSC1
340	ITM2B
341	RXFP3
342	ZFAND5
343	B020031M17RIK
344	VMN1R119
345	ALDH3B1
346	LSMD1
347	PPOX
348	KBTBD13
349	TREM1
350	KIF24
351	ZFP719
352	RB1
353	EHD2
354	MOSPD3
355	GABRD
356	SIRPB1A
357	ETV1
358	ERG
359	ZBTB25
360	1700042B14RIK
361	MYF6
362	SOX17
363	SFMBT2
364	GLT1D1
365	HDAC11
366	OLFR484
367	OLFR914
368	TGOLN1
369	PRAMEL3
370	MSX3
371	PKN1
372	NTF3
373	USP4
374	MTO1
375	NOTCH3
376	KLHL35
377	LRRC26
378	BPIFB6
379	PLEK2
380	DUSP26
381	PRDM15
382	TLK2
383	4833423E24RIK
384	OLFR490
385	CD2BP2
386	PLAG1
387	WSCD1
388	SGK2
389	MECOM
390	CCDC88A
391	RBM44
392	NUMB
393	ATP8B1
394	TRAP1A
395	BC051628
396	ANKDD1B
397	VMN1R121
398	GLYAT
399	PNMA2
400	SLC13A1
401	JRK
402	VWDE
403	FGF6
404	DDX25
405	MEN1
406	MED17
407	4933402N03RIK
408	STMN3
409	CCDC148
410	CHRNG
411	CUL3
412	PPP4R4
413	PTPN22
414	CYP2J11
415	PLAU
416	C4BP
417	A830010M20RIK
418	PSRC1
419	RAP2B
420	BRD7
421	H2-EB2
422	PPM1M
423	CDH24
424	VMN1R56
425	NAA35
426	RFC1
427	GM4937
428	TRIM15
429	FZD5
430	SAV1
431	CNPY3
432	NF1
433	CPNE1
434	GM973
435	PMP2
436	FAM19A2
437	FOXA3
438	VMN2R28
439	GM15293
440	NPHS2
441	DUPD1
442	NUP50
443	ABCC1
444	CEP72
445	LRRC8B
446	PIK3R5
447	ODF3B
448	BAG1
449	MAGIX
450	MCEE
451	FOXP3
452	EIF3E
453	ANAPC7
454	KDELC1
455	MST1
456	GYS1
457	PTPRB
458	KCNK10
459	NOD1
460	OLFR1282
461	SF3B3
462	ZBBX
463	FAM78B
464	THBS2
465	SELP
466	ERCC5
467	SF3B2
468	SLC33A1
469	SLC47A1
470	LRIG1
471	LIPC
472	SLC1A1
473	CYP1A1
474	PCBD1
475	GM10439
476	UFC1
477	ST8SIA6
478	CCDC154
479	CDX2
480	SH3KBP1
481	KLC1
482	SIN3B
483	RYK
484	MMP15
485	KCNMB4
486	CLTB
487	TMCO3
488	STXBP2
489	GSTM3
490	IGSF8
491	ACADM
492	REPIN1
493	PHF13
494	TRPM2
495	KATNAL2
496	MARK2
497	TMEM89
498	NICN1
499	MGAM
500	OBOX6
501	VMN1R172
502	ACBD7
503	ETNK1
504	SCAMP1
505	MAPK13
506	GM813
507	PRL7A1
508	MAD2L1
509	INTS7
510	ZC3H7A
511	GMEB1
512	OLFR47
513	CHAT
514	OLFR1441
515	APOOL
516	USP48
517	LINGO4
518	E330021D16RIK
519	SLC25A48
520	LTB4R1
521	OLFR1044
522	RBBP9
523	TRIM55
524	GM44
525	C1RL
526	AGBL3
527	TBC1D7
528	NIPA2
529	PPP1R3B
530	SLC26A5
531	RAB11FIP2
532	HEPACAM
533	ANKS4B
534	TRAPPC6B
535	WDR63
536	SLC22A20
537	GPR84
538	SLC4A8
539	CPA1
540	KPTN
541	VMN1R31
542	PRKAR1A
543	IGFBPL1
544	RASAL3
545	4930523C07RIK
546	SMG7
547	AKR1C21
548	PCM1
549	TOP1MT
550	DMGDH
551	OLFR557
552	PVALB
553	SIM1
554	VWA2
555	AKR1D1
556	CTNNA1
557	SDCCAG3
558	H2AFV
559	FLRT3
560	TMOD2
561	PBRM1
562	PRAM1
563	ATP5D
564	CRHBP
565	GPR15
566	ACVR1
567	CDNF
568	AXL
569	SKAP1
570	PAN3
571	POLB
572	1810041L15RIK
573	MZF1
574	FAM53C
575	NFATC1
576	ANKRD42
577	SLC38A3
578	QRFP
579	EIF4EBP1
580	PRRT1
581	LRRN3
582	IL17A
583	TTC36
584	SIRT3
585	RHOT2
586	CELF1
587	GM4906
588	SYCE3
589	TBK1
590	CYP4F15
591	SAR1B
592	PHF2
593	F3
594	COL22A1
595	BEST2
596	PPP1R7
597	FAM69B
598	CAPRIN2
599	SARDH
600	PHGDH
601	FRMD8
602	ZFP664
603	WWOX
604	OOEP
605	ARL6IP6
606	FBXW24
607	BMP1
608	2610301B20RIK
609	ABCD4
610	LRP5
611	NEU3
612	UPF1
613	PSORS1C2
614	NDUFV1
615	PTK7
616	PHACTR3
617	YDJC
618	MFSD4
619	HPN
620	DPM3
621	TFAP2E
622	TMEM66
623	CASR
624	KCNV1
625	PCDHB16
626	ARHGEF4
627	CAR4
628	1700019B03RIK
629	UBAC2
630	NCAM2
631	D630023F18RIK
632	CEACAM15
633	FAM35A
634	SPACA1
635	DRD3
636	PALM2
637	KRT15
638	PRKRIR
639	4933411G11RIK
640	OLFR44
641	JKAMP
642	ZFP518A
643	NCKIPSD
644	ILVBL
645	SALL3
646	SH3RF2
647	MAN1A
648	LYPD4
649	TFDP2
650	OLFR1239
651	RANBP9
652	ZFP551
653	KLRD1
654	AI464131
655	VSTM2B
656	CYP2J12
657	CYP2T4
658	SLC5A5
659	OLFR917
660	TYROBP
661	ASXL3
662	BRSK1
663	TMPRSS13
664	ADAMTSL3
665	GSTO1
666	4930486L24RIK
667	RAPGEF3
668	CACNG7
669	UBR2
670	RAVER1
671	TMEM201
672	ZFP352
673	TMEM239
674	TLX3
675	PSEN1
676	CCDC14
677	DNASE1L2
678	TTC9B
679	CIB3
680	NEIL2
681	CYP24A1
682	GLOD4
683	ZW10
684	RGL2
685	PCF11
686	EHBP1L1
687	6330409D20RIK
688	CCDC78
689	FOXP4
690	SLC22A17
691	ZDHHC5
692	VIPR2
693	MRPL32
694	AZI2
695	IFT46
696	SLC32A1
697	PDGFRL
698	ROR2
699	MYO1A
700	ZSWIM2
701	CML1
702	OLFR1259
703	ITGA3
704	FCRL5
705	R3HDM2
706	PPP1R12B
707	SEL1L
708	KLHL3
709	TNFSF15
710	POLR3D
711	PGM2
712	NKPD1
713	CDYL
714	FBXO2
715	LPP
716	THYN1
717	OLFR549
718	PHF3
719	PPM1A
720	PLAC8L1
721	TAF3
722	MKNK1
723	SGK3
724	VASN
725	OLFR707
726	CMTM2B
727	ZFP773
728	QRFPR
729	TM4SF4
730	RHBDL3
731	CDCA7
732	IPO7
733	PCDH20
734	HOXD9
735	MIP
736	ALYREF2
737	COL20A1
738	HOXC9
739	GOLIM4
740	GLRA4
741	CRYBB2
742	PCDHB8
743	NXPH4
744	GM694
745	ANKRD61
746	MAPT
747	OLFR1505
748	DDAH1
749	PSCA
750	CCDC103
751	D1PAS1
752	RAD1
753	FOXH1
754	OLFR1118
755	TMEM69
756	RASSF4
757	SLC30A3
758	GPC1
759	GMPPA
760	MMP2
761	KL
762	ZFP266
763	GIMAP3
764	DENND4A
765	TRNT1
766	OLFR1013
767	LMLN
768	KLRA6
769	RAVER2
770	RHOX2F
771	GHR
772	BFAR
773	ZFP750
774	ZFP868
775	MKRN2
776	CHD6
777	IL2RA
778	PPAPDC1A
779	CREG2
780	GLRX
781	CLIC3
782	SET
783	B4GALT5
784	OLFR554
785	MED12
786	GABRR1
787	OLFR1115
788	VMN2R70
789	2410016O06RIK
790	CD3E
791	SP5
792	APOBEC1
793	BC107364
794	NAF1
795	SIDT1
796	SPIN1
797	TM4SF5
798	KHDC3
799	DSE
800	SKINT9
801	MOS
802	HCRT
803	LCE1G
804	MRPL24
805	PLSCR3
806	OLFR78
807	CDRT4
808	SIX1
809	MDC1
810	PRDM12
811	GPR107
812	PFN1
813	2900011O08RIK
814	SEMA3F
815	GMPR2
816	MARS
817	KRTAP4-7
818	KCNK5
819	RAB40C
820	ADCK2
821	ELL2
822	SRRM4
823	NR2C2
824	RAD21L
825	OLFR462
826	OLFR988
827	IRG1
828	NFE2L3
829	ADORA1
830	CC2D1A
831	CEP70
832	SLAMF9
833	NAA16
834	CASP2
835	TMED7
836	ENAM
837	SLC39A4
838	CYPT1
839	UBE2C
840	4931429L15RIK
841	TRIM13
842	CADM3
843	MED30
844	ADAM30
845	APP
846	MED28
847	KCNIP1
848	TTR
849	PCYOX1
850	C1QL1
851	CD1D1
852	CYFIP1
853	POLG
854	CHRNB1
855	VMN2R87
856	HTRA2
857	VMN1R73
858	SEC23B
859	TBRG1
860	KHDRBS3
861	ZC3H12C
862	PLXDC1
863	OLFR27
864	C87414
865	AY074887
866	CCDC62
867	CBLN3
868	CIT
869	ATRN
870	CLASP2
871	MAK
872	ZFP790
873	ZP3R
874	FADS1
875	EIF4E
876	JAG2
877	SERP2
878	CLRN1
879	ERP27
880	EIF4G3
881	TCEA2
882	HSF5
883	TECTB
884	PRSS45
885	ZFYVE26
886	LY6D
887	TNFRSF18
888	BC048507
889	ZMIZ2
890	SLC2A10
891	KAT2A
892	2810417H13RIK
893	CYLC1
894	OLFR1109
895	ERGIC2
896	DEFB19
897	ZFP143
898	KANSL1
899	EGLN2
900	MAPRE2
901	R3HDM1
902	F10
903	RNLS
904	ATP8A1
905	CK137956
906	TUBA4A
907	TIFAB
908	CPNE7
909	FAM195B
910	IGFN1
911	BBS9
912	CHMP4C
913	TOLLIP
914	CST6
915	GATAD2B
916	PTK2B
917	OLFR701
918	OLFR231
919	FMN2
920	UNC45B
921	GPR151
922	DENND4C
923	WDR76
924	TMEM51
925	RAB27B
926	BMPR2
927	GAS6
928	SLC22A22
929	PAIP1
930	OGDH
931	NR1I3
932	KBTBD7
933	IREB2
934	VIT
935	TRANK1
936	GPR98
937	RYR1
938	ANPEP
939	SP9
940	CDH26
941	ZFP36
942	GKN2
943	SEZ6L2
944	OLFR1480
945	ABCG2
946	SLC5A7
947	VMN2R115
948	CLEC4A3
949	ZBTB45
950	GPR160
951	NRN1L
952	LAMC1
953	GNB3
954	RAB44
955	METTL21A
956	OPN5
957	ATG5
958	HOXC5
959	FFAR1
960	SFT2D2
961	PGM2L1
962	CAR7
963	SLC16A4
964	SLC35F4
965	OSMR
966	VMN1R177
967	CUL5
968	ATAT1
969	GM4884
970	GNB1
971	OLFR66
972	WDR27
973	AKR1B7
974	CABP5
975	D8ERTD738E
976	KCNA10
977	OLFR1284
978	LRRC52
979	ARR3
980	SLC23A2
981	4930568D16RIK
982	OMP
983	TNFRSF14
984	EMID1
985	ITIH5
986	JMJD4
987	TAAR7E
988	SF3A3
989	1700019L03RIK
990	CARS
991	TTC1
992	RHBDL1
993	PRSS48
994	FBP1
995	TEX15
996	D2HGDH
997	AK7
998	CDH5
999	MRPL15
1000	COL18A1
1001	CNGA2
1002	KTI12
1003	ACER3
1004	MICAL1
1005	NPEPPS
1006	OLFR483
1007	FAM109A
1008	MTAP7D3
1009	SLC41A1
1010	WFS1
1011	ORC1
1012	UBE2Q1
1013	PRL3C1
1014	KCNG3
1015	SPAG17
1016	OLFR494
1017	GPC2
1018	GM8369
1019	NAGLU
1020	OLFR480
1021	MYL2
1022	SWAP70
1023	NEPN
1024	VMN2R79
1025	TMEM8B
1026	CDKL2
1027	IPO13
1028	PPP1R15B
1029	GM16515
1030	CLDN23
1031	SNX9
1032	OLFR617
1033	MSH5
1034	PDCD10
1035	ZC3H11A
1036	AGTR1A
1037	FARP1
1038	MTCH1
1039	PYDC3
1040	CD70
1041	ZCCHC18
1042	CAMK2G
1043	APOA1
1044	PEA15A
1045	F2
1046	TAX1BP3
1047	PROS1
1048	ZFP318
1049	2900026A02RIK
1050	SLC39A8
1051	LEFTY2
1052	APOF
1053	ALDH1L2
1054	HTR1B
1055	FDX1L
1056	OLFR985
1057	PRL
1058	DIDO1
1059	CTSK
1060	SERTAD3
1061	OLFR1269
1062	ATP2B3
1063	SLC35C2
1064	OLFR156
1065	LIPH
1066	PKLR
1067	PLS1
1068	DRD4
1069	CAPN12
1070	OLFR738
1071	CDC42BPG
1072	CTNS
1073	VWA1
1074	TRMU
1075	GRM5
1076	ARHGAP26
1077	7420461P10RIK
1078	SH3BP1
1079	COL4A6
1080	INSR
1081	ITGA5
1082	PTPRG
1083	MPPE1
1084	SPA17
1085	PITX2
1086	ANKLE2
1087	TPRGL
1088	FMR1NB
1089	OLFR1302
1090	MAPRE3
1091	ASGR1
1092	IL22
1093	PLAGL2
1094	1190007I07RIK
1095	ZFP324
1096	TAS2R108
1097	SERPINF1
1098	GSDMA3
1099	BDKRB2
1100	TAP1
1101	ATG10
1102	FBXL4
1103	3110040N11RIK
1104	REEP3
1105	CTNNA3
1106	1810019J16RIK
1107	AMOTL1
1108	ACTA2
1109	LAMA3
1110	1700123O20RIK
1111	ADHFE1
1112	BTD
1113	ZFP281
1114	CHRNA6
1115	HEBP2
1116	OLFR497
1117	NGP
1118	ALMS1
1119	OLFR284
1120	NFKB1
1121	GM1661
1122	SPHK1
1123	A630001G21RIK
1124	FNDC1
1125	AU022751
1126	OLFR310
1127	TMPRSS11C
1128	IL10RB
1129	ATP8B5
1130	GPHA2
1131	2700094K13RIK
1132	1600016N20RIK
1133	GM14124
1134	OLFR1136
1135	FRMD5
1136	CSF2RB
1137	CST3
1138	2310045N01RIK
1139	AMZ1
1140	NKIRAS2
1141	TADA2A
1142	OLFR397
1143	UMOD
1144	NPB
1145	ALDOC
1146	CCDC32
1147	OLFR541
1148	A2M
1149	TRIM54
1150	NCAPH2
1151	CXX1C
1152	LELP1
1153	DOS
1154	STMN4
1155	ATRNL1
1156	FAM185A
1157	ASAP3
1158	BAIAP3
1159	MACC1
1160	ZFP735
1161	2700081O15RIK
1162	CTRL
1163	EPHX1
1164	AJAP1
1165	FAM3A
1166	ZFP831
1167	ZFP59
1168	EBPL
1169	SLC35A3
1170	E2F5
1171	RBM43
1172	ADH1
1173	TADA3
1174	HDHD1A
1175	GATA6
1176	TLR13
1177	LRRC30
1178	OLFR43
1179	D630003M21RIK
1180	AP3B1
1181	LANCL2
1182	LIX1
1183	OLFR633
1184	SUCNR1
1185	CX3CL1
1186	PSMB8
1187	PLA2G2C
1188	CDAN1
1189	ZFP444
1190	ACOT9
1191	FZD6
1192	GZMN
1193	PSMD5
1194	CIRBP
1195	CSF2RA
1196	FBLN7
1197	UBXN8
1198	SLC35D1
1199	PCMT1
1200	NCS1
1201	TMEM242
1202	SLC9A3R1
1203	RSPH3A
1204	DLAT
1205	DCTN3
1206	5830411N06RIK
1207	SYNJ1
1208	FAM122C
1209	LRRCC1
1210	ISLR
1211	SCN8A
1212	D630033O11RIK
1213	OLFR110
1214	CPOX
1215	ARHGAP25
1216	CC2D2A
1217	BTN2A2
1218	VAMP3
1219	ERV3
1220	DTL
1221	CLDN13
1222	SESN1
1223	FAM170B
1224	SMPD4
1225	RNF150
1226	ATP6V0E2
1227	ZFP2
1228	SLC12A6
1229	FOLR2
1230	USH2A
1231	ECHDC2
1232	DGAT1
1233	ACSM2
1234	ATP5S
1235	EPN1
1236	TTC30A1
1237	CD52
1238	EVC
1239	HYAL4
1240	1700106J16RIK
1241	CHST4
1242	NKX3-2
1243	USP49
1244	ENTPD5
1245	OLFR955
1246	TTC13
1247	PIGK
1248	TMED9
1249	SEBOX
1250	NEUROD6
1251	TNFRSF12A
1252	EPN3
1253	GM4763
1254	MYRIP
1255	SKOR1
1256	FAAH
1257	VMN2R2
1258	4930503L19RIK
1259	RIPPLY3
1260	1810043H04RIK
1261	SEC61B
1262	ZFP345
1263	RFC3
1264	TBPL1
1265	MCOLN3
1266	D130043K22RIK
1267	TEKT5
1268	VMN1R216
1269	VMN1R49
1270	PPA1
1271	GNPDA2
1272	ICA1L
1273	S100A7A
1274	SLC27A5
1275	CYP2C40
1276	PGC
1277	DENND3
1278	PCIF1
1279	VMN2R22
1280	STMN1
1281	HOXA4
1282	GTF3C5
1283	OGN
1284	HAT1
1285	SLC45A4
1286	UTP20
1287	VMN1R68
1288	LIPG
1289	TAPBP
1290	PJA1
1291	H2-AB1
1292	C1QTNF4
1293	VMN1R171
1294	XPC
1295	NOTO
1296	MAGI2
1297	PBX3
1298	AADAC
1299	PILRB1
1300	RDH12
1301	BC003965
1302	DYNC2H1
1303	OLFR843
1304	KRTAP12-1
1305	NANOG
1306	CSNK1G3
1307	GULP1
1308	PRKCE
1309	ADRA2C
1310	SAA3
1311	MCM3AP
1312	OLFR1323
1313	XKR6
1314	OLFR722
1315	FAM98B
1316	TMEM30A
1317	VRK2
1318	ASTN2
1319	RPH3A
1320	TRAK2
1321	HRASLS
1322	SHC3
1323	OLFR676
1324	GALNS
1325	OLFR1510
1326	SLC6A7
1327	ST3GAL6
1328	CORIN
1329	ZFP369
1330	ATPAF2
1331	EPB4.1L2
1332	PPP2R3A
1333	ARRB1
1334	ITPKB
1335	OLFR1288
1336	MBD3L1
1337	SOCS6
1338	FAM150A
1339	AP4S1
1340	MOB1A
1341	TRIM17
1342	LCN9
1343	GM13547
1344	NPTN
1345	ZFP189
1346	F2RL1
1347	WIPI2
1348	OLFR1214
1349	TNFSF8
1350	TMEM5
1351	PTTG1IP
1352	CCNB3
1353	FEV
1354	RPL7A
1355	TSPAN14
1356	1700123K08RIK
1357	HIST1H2AF
1358	FAM24A
1359	RPL10L
1360	VMN1R17
1361	FAM171A2
1362	TFPI
1363	PRKG1
1364	TREM2
1365	EDNRB
1366	HCLS1
1367	AMN
1368	RAB30
1369	ALDH9A1
1370	NIPSNAP1
1371	OGFOD1
1372	GOLT1B
1373	PODXL2
1374	AB124611
1375	GPR165
1376	SMOK2A
1377	MCOLN2
1378	GRM2
1379	UAP1L1
1380	CLIP4
1381	CNGB1
1382	SLCO1C1
1383	MMP9
1384	KRTAP1-5
1385	PPM1K
1386	TUBA1A
1387	LTBP2
1388	OLFR1047
1389	DNASE1L3
1390	ZFP654
1391	PTPN13
1392	ADK
1393	PLEKHG4
1394	ROBO1
1395	ALDH5A1
1396	KIF2A
1397	GLTP
1398	ARRDC1
1399	EXT1
1400	SCCPDH
1401	GYG
1402	TSC22D2
1403	SENP1
1404	GPR44
1405	KRT18
1406	FADS6
1407	4930526D03RIK
1408	PRSS29
1409	1700017D01RIK
1410	KCNQ5
1411	RPS25
1412	B4GALT1
1413	TSSK3
1414	CD302
1415	MEFV
1416	OLFR1389
1417	ATP6V1G3
1418	OLFR1231
1419	SEC23A
1420	KRT6A
1421	FAIM3
1422	PPP1R14B
1423	ZMAT3
1424	PAX1
1425	HEMGN
1426	KCNH6
1427	HGD
1428	PACSIN1
1429	CCDC142
1430	OLFR805
1431	CCL2
1432	RSL1
1433	TMEM120B
1434	FAT1
1435	ABHD4
1436	SLC30A2
1437	MYH14
1438	SLC9A3R2
1439	1700029P11RIK
1440	RIMKLA
1441	GSTP2
1442	PPP1R26
1443	MARK1
1444	MRAP
1445	TMEM167B
1446	N6AMT2
1447	GM7030
1448	PROC
1449	CCL25
1450	SYT14
1451	OLFR767
1452	1700061G19RIK
1453	PIGG
1454	ZBTB46
1455	GUCA2A
1456	SORL1
1457	ERCC1
1458	EIF2A
1459	TCEAL8
1460	CSNK1D
1461	APCDD1
1462	MRPL22
1463	OLFR645
1464	RTF1
1465	HEPACAM2
1466	HMGXB4
1467	DMRTC1A
1468	TAF4B
1469	CTH
1470	MYL10
1471	CREBL2
1472	PLCG2
1473	MORF4L1
1474	PUS10
1475	ST6GAL2
1476	ZMYND15
1477	DSC3
1478	ADSS
1479	CRISPLD2
1480	CCDC117
1481	PRR18
1482	GM14322
1483	POTEG
1484	ZXDC
1485	RNFT2
1486	ANXA5
1487	GRIN2C
1488	LRCH4
1489	GRAMD1C
1490	GM9
1491	CNGB3
1492	MDH1
1493	VMN2R9
1494	LY6G5B
1495	ZFP92
1496	FOXB1
1497	RAPSN
1498	HAPLN4
1499	STAT6
1500	ZFP217
1501	HMBOX1
1502	COX4I1
1503	FABP9
1504	KCNJ6
1505	ACVR2B
1506	PLXNB1
1507	SPSB4
1508	NUP54
1509	LCN10
1510	DNER
1511	TFCP2L1
1512	OLFR311
1513	HOXA3
1514	NPHP3
1515	AFAP1L2
1516	ZFC3H1
1517	GPM6B
1518	RHPN2
1519	GLIS1
1520	NCKAP1L
1521	FBXL22
1522	CHD7
1523	CLEC11A
1524	UBC
1525	OLFR195
1526	CD38
1527	GMDS
1528	CCBL2
1529	SLC16A13
1530	TMEM129
1531	SHISA9
1532	NOS3
1533	CXXC5
1534	OAT
1535	F5
1536	PYGO2
1537	SFN
1538	RAP1A
1539	IL2RB
1540	YAF2
1541	1810046K07RIK
1542	HERPUD1
1543	PEX12
1544	OLFR536
1545	KCNA3
1546	TIPRL
1547	DEGS1
1548	ZFP53
1549	MDM1
1550	4632428N05RIK
1551	SERPING1
1552	OLFR449
1553	SLITRK1
1554	GM12185
1555	NKG7
1556	MRPL48
1557	SLC6A14
1558	EARS2
1559	LACTB2
1560	COL4A5
1561	2410012M07RIK
1562	KRTAP19-5
1563	IGSF3
1564	CYP2C55
1565	SLC9A2
1566	CAP2
1567	RAD23B
1568	AAGAB
1569	STK32C
1570	EVI5L
1571	TAAR9
1572	FCGR2B
1573	USP31
1574	RNF214
1575	CHD5
1576	ARMC8
1577	OLFR472
1578	MOXD1
1579	NPHS1
1580	HAPLN1
1581	NOS2
1582	MELK
1583	BSX
1584	RLN3
1585	CES2C
1586	RSPRY1
1587	GLDC
1588	COL4A2
1589	RNF11
1590	RGS2
1591	1700001C19RIK
1592	3110035E14RIK
1593	CHERP
1594	ARL2BP
1595	TNP2
1596	RAB26
1597	WFDC12
1598	ACY1
1599	GRK4
1600	ANP32A
1601	SPARCL1
1602	OLFR649
1603	FAM83H
1604	ALDH2
1605	FLOT1
1606	EML1
1607	PAQR6
1608	OLFR315
1609	RPL21
1610	2310002J15RIK
1611	USP25
1612	HGF
1613	NPDC1
1614	OLFR646
1615	CEACAM16
1616	OLFR177
1617	METTL17
1618	OLFR823
1619	DOCK11
1620	ANXA3
1621	DENND5B
1622	FSTL3
1623	IER3
1624	AKT1S1
1625	NTN1
1626	KREMEN2
1627	CDKN2D
1628	CLRN2
1629	CD6
1630	CCDC84
1631	ADAT3
1632	ATP13A3
1633	CCRL2
1634	BCKDK
1635	OLFR1157
1636	MSL3L2
1637	GM7157
1638	PAX6
1639	CYP4A32
1640	FRK
1641	QSOX1
1642	CARD9
1643	COL6A3
1644	EMP1
1645	DPT
1646	HIST3H2A
1647	1700016D06RIK
1648	KCNJ9
1649	MAGED1
1650	BC080695
1651	RBPMS
1652	FANCL
1653	CAPN9
1654	DOCK6
1655	TAC4
1656	RXRB
1657	ZFP759
1658	TECTA
1659	BRD1
1660	GM648
1661	EYA4
1662	SULT2A2
1663	CYP2C29
1664	OLFR715
1665	FSCN2
1666	NA
1667	OLFR455
1668	MPZL1
1669	CLDN18
1670	GALNT1
1671	CCKBR
1672	UCKL1
1673	AURKB
1674	OLFR801
1675	FAM89B
1676	OLFR938
1677	ARFGAP1
1678	MS4A10
1679	NAP1L2
1680	POLR2E
1681	NRARP
1682	FLAD1
1683	TRAPPC2
1684	PLS3
1685	AKAP3
1686	TSPAN1
1687	SEL1L3
1688	IFNGR2
1689	CPSF3L
1690	OLFR1163
1691	DGKZ
1692	ALDH1A3
1693	EIF3L
1694	SLC30A8
1695	DAGLB
1696	MUC5B
1697	SPEF2
1698	PDPN
1699	MN1
1700	TBX20
1701	EFCAB4B
1702	DHRS4
1703	LAMA2
1704	OPCML
1705	SON
1706	5430427O19RIK
1707	OLFR818
1708	INTS5
1709	GPAA1
1710	GM13178
1711	COX7A2
1712	MRPL46
1713	DOCK9
1714	RHOX11
1715	1190002N15RIK
1716	GUCY1A3
1717	CLCN5
1718	NR6A1
1719	DLX3
1720	WNT8A
1721	SMG5
1722	PTDSS1
1723	MAP3K11
1724	IGDCC3
1725	HHIP
1726	TRIM14
1727	DEFB36
1728	SATL1
1729	OLFR777
1730	HBB-BH1
1731	GDF15
1732	ACAT1
1733	ARV1
1734	CAR3
1735	TUBGCP5
1736	ICA1
1737	SECTM1A
1738	TIAL1
1739	PREX1
1740	AP3S2
1741	ADIPOR2
1742	PCSK9
1743	RECQL5
1744	GM20594
1745	RPRD2
1746	KIF3A
1747	SELENBP1
1748	ESR2
1749	PLCL2
1750	BTG4
1751	FAM19A3
1752	ZFP688
1753	BC048943
1754	ADCY5
1755	SLC25A23
1756	TMED3
1757	PLEKHO2
1758	VMN2R58
1759	NFXL1
1760	1700011H14RIK
1761	SNAPC4
1762	TMEM72
1763	BLM
1764	GIT1
1765	UNC119
1766	KRTAP8-1
1767	CDKL4
1768	OLFR618
1769	FLRT2
1770	FIP1L1
1771	RGR
1772	OLFR508
1773	GMFG
1774	ADAMTS13
1775	FAM155A
1776	SNX25
1777	MAPK15
1778	NAP1L5
1779	VLDLR
1780	EDN1
1781	ADCY7
1782	WDR93
1783	SOX21
1784	ASF1B
1785	RPS28
1786	METTL10
1787	ZFP317
1788	TMEM79
1789	TRAK1
1790	ZFYVE27
1791	NUP37
1792	FAM163A
1793	NYX
1794	STK38L
1795	TMEM68
1796	SYT15
1797	SLC18A1
1798	4931440L10RIK
1799	AMIGO3
1800	MNAT1
1801	SCRN1
1802	SYNE2
1803	DNAJC12
1804	CIDEC
1805	OLFR1329
1806	TMEM8
1807	OLFR447
1808	OLFR56
1809	DNAJC2
1810	MAFK
1811	RNF138
1812	AW551984
1813	CARKD
1814	NOL4
1815	PLD4
1816	9030624G23RIK
1817	SNX18
1818	1700001K19RIK

## Sheet: 162 gene list
162 common gene (cell, primary tumor, blood, recurrent tumor, metastasis tumor) overlap after all the groups together
SALLL3
COX6B2
KCNV1
MBNL1
SELPLG
KBTBD13
DSC1
STMN3
VMN1R31
CPA1
PTPRR
LTBP4
GLDN
STRN4
CCDC96
SPINK13
MCOLN1
OLFR1054
LMAN1L
H2-EB2
LRIG1
CCDC39
RAB9B
CAPRIN2
INTS12
CDNF
SIN3B
1700019L03RIK
RPH3A
PRDM15
FABP7
ZFP536
RAB43
TBX6
PSIP1
ACADM
SCAPER
ST14
PALM
CHD3
PRDX6
CBX4
ADC
ABCD2
CRY1
TCF7L1
LRIG3
EFEMP2
IDUA
OLFR1314
PNMA3
OLFR1333
GTSF1
ATP11B
LRRC1
SIGLECG
IGFBPL1
DTX1
MAFK
CEP72
ANKS4B
ZFP143
CYP2T4
4930523C07RIK
4930503L19RIK
APP
ZFP142
GM8369
HEPACAM2
MARS
ARL6IP6
BCMO1
ILVBL
CDCA7
OLFR490
CAMK2G
OLFR1044
GLRX
H2AFV
MST1
NFATC1
PHACTR3
CLDN18
SH3RF2
GMPR2
OLFR455
2610301B20RIK
ZFP664
GM44
LTBP4R1
SKINT10
AGBL3
SLC4A8
GPR84
GLYAT
ARHGEF4
OLFR1480
DMGDH
4933411G11RIK
MKNK1
OOEP
TMOD2
EIF4EBP1
2810417H13RIK
TRAPPC6B
MFSD4
MYO1A
SLC22A20
NIPA2
MZF1
CIRL
BTNL2
KPTN
SCRN2
TRIM55
MEIS3
CDKN2C
MIA2
GRIN2D
ABCD4
CCDC40
AGA
ERAL1
SCNN1G
OLFR1259
RHBDL1
MOS
RHOX2F
KLRD1
OLFR917
EPX
MPZL1
6330409D20RIK
SLC38A3
BC107364
LRRC52
RYK
RNF121
SMG7
WWOX
UBL7
ZFP773
1700030K09RIK
ABCC3
TMX1
PPP1R7
A1464131
UCKL1
CRHBP
1810041L15RIK
IFITM6
SAR1B
DHDH
HEPACAM
FAM189B
RAVER1
ORFP
RHOT2
TBC1D7
ATP5D
SLC26A5
CCDK13
