# Supplementary material for: ATP11B inhibits breast cancer metastasis in a mouse model by suppressing externalization of nonapoptotic phosphatidylserine
Source: J Clin Invest. 2022 Mar 1;132(5):e149473. doi: 10.1172/JCI149473 (PMC8884903; doi:10.1172/JCI149473)
Supplement: Supplemental table 2 [file jci-132-149473-s123.xlsx]

## Sheet: 9386 genes with low exp.
9386 genes with lower expression in breast cancer patients comared to normal health donors from TCGA-BRCA dataset
	t value	p value
SPRY2	58.9433	9.81e-197
FIGF	56.7429	1.43e-139
TSLP	54.9376	2.04e-188
TMEM220	52.6104	1.92e-157
SCN4B	52.5747	1.18e-189
MATN2	50.1296	9.62e-192
SDPR	49.9842	6.1e-126
MME	49.4157	1.21e-150
MAMDC2	49.227	7.23e-162
CD300LG	48.9292	2.12e-131
DMD	48.8175	7.71e-134
NTRK2	47.9683	6.25e-168
FXYD1	47.2776	2.76e-140
HOXA4	47.1589	2.67e-141
CA4	46.963	9.81e-101
ITM2A	46.8022	1.08e-170
ADAMTS5	46.7037	3.13e-112
ANKRD29	46.1468	5.86e-171
HOXA7	45.3018	3.83e-180
KLHL29	44.673	1.72e-115
ABCA10	44.3985	1.14e-110
FMO2	44.3364	6.8e-136
C2ORF40	43.7729	1.88e-142
SCARA5	43.469	2.68e-109
PAMR1	43.4575	3.42e-98
RERGL	43.3642	1.05e-142
GIPC2	43.3517	1.84e-118
HIF3A	43.3285	6.37e-107
HLF	43.2072	4.57e-127
LMOD1	43.2048	2.07e-111
HOXA5	43.2018	2.15e-123
CACHD1	42.9214	2.18e-127
NR3C2	42.8416	2.55e-130
IL33	42.7743	8.09e-161
VIT	42.714	4.48e-131
ALDH1A2	42.4494	3.94e-120
C21ORF34	41.9794	2.87e-126
TGFBR3	41.9348	1.06e-135
RGN	41.7403	1.15e-163
CYYR1	41.618	1.02e-118
C5ORF4	41.2947	1.08e-144
SH3BGRL2	40.6624	1.21e-120
PROS1	40.6276	3.31e-112
ADH1C	40.603	1.63e-115
SYNM	39.6765	4.4e-99
JAM2	39.5705	1.2e-112
PGM5	39.3134	6.73e-115
SPARCL1	39.2502	1.39e-128
NKAPL	39.0339	3.33e-87
ADAM33	38.6298	3.56e-113
GPRASP1	38.5845	1.58e-98
CNTNAP3	38.5136	5.7e-120
LIFR	38.2007	1.72e-93
AQP1	38.1707	5.36e-99
IL11RA	38.1465	1.08e-109
KL	37.9426	1.53e-95
ARHGAP20	37.7338	1.27e-85
HOXA3	37.7074	2.09e-129
RYR3	37.6893	1e-84
TMTC1	37.6187	2.81e-115
TSPAN7	37.448	6.6e-99
SSTR1	37.3357	7.9e-107
LRRC3B	37.2923	2.35e-78
NFIB	37.2313	1.36e-131
FAM107A	37.153	2.24e-97
TINAGL1	36.9916	7.59e-131
SOBP	36.9774	3.27e-113
PARK2	36.8842	3.78e-107
TTC28	36.8802	1.23e-101
GPRC5B	36.8695	2.29e-146
MYH11	36.8415	5.38e-94
MAB21L1	36.7992	1.72e-95
METTL7A	36.7558	1.19e-90
CHL1	36.7509	6.9e-97
RGS6	36.6305	3.12e-108
C1QTNF9	36.5246	6.04e-89
SSPN	36.4935	2.09e-102
MSRB3	36.4353	2.21e-107
C2ORF88	36.3263	4.21e-90
RHOJ	36.3017	1.89e-101
PDE2A	36.2404	1.28e-78
SYN2	36.1696	3.43e-101
CCDC46	36.0701	2.46e-93
CXCL2	35.9772	3.64e-87
ABCA8	35.9651	3.2e-95
IGSF10	35.9516	6.55e-89
PCDHGB7	35.9214	2.81e-129
ATOH8	35.7941	2.79e-81
ADRB2	35.6969	4.49e-84
SCN3B	35.681	1.92e-102
CCL14	35.6474	2.23e-98
TACR1	35.5869	1.91e-101
CORO2B	35.5836	5.06e-88
NDRG2	35.5767	3.42e-88
EDNRB	35.5677	2.4e-91
C18ORF34	35.558	6.23e-85
ANXA1	35.5063	4.65e-83
CALCOCO1	35.4255	2.82e-104
DACT2	35.4225	1.76e-87
BTNL9	35.3545	2.58e-77
MEOX2	35.3405	1.22e-92
POU6F1	35.2747	1.22e-109
CBX7	35.2394	6.75e-97
RCBTB2	35.2055	8.39e-95
STAT5B	35.1401	2.79e-95
GPIHBP1	35.1337	1.98e-82
MET	35.1079	9.24e-126
SFRP1	35.0557	4.7e-110
ITPRIPL1	35.0521	1.54e-85
FAM13C	35.0311	1.49e-90
CEP68	35.0294	5.23e-80
LOC399959	35.0006	5.85e-102
FGF2	34.9452	3e-87
THSD1	34.9247	2.01e-93
ITIH5	34.8472	1.38e-74
LOC284578	34.7759	2.78e-95
DPP6	34.6832	1.53e-76
ABCA9	34.6769	1.33e-80
PPP1R12B	34.6264	9.65e-74
TSHZ2	34.5232	3.4e-88
PELI2	34.5115	4e-96
LRIG3	34.5013	8.04e-112
NRG2	34.3805	7.23e-93
SCN3A	34.3782	1.24e-82
AMOTL1	34.3706	1.48e-111
LRRC2	34.3693	1.74e-78
LIMS2	34.3641	2.9e-82
GNAL	34.3587	1.9e-85
PTPN21	34.3064	1.89e-102
PLA2G4A	34.2914	8.09e-102
TDRD10	34.2386	2.78e-91
TNXB	34.2203	7.36e-75
PLAGL1	34.2104	1.02e-99
S100B	34.1577	1.15e-89
LOC572558	34.1266	1.34e-69
SLC6A2	34.0768	1.41e-101
DPYSL2	34.0663	2.45e-91
FAM126A	34.0526	2.88e-86
PPAP2B	34.0469	1.74e-75
BOC	34.0155	2.23e-103
APCDD1	34.0102	1.06e-83
SCN2B	33.9947	1.04e-89
EGFR	33.9321	3.17e-102
HOXA2	33.8759	5.32e-88
RASSF9	33.8596	3.51e-91
TCEAL7	33.8287	9.15e-83
HPSE2	33.7809	1.95e-73
LRRTM2	33.7611	1.11e-76
PDGFD	33.734	1.87e-88
SYNPO2	33.6884	1.13e-86
LHFP	33.6749	3.35e-78
LDB2	33.6369	3.28e-75
RELN	33.6225	1.27e-83
CRYAB	33.5649	1.54e-84
GSPT2	33.4925	4.99e-149
PLP1	33.3747	2.32e-109
GPC3	33.2886	3.13e-87
BMX	33.2661	1.25e-82
SPRY1	33.2421	3.06e-86
CHRDL1	33.2339	1.29e-80
PEAR1	33.2337	9.58e-81
USP44	33.2181	4.53e-80
THRB	33.1736	9.14e-110
MEOX1	33.1033	9.54e-96
CLIP4	33.0932	4.09e-100
FREM1	33.0903	9.02e-84
KLHL21	33.0451	8.63e-94
SLC25A27	33.0141	6.56e-93
EFHA2	33.0002	4.43e-81
C3ORF64	32.9363	1.38e-79
LOC286367	32.9135	5.63e-72
C9ORF125	32.7314	6.15e-78
ZBTB16	32.7211	3.77e-87
PRKD1	32.6234	4.09e-96
PLSCR4	32.4777	5.38e-76
TMEM132C	32.4622	1.82e-76
CAV1	32.4472	3.17e-66
TNFRSF10D	32.4162	3.93e-88
SLC17A7	32.3935	6.97e-72
MASP1	32.3662	2.99e-72
FAM13A	32.3406	1.52e-67
EMCN	32.3229	6.63e-81
HSPB2	32.3167	1.27e-74
CRIM1	32.306	4.37e-85
LRRN4CL	32.2872	2.61e-74
SEMA6A	32.2414	2.42e-108
CLDN11	32.2175	2.31e-82
GDF10	32.21	1.52e-75
EZH1	32.2044	1.69e-75
CDC14B	32.1456	4.58e-77
CPA1	32.1134	5.06e-64
WSCD2	32.102	1.02e-88
SRPX	32.0305	1.21e-75
ENPP2	31.8971	1.46e-73
GPRASP2	31.8836	2.53e-82
CAV2	31.8239	1.31e-66
ATP1B2	31.8208	1.28e-92
DLGAP2	31.7947	2.32e-79
PHYHIP	31.7688	4.85e-78
TPO	31.7106	1.38e-76
MOBKL2B	31.7016	1.47e-94
MESTIT1	31.6671	7.53e-66
ATP1A2	31.6645	7.38e-72
C10ORF90	31.6623	5.74e-75
DNASE1L3	31.651	3.43e-82
TGFBR2	31.6478	6.08e-71
SGCE	31.6303	8.04e-129
KCNJ16	31.62	4.32e-71
EGFLAM	31.6138	5.69e-76
MEIS2	31.5535	5.44e-83
FAM162B	31.538	2.5e-77
ABLIM1	31.524	9.16e-82
ID4	31.4505	4.6e-88
ABCA5	31.4236	9.71e-86
AVPR2	31.4093	4.24e-77
C20ORF194	31.4077	4.6e-77
TNMD	31.3821	1.03e-68
TMEM47	31.2772	6.11e-89
RSPO3	31.2486	8.48e-75
NLGN1	31.2429	5.16e-82
CAPN11	31.1852	7.32e-71
HOXA6	31.182	1.29e-77
INPP1	31.1515	2.67e-87
SEPP1	31.1415	9.25e-91
PTCH1	31.1336	9.67e-96
EDA	31.1246	3.82e-89
PALMD	31.0871	1.41e-66
A2M	31.0675	5.93e-96
NECAB1	31.0645	2.29e-78
NUDT7	31.0587	9.18e-91
NR3C1	31.0152	3.26e-73
LOXL4	31.0062	2.8e-83
TF	30.9912	6.53e-85
DIXDC1	30.9621	1.74e-79
PRRG3	30.9277	7.38e-69
ABCA6	30.8673	2.92e-75
RGMA	30.8333	1.06e-112
ZNF677	30.8307	3.97e-93
GGTA1	30.8014	7.76e-73
ANGPTL1	30.8002	1.19e-69
RNF180	30.7831	1.19e-90
ROBO3	30.7393	1.34e-81
FOXO1	30.7303	1.07e-69
ADH1B	30.7297	1.93e-79
PRNP	30.7173	1.4e-84
TTC23	30.6429	1.18e-100
KANK1	30.6109	2.64e-71
FLRT2	30.4844	2.52e-87
COL6A6	30.4805	1.49e-71
COL25A1	30.4502	8.77e-69
OSR1	30.414	1.15e-90
ANKRD35	30.394	3.99e-98
LOC134466	30.3726	8.95e-74
ZNF204P	30.3535	7.41e-97
LEPR	30.3357	2.66e-65
DST	30.3319	1.5e-66
DARC	30.3117	8.58e-100
MOBKL2C	30.2165	3.77e-77
ZBTB4	30.2149	2.31e-85
INMT	30.1665	2.19e-74
TXNIP	30.1639	5.62e-68
HOXA9	30.1344	2.47e-81
SPG20	30.1314	2.96e-92
BAI3	30.1125	1.78e-75
KCNB1	30.1079	8.98e-70
ZNF781	30.0292	2.2e-73
RBMS3	29.8289	2.42e-71
CXORF36	29.8256	7.81e-66
ANGPTL7	29.8145	1.09e-62
DUSP6	29.7595	2.04e-78
SEMA6D	29.7387	4.06e-79
VAMP2	29.7337	3.83e-87
EFEMP1	29.724	4.32e-81
OGN	29.7054	1e-84
CYP2U1	29.6959	6.38e-72
PLD1	29.6833	4.29e-89
JAM3	29.674	4.01e-85
LPHN3	29.6714	4.73e-75
TRPM6	29.6247	1.04e-81
FAM49A	29.616	4.46e-81
CCDC82	29.6041	2.36e-80
AASS	29.5823	3.45e-73
ABCB5	29.5272	3.74e-64
PRIMA1	29.4192	7.32e-90
TM4SF18	29.3767	4.41e-75
NACAD	29.3582	1.89e-89
CDKN1C	29.3548	4.93e-70
HCG11	29.3443	2.12e-84
ERG	29.2822	3.12e-70
WASF3	29.2744	6.12e-72
PSITPTE22	29.2496	3.84e-130
PPAP2A	29.2486	4.07e-65
CPEB1	29.2305	3.82e-81
LOC728264	29.216	3.9e-62
RUNDC3B	29.1998	5.19e-76
FGF1	29.1963	1.06e-68
ZNF502	29.1925	3.93e-92
CD36	29.1733	1.29e-64
CHST3	29.1711	9.82e-89
FAM82A1	29.1176	5.55e-87
SKAP2	29.1143	1.09e-81
FABP4	29.0633	1.03e-68
MSRA	29.0613	1.47e-87
ARID5B	29.0524	4.61e-70
PLEKHM3	29.0501	3.36e-68
AQP7	29.046	5.79e-64
CXCL12	29.0355	1.55e-71
DPYD	29.0327	3.05e-85
ALDH1L1	29.0298	1.16e-63
GABARAPL1	29.0109	1.28e-65
LOC728819	28.9588	3.52e-92
SEMA3D	28.9527	5.28e-76
HEPACAM	28.9099	6.72e-61
KLF15	28.8749	1.49e-64
HYAL1	28.8605	6.92e-72
ALDH1A1	28.8524	1.17e-66
CLCN6	28.7745	1.76e-69
PLEKHH2	28.7459	3.51e-75
CTTNBP2	28.7336	4.29e-91
ISM1	28.6804	2.54e-70
SIRPA	28.6566	6.04e-78
CDO1	28.6547	3.17e-64
CRYBG3	28.6505	1.86e-74
MT1M	28.6187	2.54e-74
PDK4	28.6151	2.11e-63
C1ORF190	28.6001	1.78e-73
CDADC1	28.5852	1.17e-69
FAM70A	28.5831	1.17e-67
SLC22A3	28.5732	1.71e-68
DENND2A	28.5527	4.13e-63
CCNDBP1	28.5454	1.18e-95
MID1	28.4491	1.37e-82
TMEM100	28.4406	5.43e-65
SHE	28.4202	1.9e-64
ODZ1	28.404	9.55e-74
PPP1R14A	28.3713	2.61e-75
PKD2	28.3613	2.87e-68
CREB5	28.328	1.76e-65
BMP5	28.321	1.31e-73
RNF145	28.3072	4.51e-91
ACADL	28.2933	8.73e-64
MRAS	28.2916	1.94e-62
PRCD	28.2499	1.19e-65
PPM1F	28.2373	9.95e-71
CYP11A1	28.2139	5.98e-82
EVC2	28.2005	2.95e-87
IGFBP6	28.1219	2.93e-59
C10ORF54	28.1176	4.73e-68
AQP7P1	28.1083	4.87e-58
ASB1	28.0613	3.41e-69
ADAMTS1	28.0345	6.22e-66
C17ORF51	27.9933	9.16e-82
CYP39A1	27.9591	4.72e-91
WSCD1	27.946	6.3e-72
RASIP1	27.9284	2.96e-73
USHBP1	27.8718	5.37e-66
LGI4	27.8284	3.31e-62
PTRF	27.8282	6.98e-63
TFPI	27.8264	3.37e-66
C4ORF12	27.8085	3.5e-71
NBLA00301	27.7924	9.18e-69
MAP1LC3C	27.7409	1.94e-59
EBF3	27.7362	2.61e-60
DNAJC18	27.7264	1.51e-65
F3	27.7238	1.67e-72
TMEM88	27.6747	1.53e-65
SMYD4	27.6465	2.07e-70
PHF17	27.6334	5.4e-66
ASPA	27.6215	4.14e-59
NCAM1	27.6202	2.71e-72
MPL	27.6189	1.24e-64
ASXL3	27.6073	2.33e-73
MYOM1	27.6012	2.63e-56
PRSS12	27.5818	1.5e-87
PDGFRA	27.5392	1.32e-84
ADCY4	27.5351	5.61e-68
RGL1	27.4768	6.8e-65
MAOA	27.4375	3.72e-63
ARHGAP10	27.4246	5.37e-71
CLDN5	27.4024	5.17e-64
FBLN5	27.4009	1.45e-66
HSPB6	27.3952	2.42e-57
AGAP11	27.3769	2.81e-63
APBA1	27.3647	2.1e-74
CNTFR	27.3557	1.94e-72
MAML2	27.3546	7.86e-66
RNF150	27.3545	2.69e-62
PDE7B	27.3489	1.22e-66
CADM3	27.3468	1.97e-73
NAP1L2	27.3197	1.56e-82
PNMAL2	27.2518	2.59e-75
WLS	27.2242	3.73e-80
NDN	27.2157	4.92e-65
SYNE1	27.2002	8.47e-67
ARHGEF4	27.191	1.26e-86
BEND7	27.1836	2.31e-111
LYVE1	27.1318	1.46e-54
HDAC4	27.1116	2.79e-82
N4BP2L1	27.081	9.08e-66
PPP1R1A	27.0562	5.49e-64
MT1X	27.0381	6.24e-70
KCTD12	27.0369	9.13e-63
SCN4A	27.0028	3.75e-59
TMCO7	26.9667	1.2e-79
P2RY12	26.9648	6.08e-64
TCF7L2	26.9592	3.29e-74
NPR1	26.9557	1.58e-55
OSBPL1A	26.9503	3.22e-76
ARAP3	26.914	3.26e-67
RHOU	26.8902	2.12e-70
RBMS2	26.8644	3.61e-59
CPS1	26.8631	1.75e-76
ZDHHC15	26.8491	4.57e-84
NCRNA00087	26.8347	1.4e-70
C1QTNF9B	26.8316	1.42e-60
SCN11A	26.7982	2.56e-62
LPHN2	26.7967	2.07e-76
MRGPRF	26.7898	4.49e-65
YAP1	26.7875	3.73e-69
CD34	26.7832	9.35e-57
TBC1D4	26.7784	6.34e-69
LOC285830	26.7641	2.04e-67
PI16	26.7603	2.79e-64
LRFN5	26.7572	4.2e-66
GIMAP8	26.7525	4.31e-60
NPR2	26.7417	3.61e-64
CCDC152	26.7411	1.7e-66
SASH1	26.7388	1.72e-73
ARHGAP24	26.7366	4.14e-67
RAPGEF3	26.7104	7.18e-67
EPHB6	26.702	2.07e-89
SATB1	26.6989	2.28e-79
TCF7L1	26.6958	6.01e-100
SH3TC2	26.6898	2.22e-65
SLC2A4	26.6599	4.01e-55
SEMA3G	26.6536	1.59e-58
FBXW7	26.6422	4.86e-61
LEPREL1	26.6215	6.47e-67
ANXA3	26.5875	1.48e-92
TBRG1	26.5869	9.21e-69
PTGER4	26.5802	4e-68
GNG11	26.5777	8.67e-57
FXYD6	26.5745	3.79e-80
MFSD4	26.566	4.05e-75
CLIC5	26.5448	5.99e-62
ADH1A	26.4952	6.82e-56
LARP6	26.4607	1.48e-63
MYCT1	26.45	1.43e-58
PID1	26.4099	3.48e-59
LRRC70	26.3994	2.63e-58
MAOB	26.3783	8.15e-110
GFAP	26.372	5.86e-61
KLF11	26.3719	3.15e-60
CRY2	26.3712	1.24e-61
KIAA0408	26.3659	1.41e-56
TAL1	26.3603	2.07e-59
RIMBP2	26.3541	3.53e-72
APOD	26.3534	2.62e-75
RBM9	26.348	2.04e-65
PRKCA	26.3382	4.1e-72
TMEM43	26.3108	6.11e-64
KALRN	26.3063	7.53e-77
NMT2	26.2998	2.9e-57
SAA1	26.2822	2.04e-62
CTF1	26.2726	7.14e-100
C7ORF51	26.2648	3.84e-69
THSD7B	26.2622	8.65e-69
S1PR1	26.2464	3.78e-59
HEPN1	26.2418	9.33e-55
MBNL2	26.2309	2.25e-69
NAALADL1	26.2121	2.35e-70
FOXO4	26.1898	7.69e-67
AMOTL2	26.1701	9.93e-60
MMRN2	26.1573	4.61e-58
C6ORF35	26.1478	3.06e-85
LIX1L	26.1207	3.59e-67
BCL6	26.1204	5.43e-67
PRDM5	26.1204	2.07e-68
EBF1	26.115	3.73e-54
STAC	26.1148	2.33e-83
CC2D2A	26.1105	1.66e-71
TMOD1	26.0988	5.16e-62
NRN1	26.0959	7.61e-58
SLC16A12	26.0378	5.57e-61
LOC644538	26.0366	9.1e-62
CLEC1A	26.0094	3.38e-60
C16ORF89	26.0069	5.88e-91
SVEP1	25.9984	1.1e-56
LOC145820	25.9969	4.73e-59
FAM149A	25.9614	6.98e-60
WBP4	25.946	2.59e-63
SAV1	25.9093	1.16e-60
PCDHGB6	25.9056	6.92e-70
SNCAIP	25.9041	4.2e-78
CAPN6	25.853	6.81e-76
SNCA	25.8496	1.01e-59
GPR146	25.8304	8.1e-53
PPARA	25.8188	8.96e-64
BMPER	25.8019	3.67e-60
PDZRN3	25.7977	1.12e-74
RND3	25.7967	3.11e-66
ADCY5	25.7905	5.93e-88
CKMT2	25.7845	4.8e-57
PCDHGA2	25.7364	1.85e-70
PCDHB4	25.7322	3.84e-78
LTBP4	25.7267	7.14e-58
PLD5	25.711	4.22e-58
ADHFE1	25.6968	9.54e-62
TRPM3	25.6915	5.84e-53
FAT4	25.6893	1.78e-63
FLJ10357	25.6882	5.45e-61
TNS1	25.6853	5.47e-52
IFNGR1	25.6711	1.19e-64
NOVA1	25.6656	6.44e-94
STXBP6	25.6614	8.83e-68
FGD4	25.6064	1.06e-61
AKAP7	25.5912	1.25e-69
C17ORF103	25.5869	1.45e-56
ADD3	25.5801	1.34e-64
SELP	25.5632	4.13e-79
NAP1L5	25.5576	4.92e-78
GPD1	25.5495	1.8e-55
C10ORF128	25.5349	3.4e-62
SH3RF2	25.5279	6.63e-80
SH3D19	25.5121	6.08e-54
LOC339290	25.505	6.21e-64
CFI	25.496	1.13e-68
SAA4	25.4914	3.16e-61
LEP	25.4911	5.74e-54
LMO2	25.4901	1.02e-60
HSD17B13	25.4809	4.47e-51
ZC3H12C	25.4795	5.14e-63
RNLS	25.468	3.89e-93
IRS2	25.453	1.58e-66
ZC3H12B	25.4519	4.45e-60
GALNTL2	25.4238	1.47e-55
F10	25.4211	3.15e-56
ETS2	25.4207	7.2e-61
ACSBG1	25.4094	3.43e-65
OLFML2A	25.4074	2.19e-66
GLYAT	25.3957	1.33e-51
KCNAB1	25.3598	4.09e-56
GPR12	25.3512	3.09e-69
NFIX	25.349	1.49e-88
CD302	25.3481	4.93e-58
L3MBTL4	25.3334	4.98e-72
SMOC1	25.3321	9.64e-90
GSN	25.3272	6.46e-52
C10ORF108	25.3231	1.5e-57
GSTM5	25.319	3.39e-56
TUSC5	25.3161	2.82e-57
EEPD1	25.3081	3.67e-55
ARHGAP6	25.3052	1.58e-65
ARHGEF10	25.304	5.03e-65
ADH5	25.3004	2.98e-54
THRA	25.3003	1.8e-72
AMY2B	25.2843	3.95e-71
LGR4	25.2686	1.06e-71
PPARGC1A	25.2457	1.59e-69
RECK	25.2267	1.39e-58
UST	25.2086	1.17e-70
RBP7	25.1932	1.24e-58
AKR1C1	25.1917	1.16e-55
AIF1L	25.1534	1.58e-87
SV2B	25.1072	7.29e-63
GCOM1	25.1013	9.3e-55
GPR125	25.0889	2.02e-75
PDE9A	25.0828	5.07e-75
TMOD2	25.0775	2.79e-65
CIDEC	25.069	3.54e-55
GHR	25.0593	5.97e-55
GYPC	25.0569	3.13e-55
ST6GALNAC1	25.0488	6.49e-75
DBX2	25.0456	3.09e-61
PVRL3	25.0228	9.52e-61
FAM168B	25.0198	5.88e-75
NAALAD2	25.0106	4.5e-51
TPPP	25.01	5.37e-72
IGF1	25.0069	1.83e-61
TRIM68	25.0015	2.58e-86
ARHGAP26	24.9881	3.9e-65
C1ORF115	24.9694	4.91e-74
NDEL1	24.9599	1.05e-63
ABCB1	24.9508	1.37e-59
C14ORF64	24.9492	1.3e-74
PDE11A	24.9457	1.36e-58
AHNAK	24.92	1.82e-58
RRAS2	24.9148	2.11e-74
RAB6B	24.8947	3.25e-72
SOCS2	24.8943	6.07e-71
CLEC3B	24.8858	1.15e-51
FAM184A	24.8685	3.55e-70
STAB2	24.8641	2.99e-53
ESD	24.8475	9.47e-63
MYOC	24.8442	1.57e-49
PER1	24.8416	9.7e-55
LOC283392	24.8389	4.82e-51
NTRK3	24.8372	5.54e-74
PALM2-AKAP2	24.8345	4.66e-52
CCL16	24.8301	5.52e-55
B3GALT1	24.824	1.08e-51
GPR17	24.8099	5.18e-56
FHL5	24.8035	6.74e-56
TRPC1	24.7709	1.1e-62
KIAA1045	24.7655	6.07e-69
GNAI1	24.7642	5.1e-53
MYLK	24.7574	2.29e-54
GULP1	24.7506	3.16e-64
C8ORF79	24.7449	6.07e-63
UTRN	24.7378	2.78e-57
LPL	24.7221	5.32e-51
ADRA1A	24.706	2.05e-50
PCCA	24.7052	3.12e-61
CCDC50	24.6802	1.46e-52
C11ORF93	24.6774	1.05e-72
PLIN4	24.677	2.81e-53
PTGFR	24.635	3.08e-59
ECSCR	24.6273	1.19e-55
EPHA4	24.6244	5.62e-71
CDNF	24.5726	9.28e-61
KANK3	24.567	1.3e-56
GAS1	24.5643	3.65e-68
C7ORF41	24.5638	1.72e-51
RUNX1T1	24.5637	1.42e-60
CCDC85A	24.5594	6.22e-57
PLIN1	24.5276	7.02e-53
EGR1	24.5143	1.54e-54
NCRNA00086	24.47	4.18e-57
DNAJB4	24.4695	7.86e-54
F8	24.4121	3.95e-53
GPR44	24.4112	1.34e-59
FLJ42875	24.4043	8.69e-57
ANKMY2	24.3891	3.19e-67
SOX7	24.3805	8.57e-55
TMEM133	24.3664	3.5e-63
EPB41L2	24.3466	3.71e-55
PIK3R1	24.3336	6.33e-58
CES1	24.3177	2.26e-53
ZDHHC2	24.3009	3.25e-71
ECHDC1	24.2997	5.77e-62
FAM171A1	24.285	1.01e-83
CA3	24.2687	1.72e-52
C2ORF71	24.2669	7.34e-59
RIC3	24.2471	1.39e-65
RASL12	24.2273	1.12e-63
MT1L	24.2168	1.47e-68
ENDOU	24.1758	1.2e-70
MFAP4	24.1744	1.01e-58
ADIPOQ	24.1691	8.12e-56
FHL1	24.1664	5.49e-49
PLCXD3	24.1463	2.67e-59
PDE1C	24.1046	2.01e-52
ASPRV1	24.1007	2.08e-68
GIMAP5	24.0951	2.52e-62
LYSMD4	24.0882	6.59e-67
ANKRD53	24.0834	1.76e-51
CRTAC1	24.0805	5.36e-63
CXCL3	24.077	2.25e-56
NMNAT2	24.0747	6.77e-57
RERE	24.0698	2.73e-65
H6PD	24.0639	3.23e-61
FAM54B	24.0604	8.15e-61
GABRE	24.0503	3.71e-56
PLAC9	24.0473	3.78e-53
PCDH9	24.0303	2.49e-52
2021-09-10	24.0294	1.35e-58
PRDM16	24.0234	1.86e-58
KLF9	24.0043	2.98e-52
SOD3	23.9982	1.29e-54
ZFP36L2	23.9962	1.21e-59
CD200	23.9915	2.22e-57
GRRP1	23.9754	6.19e-55
LDHB	23.9692	6.42e-71
WHAMML2	23.9674	4.74e-55
LOC401093	23.959	6e-54
PCDHGA3	23.9398	1.95e-57
CX3CL1	23.934	3.32e-53
LCAT	23.9135	2.54e-68
KLHL13	23.8998	1.32e-53
FGFR1	23.8968	2.9e-78
KLHDC1	23.8794	7.49e-65
FAM124A	23.8684	8.08e-67
DUSP22	23.8401	1.02e-57
ME3	23.8355	6.73e-78
ELAC1	23.8187	4.77e-72
FOXN3	23.8	3.72e-51
ZHX3	23.7913	4.38e-57
TENC1	23.7857	1.16e-52
ACACB	23.7847	1.44e-49
TLE4	23.7829	1.15e-58
PCDHGA9	23.7601	7.12e-66
CAB39L	23.7551	3.6e-59
C1ORF183	23.7518	3.23e-57
JPH2	23.7347	2.62e-54
RPS6KA2	23.7327	1.15e-62
ZNF521	23.7292	3e-73
FGF10	23.7191	3.87e-71
SMARCA2	23.7023	3.77e-65
GOLGA6L5	23.6849	5.23e-59
KCNA6	23.675	2.65e-57
NEXN	23.6705	5.72e-56
FAM122A	23.6671	2.71e-52
TRPC6	23.656	4.29e-56
ANGPT4	23.6438	1.92e-48
C2ORF58	23.6431	6.01e-57
ACSL5	23.6418	1.81e-72
CASQ2	23.6416	2e-53
PCDHB15	23.6327	6.1e-61
SLC12A4	23.6311	2.13e-57
LMBRD1	23.6196	1.7e-58
SORBS1	23.6101	1.75e-48
MPPED2	23.5984	2.27e-65
FGF7	23.5903	2.19e-56
TMIE	23.5841	6e-65
CTNNAL1	23.572	1.91e-58
FLJ10038	23.5678	1.35e-63
GIMAP6	23.5331	2.11e-54
ZNF676	23.5329	1.14e-65
SULT1C4	23.5261	6.5e-62
LPAR6	23.5115	5.56e-56
C6ORF174	23.5016	3.14e-59
FOSB	23.4967	1.47e-51
UFSP2	23.4962	2.84e-61
ADCYAP1R1	23.479	8.38e-50
MMRN1	23.4674	3.51e-52
APOB	23.4538	8.23e-48
PRDM8	23.4535	1.34e-58
WASF2	23.4125	3.92e-57
MPDZ	23.393	1.72e-55
LOC144571	23.3898	5.1e-53
TACC1	23.3881	7.03e-53
NRXN1	23.3848	1.51e-56
EPAS1	23.3824	7.2e-50
RGAG4	23.3791	1.82e-68
CD59	23.3741	5.22e-65
CARD6	23.3603	1.48e-55
DUSP1	23.3575	7.99e-54
AKR1C2	23.3183	4.89e-52
LOC158376	23.3094	1.98e-52
IQSEC3	23.3067	1.2e-52
PNRC1	23.3024	1.65e-57
LHX6	23.302	8.37e-55
TNNI3K	23.2948	1.93e-64
AKAP2	23.2933	5.99e-62
MAP7D3	23.2792	1.07e-52
NIPSNAP3B	23.2788	3.54e-48
AOX1	23.2761	1.71e-53
CASP12	23.2698	1.65e-50
KIAA1614	23.2596	3.84e-55
FBXO31	23.2513	6.26e-53
STEAP4	23.2461	9.48e-76
ITGA9	23.2405	2.42e-61
ITGA7	23.2315	1.22e-48
DFNB59	23.2172	1.71e-61
RGNEF	23.2023	3.81e-58
CDH13	23.1941	2.94e-52
ST6GALNAC3	23.19	2.64e-50
PRRG1	23.1888	2.98e-64
SAA2	23.1865	2.15e-52
CELF2	23.1717	4.98e-52
CCND2	23.1447	6.88e-58
PIP5K1B	23.1331	5.2e-67
SAMD4A	23.1188	1.08e-51
BMP6	23.1139	1.97e-52
CNN1	23.1097	3.31e-49
C14ORF180	23.1064	8.37e-49
STAT5A	23.1058	9.68e-53
SYT15	23.0873	8.13e-55
TIMP4	23.0837	9.6e-50
ADPRH	23.0806	3.4e-60
VWCE	23.0652	8.35e-52
UBE2E3	23.0631	1.1e-91
CFL2	23.062	1.44e-47
MRVI1	23.0558	2.54e-59
NRIP2	23.0497	3.51e-55
RBP4	23.0382	4.17e-49
WHAMML1	23.038	6.2e-53
MYOCD	23.0327	8.5e-52
UACA	23.0309	4.2e-56
EIF3L	23.0167	1.43e-51
NCALD	22.9958	1.32e-53
MTMR10	22.9766	1.2e-51
ZDBF2	22.9582	2.12e-62
LCN10	22.9523	2.06e-57
FEZ1	22.9516	2.94e-54
C20ORF160	22.9511	8.07e-52
C13ORF15	22.9387	1.82e-50
LRRN3	22.9363	1.51e-51
PAPPA2	22.9339	1.14e-47
CLYBL	22.9333	2.12e-67
CIDEA	22.9191	5.94e-50
ARHGEF6	22.8992	2.51e-55
PKNOX2	22.8983	3.43e-60
FLJ13197	22.8877	9.64e-55
NCRNA00092	22.8841	4.14e-55
PCDHB12	22.8595	1.78e-64
SMAD9	22.8544	4.1e-56
BMP2	22.853	5.1e-51
LOC285419	22.8456	8.08e-53
PPP4R1L	22.8441	2.34e-55
PCNX	22.8281	2.74e-51
PCOLCE2	22.8228	2.83e-49
DYNC1I1	22.822	3.84e-65
SPTBN1	22.8069	1.04e-46
SLC9A6	22.8067	1.14e-70
TUB	22.8061	4.72e-69
DCN	22.7998	2.88e-55
C15ORF17	22.796	1.32e-54
ZFYVE9	22.7746	4.71e-70
PKP1	22.7663	1.18e-71
FIGN	22.7623	5.76e-59
IL6R	22.7527	8.15e-67
NR5A2	22.7413	1.99e-53
COL14A1	22.7228	3.09e-59
PCDHGA6	22.7099	8.92e-58
PPARG	22.7094	6.4e-47
SLC19A3	22.7076	2.41e-48
ADD1	22.7052	5.47e-63
RAG1	22.703	5.44e-62
CNKSR2	22.6991	4.4e-51
ACVR2A	22.6845	2.59e-54
IGF2BP2	22.6822	4.35e-69
ZNF132	22.6634	5.03e-59
BDH2	22.6619	2.91e-58
ARHGAP23	22.6592	1.13e-63
AUH	22.6508	2.21e-63
RPS6KA3	22.6462	5.17e-57
C4ORF49	22.6402	2.49e-48
PDZD2	22.6401	7.08e-49
TEF	22.6373	4.92e-50
FAT2	22.6351	1.98e-54
LCA5	22.6243	1.01e-53
CTDSP2	22.6082	1.53e-56
PAK3	22.6006	2.74e-49
KCNE1	22.5675	1.65e-48
SLC10A6	22.5581	3.12e-52
NOD1	22.557	2.32e-56
C3ORF55	22.5274	5.12e-49
D4S234E	22.5264	1.95e-50
KAT2B	22.5263	7.63e-51
ALDOC	22.5235	2.6e-53
MAP3K3	22.5131	6.5e-56
KCNIP2	22.4891	8.74e-46
SIK2	22.4502	1.41e-45
ACVR1C	22.4477	8.54e-46
C14ORF128	22.4378	2.02e-52
LYNX1	22.4311	4.26e-71
NLGN4X	22.415	2.56e-63
FAM150B	22.4072	4.29e-50
MYL9	22.4055	7.78e-53
AKAP6	22.4047	4.85e-49
NPY2R	22.3928	1.4e-46
AOC3	22.3913	8.79e-46
NOTCH4	22.3908	1.5e-49
SESN1	22.3887	1.66e-58
ROBO4	22.3876	1.73e-47
SEC14L1	22.3757	4.64e-53
AKAP12	22.3363	6.37e-48
MEG3	22.334	7.4e-56
GPR109B	22.3234	1.64e-49
RDH5	22.3168	1.3e-45
DOC2B	22.3164	5.11e-59
RRAGD	22.3129	4.82e-55
KLF8	22.3115	6.72e-59
MEF2C	22.3011	7.3e-52
MEIS1	22.2882	1.65e-57
KLF4	22.285	1.97e-47
ANGPT1	22.2729	2.05e-47
YPEL4	22.2528	4.55e-50
NLRX1	22.2474	2.19e-57
PAR-SN	22.2343	2.42e-59
BVES	22.2209	2.7e-54
MXI1	22.1986	7.31e-54
CNGA1	22.198	5.78e-58
AKR1C3	22.178	4.91e-49
SH3BP5	22.1601	1.2e-54
STXBP1	22.1565	9.57e-54
KCTD9	22.1545	1.27e-57
PHKG1	22.1425	6.94e-51
ABI3BP	22.1393	2.65e-53
EIF4E3	22.1386	7.86e-55
THRSP	22.1358	9.12e-53
DPY19L2	22.1342	3.37e-56
ANK2	22.1322	1.21e-48
EPS8	22.132	2.56e-54
CCDC69	22.12	2.98e-46
SLC25A26	22.1104	3.66e-58
DLG2	22.0936	3.21e-57
ACSL4	22.0891	1.47e-53
ZNF423	22.0781	2.03e-59
C4ORF31	22.0712	2.16e-57
GRK5	22.0709	3.93e-50
CSDAP1	22.0625	9.05e-60
CFD	22.0605	1.41e-48
SHROOM4	22.0599	2.83e-52
CSDA	22.0573	2.64e-65
HAS3	22.056	3.25e-46
ARHGEF15	22.0438	7.08e-48
GDF5	22.0386	1.1e-62
PDE5A	22.0313	3.45e-60
RBMS1	22.0251	6.02e-55
CMTM5	22.0136	5.08e-49
ZNF471	21.9992	2.26e-62
ARRDC4	21.9934	3.63e-53
ZNF662	21.9838	1.2e-59
ASAM	21.979	2.7e-48
CES2	21.9753	6.67e-55
MYRIP	21.9746	4.69e-67
MOCS1	21.9509	1.24e-45
MAPK4	21.9427	4.27e-63
LRCH2	21.9404	6.79e-53
MAP1B	21.9397	6.45e-55
RRN3P1	21.9359	3.01e-52
DSEL	21.9298	1.05e-56
BCL2L2	21.9263	3.16e-49
APLF	21.923	5.45e-69
ABCG2	21.8967	1.93e-52
SKI	21.896	6.2e-54
C16ORF5	21.8883	3.71e-60
ITGA6	21.8728	3.2e-58
ZNF462	21.8687	2.4e-58
CPE	21.8578	8.25e-62
SOX6	21.8544	4.77e-60
C5ORF53	21.8515	3.48e-51
ZNF385D	21.8421	1.43e-71
SCHIP1	21.8405	1.55e-59
SCN5A	21.8283	4.45e-48
GIMAP7	21.8161	3.54e-52
GALT	21.8101	4.69e-67
USP53	21.8099	9.62e-51
C14ORF139	21.795	4.56e-45
CDC14C	21.7767	6.48e-48
ITM2B	21.7663	4.38e-52
GPR124	21.7618	5.55e-49
GPR116	21.7601	2.64e-46
PCDHB18	21.7544	5.3e-56
FGF9	21.7506	2.84e-56
GLT25D2	21.7331	1.34e-55
TDRD6	21.7298	1.85e-52
KLHL3	21.7233	1.27e-50
LETMD1	21.7196	5.85e-48
TNNT3	21.709	4e-48
NNAT	21.7058	3.59e-46
NAV3	21.7054	2.8e-64
CUBN	21.6999	5.92e-47
GREM2	21.6875	1.13e-51
SDK1	21.6858	2.63e-65
PTPRB	21.6855	4.83e-48
ACSM5	21.6839	4.84e-45
BHLHE41	21.6818	2.3e-54
KY	21.6803	1.07e-45
PLK1S1	21.6773	7.5e-52
DAAM2	21.6614	5.91e-48
LAMA2	21.6581	2e-53
DNAH9	21.6265	2.05e-52
TMEM195	21.6259	1.65e-46
FRMD3	21.6216	3.41e-53
COX7A1	21.6185	3.69e-47
LOC441869	21.6122	3.36e-57
HRASLS5	21.6002	1.55e-54
SLIT3	21.6001	1.05e-47
FOXP2	21.5961	2.19e-49
SLC12A6	21.5956	3.6e-52
STK32A	21.5945	6.39e-47
ARRB1	21.5875	1.39e-57
CCL21	21.5817	1.29e-54
C4ORF38	21.5637	9.5e-59
SCN9A	21.5634	1.53e-46
CDH23	21.5382	1.34e-48
TEK	21.5276	2.71e-48
CCNG1	21.525	2.34e-53
CSNK2A2	21.5219	2.53e-54
SLAIN1	21.5186	3.06e-62
GPR109A	21.5071	8.8e-45
NYNRIN	21.4933	1.4e-63
C9ORF5	21.4792	3.9e-49
PPP1R16B	21.4789	7.83e-50
CYBRD1	21.4732	4.88e-57
B4GALT6	21.4587	2e-51
FAM189A2	21.4525	1.98e-51
PLCG2	21.4517	6.11e-61
KCNJ2	21.4513	2.45e-48
LOC158696	21.4385	4.32e-63
SLC47A2	21.4357	9.33e-49
DAB2IP	21.4069	6.79e-48
ADAMTS9	21.4007	2.09e-51
SLC7A14	21.3976	6.08e-44
CWF19L2	21.3942	2.25e-52
PRICKLE2	21.3879	2.69e-53
TBC1D13	21.3877	2.04e-55
GAS2L2	21.3824	7.33e-53
LOC654342	21.3723	5.55e-52
ALS2CL	21.3522	3.66e-57
PCDH11X	21.35	1.37e-51
GLG1	21.3468	2.26e-57
CYP46A1	21.3191	6.02e-50
AK3	21.319	1.12e-47
HSD17B11	21.3179	1.53e-48
LRCH1	21.3131	1.33e-52
ATXN1L	21.3091	1.88e-51
RBPMS	21.293	2.08e-54
RNF125	21.2768	1.71e-48
TMEM35	21.2757	1.22e-52
LONRF3	21.267	2.11e-51
STOX2	21.2602	1.9e-52
TRO	21.2464	1.94e-62
SLCO3A1	21.2322	6.75e-65
LAMA3	21.223	5.05e-51
NAB1	21.215	4.58e-51
GFRA2	21.1998	1.19e-47
PCDH19	21.1909	2.59e-59
NPAS3	21.1706	1.09e-51
LPCAT2	21.1496	2.22e-48
PCDH18	21.1493	1.05e-46
RCAN1	21.1423	1.12e-46
KREMEN1	21.1162	8.86e-62
SCN7A	21.1162	9.68e-53
MRAP2	21.1161	6.92e-57
CAT	21.1091	5.97e-43
PTCH2	21.1028	3.03e-50
CNR1	21.0894	2.66e-53
LOC339524	21.0866	4.21e-45
BACH2	21.0787	1.45e-50
ZCCHC24	21.0719	1.25e-47
C7ORF58	21.0624	1.5e-44
PCDHB7	21.0624	1.59e-57
C7	21.0593	2e-56
DCBLD2	21.0342	9.78e-57
ABLIM3	21.0273	3.53e-55
HADHA	21.026	1.38e-46
IGF2	21.0248	5e-56
NEK9	21.0145	1.28e-56
DPT	21.004	4.58e-45
C18ORF18	21.0038	8.69e-59
PNPLA7	20.99	7.4e-58
PRELP	20.9872	5.92e-48
EIF1B	20.9745	2.28e-50
ZFP2	20.9711	5.08e-58
RGS7BP	20.9633	2.9e-47
C10ORF10	20.9601	2.53e-45
GPM6A	20.9486	3.7e-54
NUDT9P1	20.9474	6.98e-49
PYGM	20.9472	1.68e-42
KIAA0355	20.9367	3.36e-49
BLCAP	20.932	5.04e-50
PARM1	20.9284	1.27e-52
RAPGEF2	20.9283	3.3e-47
EPB49	20.9162	3.18e-56
MGAT3	20.9093	2.16e-49
AQPEP	20.9063	2.95e-42
C7ORF31	20.9036	1.18e-54
DFNA5	20.8942	1.07e-51
RAI2	20.8913	2.83e-66
FOS	20.8863	4.13e-46
DHDPSL	20.8813	1.05e-50
NLRP1	20.8798	1.44e-50
PROX1	20.8533	1.64e-46
MCC	20.8444	9.74e-60
SBDS	20.8355	1.45e-44
TTLL11	20.8311	4.44e-50
SLC26A4	20.8194	7.04e-51
FRY	20.8154	7.08e-61
NEDD9	20.814	1.08e-48
PGM5P2	20.8137	7.14e-46
DTX1	20.8058	1.26e-44
ADH4	20.8028	6.73e-42
SOX17	20.8016	2.18e-44
FAM172A	20.7917	3.92e-50
GPLD1	20.7892	2.29e-44
KLHL33	20.7881	1.29e-42
RNF217	20.7876	1.61e-56
SAP30L	20.7856	6.39e-50
SNX1	20.7825	6.6e-51
MAP2K5	20.7792	4.93e-55
IRX6	20.7403	1.2e-46
C6ORF72	20.7401	4.39e-53
CDH5	20.7283	4.49e-45
DCT	20.7265	9.56e-43
LGALS12	20.7241	7.12e-44
TPRG1L	20.7224	3.11e-52
ANGPTL2	20.6976	2.09e-45
TMEM22	20.6949	2.83e-43
DENND2C	20.6852	1.16e-47
PKHD1L1	20.6747	5.35e-43
RNASE4	20.6747	3.84e-49
CALN1	20.6687	8.92e-51
PLA2R1	20.6433	1.17e-45
FGFBP1	20.6416	8.52e-47
MTUS1	20.6399	4.69e-61
MLXIPL	20.6365	3.77e-44
PDE1A	20.6095	3.75e-50
TMEM178	20.5969	9.74e-45
PTH1R	20.5919	1.27e-45
ODF3L1	20.5864	4.83e-44
PYROXD2	20.5689	1.95e-49
LOC338758	20.5601	3.38e-48
EPDR1	20.5513	2.5e-46
ST13	20.5473	5.68e-52
FMNL2	20.5469	9.46e-50
CLIC2	20.5401	8.48e-47
GRID1	20.54	5.61e-52
LRP4	20.5322	2.31e-48
SAMD5	20.5314	7.37e-43
C6ORF145	20.5311	2.89e-49
TSPAN2	20.5223	1.34e-58
PTX3	20.5221	2.26e-49
TMCC3	20.5062	1.18e-50
EIF4B	20.4998	5.7e-50
SNTG2	20.4769	1.71e-44
C11ORF95	20.4719	1.73e-55
CDC42EP3	20.4535	3.98e-56
PLS3	20.4493	8.03e-54
PPL	20.4343	9.12e-48
FERMT2	20.4292	7.88e-43
KIAA1377	20.4045	1.53e-55
PCDHGA11	20.404	8.91e-52
TPTE2P1	20.3949	6.83e-50
ADAMTSL4	20.3876	1.07e-44
DLC1	20.3863	2.84e-44
ZC4H2	20.3825	4.9e-69
KIF26A	20.3813	2.42e-50
PREX2	20.378	5.78e-46
NPHP3	20.3706	1.29e-43
MBIP	20.3569	7.64e-51
TESC	20.3506	2.42e-45
CSGALNACT1	20.3369	2.46e-52
C22ORF39	20.3274	7.87e-46
ART4	20.3256	4.46e-45
C9ORF21	20.3246	2.39e-48
EPHB1	20.3154	2.49e-43
CHODL	20.3129	2.02e-62
CABP1	20.2986	2.65e-43
KLF13	20.2968	5.71e-52
BEND5	20.2916	1.73e-53
ICAM2	20.2898	7.7e-46
TRIM2	20.2865	1.5e-48
KIT	20.2711	3.37e-43
GPAM	20.2667	4.49e-40
FHOD3	20.2616	3.72e-47
TLR4	20.2437	4.87e-45
CPAMD8	20.2343	4.15e-50
MRAP	20.2309	1.17e-41
KLHL10	20.2294	5.33e-45
CCDC158	20.2265	9.74e-50
SGK2	20.2237	2.57e-42
ACTG2	20.2231	3.61e-45
VWA5A	20.2189	1.95e-55
LOC201651	20.2153	1.95e-42
EPHA2	20.1941	1.59e-46
NGFR	20.1875	3.83e-47
SLC27A1	20.1826	7.02e-52
AKT3	20.172	1.56e-53
BACE1	20.1693	2.6e-53
LIPE	20.1648	2.38e-41
GPX3	20.1643	2.31e-41
MAP6	20.1557	3.82e-61
PIWIL4	20.1521	2.48e-47
LOC257358	20.1339	9.08e-43
FGFBP2	20.1332	6.9e-43
MAGI1	20.132	8.34e-48
LOC100129550	20.1299	1.49e-52
MICAL3	20.1217	1.97e-48
MBNL1	20.1074	9.28e-44
DNER	20.0936	4.17e-56
HBP1	20.0887	1.06e-48
TLN2	20.0826	6.4e-42
FTO	20.0822	8.65e-46
DZIP1L	20.0772	2.02e-49
ZAK	20.0768	1.34e-43
BMP3	20.0714	1.97e-42
ZNF608	20.0677	9.82e-54
ZNF658	20.0589	1.12e-49
FAM196B	20.0519	1.34e-41
C17ORF108	20.048	9.25e-56
ALDH3A1	20.047	3.57e-44
NODAL	20.0351	5.08e-46
MEST	20.0194	1.84e-46
KLHL31	20.0158	9.42e-41
CRHBP	20.0135	1.18e-40
IMMP2L	20.0126	2.8e-57
PCK1	20.0115	5.76e-42
TLL1	19.9998	5.36e-49
ALDH1A3	19.9996	1.43e-45
NPY5R	19.9934	2.25e-50
PCDHGC3	19.9864	4.31e-53
CXCL14	19.9612	1.97e-63
GRIA4	19.9362	4.71e-42
CLEC4GP1	19.9336	5.44e-41
NMUR1	19.9328	4.36e-41
TCEAL2	19.9305	6.55e-46
LIMCH1	19.9296	4.52e-50
ZNF395	19.9231	4.62e-50
CMA1	19.9178	8.54e-43
2021-09-04	19.8945	6.71e-50
PLEKHM1	19.8921	1.56e-48
VCL	19.8905	9.7e-50
DMGDH	19.8877	2.13e-41
EHD2	19.8842	7.03e-42
SEC14L5	19.8809	3.24e-54
DMRT2	19.8771	7.39e-43
NHEJ1	19.8572	8.91e-50
EDN1	19.8554	1.51e-47
ELTD1	19.8546	1.52e-42
FLT4	19.8362	5.11e-45
QKI	19.8118	1.4e-43
HBB	19.7876	9.95e-41
EMP1	19.7872	3.9e-42
NFAT5	19.7746	4.68e-43
ZNF501	19.7487	1.9e-52
C14ORF159	19.7388	4.4e-56
SIDT2	19.7331	6.87e-45
FAM180B	19.7324	1.5e-40
MAF	19.7323	6.44e-44
GCNT4	19.7275	2.23e-48
REM1	19.7244	1.11e-48
XPNPEP2	19.7212	2.56e-42
FRMPD1	19.7181	1.67e-49
RNF214	19.7138	1.25e-49
GRIA1	19.7122	1.77e-46
MSTN	19.7053	3.37e-49
SLC6A16	19.6949	9.46e-52
VWF	19.6946	2.48e-41
ASTN1	19.6934	2.13e-44
C17ORF39	19.6899	2.66e-45
DZIP1	19.6878	5.35e-55
CLEC14A	19.6838	5.57e-44
GALNTL1	19.675	6.47e-59
CPXM2	19.6618	3.81e-47
SHISA3	19.6609	5.72e-43
FCER1A	19.6588	4.17e-52
FNDC4	19.6533	2.85e-45
HOXD4	19.6458	1.01e-50
NTF3	19.6377	1.55e-47
ZNF25	19.6236	6.32e-44
ADAMTS3	19.6143	2.38e-45
G0S2	19.6075	1.2e-40
ANTXR2	19.6055	3.28e-41
PHF10	19.6048	1.14e-49
HOXA10	19.599	3.66e-46
ING3	19.5921	2.04e-46
TSPAN8	19.5617	1.06e-52
TMEM71	19.5614	4.54e-45
ARL4A	19.5567	1.11e-41
PELI1	19.5484	4.95e-45
SCN2A	19.5325	1.33e-42
ARHGAP31	19.5252	5.96e-44
MARK1	19.5034	7.39e-51
SLC25A30	19.4845	2.3e-47
MAP2	19.4773	1.2e-52
BIVM	19.4701	1.07e-59
HAAO	19.4689	1.89e-47
BBS2	19.4672	4.7e-45
EMX2OS	19.4672	1.61e-42
JRKL	19.4651	1.48e-52
GNG12	19.4586	3.44e-50
CYP7A1	19.4429	3.37e-42
MAMLD1	19.4238	9.97e-54
SERINC1	19.4117	9.48e-47
FMOD	19.3972	7.97e-49
SGCB	19.397	4.1e-44
LRRC8C	19.3967	1.49e-44
ADAMTS18	19.3962	1.28e-45
DYNC1LI2	19.3937	2.05e-45
ROR1	19.3932	2.92e-49
PTPRZ1	19.3895	4.09e-44
KCNC4	19.372	2.36e-47
NES	19.3711	2.03e-45
GPR133	19.3656	1.32e-41
HMGCLL1	19.3573	5.38e-51
C11ORF92	19.3516	1.46e-44
NCOA7	19.3488	1.04e-45
AMT	19.3318	4.42e-47
FAM59A	19.3316	2.27e-54
SERPING1	19.3256	7.56e-44
PRUNE2	19.3249	6.78e-44
PTPLA	19.3118	3.31e-58
JAK1	19.2973	1.78e-47
KSR1	19.2714	6.18e-51
HSPB7	19.2701	8.84e-39
KCNA1	19.2692	4.39e-43
BAALC	19.2655	4.64e-47
SPHKAP	19.263	5.52e-40
BNIP2	19.2559	7.83e-43
UBAP1	19.2512	2.62e-52
KLB	19.2391	1.13e-38
ABCD2	19.2387	1.26e-39
HELQ	19.2306	2.03e-43
CNRIP1	19.2265	1.81e-40
CXORF42	19.216	1.64e-44
CCDC136	19.2072	1.78e-44
ZNF727	19.2071	5.49e-45
TMEM20	19.2063	4.05e-50
GBP2	19.1992	1.55e-51
PAFAH1B1	19.1979	9.2e-47
NR2C1	19.1842	2.86e-48
PTCHD1	19.1825	5.13e-43
HABP4	19.1769	7.49e-42
MPP6	19.1768	9.94e-53
PENK	19.168	2.4e-40
FZD4	19.1658	4.86e-39
RBM7	19.1615	5.19e-47
PCDHB5	19.1614	1.72e-52
HSPA12B	19.1614	1.7e-43
MGLL	19.1613	1.31e-40
ANGPTL4	19.1582	6.04e-44
CLDN19	19.1564	3.74e-40
WDR86	19.1553	9.88e-43
PTPRM	19.1528	3.73e-41
LPAR1	19.1465	2.03e-48
CPNE8	19.1463	2.56e-45
CHST7	19.1372	1.67e-42
CREBL2	19.1275	1.3e-43
MFGE8	19.125	3.85e-46
CES4	19.1179	3.57e-40
ACSS2	19.1178	9.89e-39
FAT1	19.1107	2.73e-48
CCDC36	19.1103	2.01e-40
FLI1	19.1095	1.45e-42
TTC33	19.0975	4.76e-44
ZNF660	19.0945	3.05e-44
ALS2CR4	19.0933	1.35e-40
FAM129A	19.0912	1.27e-48
NKAIN2	19.0725	8.12e-46
CLDND2	19.0608	2.19e-39
HOXD3	19.0607	9.08e-49
LPPR1	19.0575	2.95e-41
LRRC34	19.0529	5.66e-44
MTMR3	19.0503	2.74e-49
STARD8	19.0501	8.46e-43
MAP1LC3B	19.0494	6.23e-46
SNCG	19.0492	1.16e-44
HAND2	19.0429	3.21e-47
PM20D2	19.0366	9.85e-48
HTR2A	19.0295	4.91e-40
LOC100134259	19.0265	1.82e-46
TMEM117	19.018	2.66e-53
CSDE1	18.994	5.33e-43
TIE1	18.9867	4.55e-43
ACE2	18.9798	2.39e-52
HFM1	18.9785	3.44e-41
DMRTA1	18.9772	1.39e-49
LOC728723	18.9736	7.11e-41
DHRS12	18.9733	2.47e-48
IL1R1	18.9712	4.55e-47
ZNF366	18.9596	7.53e-43
TUBB2B	18.9571	1.37e-45
PLCD3	18.9555	1.86e-53
PCDHGA5	18.9543	3.62e-47
NOV	18.9513	3.13e-43
DDX19A	18.9434	1.03e-54
PTGS2	18.9401	8.52e-42
TLR3	18.9394	4.29e-47
LONRF1	18.9382	2.69e-44
KIF13A	18.9245	2.18e-48
LOC90586	18.9107	2.13e-38
SNTB2	18.9028	8.86e-41
PLXNA4	18.901	2.81e-39
FAM43A	18.8999	3.66e-42
C20ORF132	18.8985	8.79e-45
HS3ST4	18.8909	3.92e-39
MYCBP2	18.8893	8.99e-42
TBX15	18.8875	9.15e-40
ZNF488	18.8846	9.35e-50
C4ORF3	18.8802	9.61e-44
C10ORF105	18.8724	2.97e-45
CCDC3	18.8708	1.49e-38
GLDN	18.8708	3.04e-41
EBF2	18.8689	1.1e-40
TMEM55A	18.8678	3.22e-44
MPRIP	18.8604	3.66e-42
FBXO17	18.8504	8.54e-49
C14ORF28	18.8479	1.02e-41
RNF186	18.8314	7e-39
TLE1	18.8242	1.05e-59
GPR62	18.8199	4.51e-49
MAP3K5	18.8101	5.24e-44
ACAD11	18.808	2.09e-40
DCP1A	18.8001	7.51e-43
RAB11FIP2	18.7976	5.75e-42
FOXC1	18.7906	1.58e-53
PPP2R2B	18.7882	9.63e-42
PACRG	18.7753	4.43e-41
LEPROT	18.773	7.65e-46
CLEC4F	18.7665	5.93e-46
SACS	18.7662	3.63e-42
LATS2	18.7479	1.78e-42
IRAK3	18.74	1.38e-43
FAM13AOS	18.7379	1.59e-43
GRM7	18.7375	1.78e-42
COL4A3BP	18.7356	8.22e-42
CAPN3	18.7346	6.56e-42
GNE	18.7159	2.46e-44
ALPL	18.7068	1.73e-42
EPM2A	18.7024	5e-40
LOC100240735	18.6956	5.24e-41
PLCB1	18.6923	1.07e-48
KDR	18.6881	3.57e-42
C6ORF123	18.6863	6.02e-43
C14ORF49	18.6858	7.74e-39
SORBS2	18.6691	3.7e-48
RASL11A	18.6666	3.07e-45
LOC389705	18.6641	1.47e-41
STX12	18.6598	2.01e-39
LNP1	18.6575	4.98e-54
GOLGA6L10	18.656	4.87e-43
HYMAI	18.6548	5.1e-40
CLIP3	18.6496	3e-44
GRIN2B	18.6463	1.04e-38
B3GNT5	18.6447	1.45e-48
C10ORF25	18.6361	2.72e-46
CCDC25	18.6316	9.49e-52
CAMK2D	18.6272	7.29e-53
MUSTN1	18.6269	1.93e-40
FRMD1	18.6248	1.01e-37
LGALS3	18.6165	6.76e-47
VAMP3	18.6164	7.89e-39
FGL2	18.6138	5.09e-44
CYTH3	18.6092	5.24e-49
LUZP2	18.607	9.39e-42
RXRG	18.5998	8.95e-39
PABPC5	18.5991	7e-48
REV3L	18.5975	7.83e-42
BCHE	18.5936	6.62e-42
RNF112	18.5684	3.15e-45
SLC16A7	18.5676	3.69e-38
PZP	18.5673	2.92e-41
ST3GAL3	18.5626	2.98e-41
PHYHD1	18.5578	2.86e-62
C1ORF95	18.5519	1.61e-52
SLC9A9	18.5518	1.65e-39
TMEM74	18.5468	9.71e-48
CYP4F12	18.5309	1.51e-48
FIGNL2	18.5125	1e-42
FZD5	18.5093	1.87e-42
RP1L1	18.49	1.04e-41
SLC7A10	18.4859	9.18e-38
C5ORF27	18.4851	1.07e-43
VPS36	18.4685	6.52e-42
AMIGO1	18.4617	1.94e-48
ANO6	18.4546	3.41e-38
MBP	18.4539	1.25e-47
ZNF389	18.4532	1.1e-43
ECM2	18.452	1.86e-38
GAS2	18.4495	3.37e-40
PCDHGB5	18.4377	1.09e-57
BNC1	18.3966	2.59e-41
SSBP2	18.3953	4.44e-54
MCFD2	18.3903	1e-44
LPPR4	18.3839	4.93e-43
VGLL3	18.3821	2.45e-40
ZFP36	18.3791	1.44e-38
KIRREL	18.374	1.44e-44
SNRK	18.3717	4.74e-40
TNFSF12	18.3676	5.61e-42
TSHZ1	18.3633	8.35e-47
DPP4	18.362	2.27e-42
HRCT1	18.3545	7.19e-44
PKD1L2	18.3482	2.53e-38
FAM47E	18.3454	8.18e-55
ARMCX1	18.342	1.97e-60
FGD5	18.3388	1.18e-42
MEIS3P1	18.3369	9.69e-48
PTGDS	18.3271	1.86e-46
FOXI2	18.3247	2.49e-44
TBX18	18.324	9.55e-44
ZNF330	18.3183	3.64e-48
CLCA4	18.3098	2.13e-37
LAMB3	18.3053	1.53e-41
KIAA1683	18.3027	1.64e-41
KLHL2	18.2973	2.1e-43
CCDC68	18.2854	9.85e-47
RASD1	18.2791	4.71e-42
KCTD4	18.2788	3.53e-37
SOX5	18.2752	1.61e-40
ZNF454	18.272	1.56e-44
LUZP1	18.2717	3.72e-41
GRIA3	18.2695	2.06e-44
PARVA	18.2641	1.54e-38
C1QTNF7	18.2629	1.29e-39
GPM6B	18.2594	2.47e-39
FAM180A	18.2512	5.23e-45
DAPK2	18.2489	1.02e-43
SRL	18.24	1.08e-38
ZNF578	18.2277	1.14e-48
SPATA7	18.2232	1.58e-43
TPCN1	18.2219	1.29e-47
RGS2	18.2155	6.73e-39
PPYR1	18.214	4.82e-40
FAM10A4	18.2129	2.21e-44
OXGR1	18.2106	2.82e-42
SDHD	18.2095	3.03e-42
PIK3IP1	18.2087	9.5e-43
RCSD1	18.2076	1.12e-46
SMYD1	18.2064	4.81e-37
MTMR8	18.1919	3.22e-46
SEMA3A	18.1892	4.8e-40
RAPGEF1	18.1717	1.7e-42
ZCCHC11	18.162	1.54e-47
ISCU	18.1597	1.61e-41
AQP7P3	18.1552	7.38e-36
CRBN	18.1287	4.3e-42
TRIM35	18.1223	2.29e-45
CLCN4	18.117	3.58e-45
LOC440173	18.1135	9.42e-41
EHBP1	18.1066	3.5e-37
TUBE1	18.1045	3.67e-41
TPT1	18.102	5.63e-44
TCF21	18.1008	1.18e-37
ANKDD1A	18.0898	2.56e-37
PRKD3	18.0732	2.02e-46
APBB1	18.0713	1.13e-50
CCDC141	18.0526	9.95e-38
C13ORF36	18.0522	3.7e-36
C21ORF63	18.0315	7.47e-44
TSPAN11	18.0284	5.62e-42
KCNMB1	18.0079	4.32e-37
TEAD1	17.9919	1.12e-38
ZNF559	17.9909	1.53e-40
MMP27	17.9893	9.81e-37
SHANK3	17.979	2.73e-38
FLNC	17.97	8.26e-40
ANKRD6	17.966	1.27e-45
ZFP106	17.9602	4.28e-37
KCTD10	17.9461	1.28e-38
RUSC2	17.9379	6.94e-45
CLEC4G	17.9327	1.81e-36
LOC100132707	17.9095	2.24e-41
DEFB1	17.8986	9.95e-43
STARD13	17.8976	5.64e-45
LOC100190939	17.8976	1.97e-38
ARHGEF7	17.8961	4.07e-41
FAM76A	17.8895	4.24e-40
SMAD4	17.8865	1.22e-42
LOC653501	17.8825	8.38e-44
COL4A6	17.8769	6.05e-41
SPATA18	17.876	2.89e-46
PTPN14	17.869	1.33e-38
PRKCH	17.8664	1.41e-45
ABCC6P1	17.8633	4.98e-41
TAGLN	17.8632	3.15e-40
TNFRSF8	17.8612	9.01e-41
ST3GAL6	17.8579	3.31e-43
GUCY1A3	17.8488	5.5e-43
RIMS3	17.8394	1e-38
APOBEC3C	17.8356	3.86e-42
KBTBD3	17.8339	2.41e-44
SH3GLB1	17.8309	4.83e-37
KLF6	17.8283	2.53e-37
C17ORF48	17.81	1.44e-38
TCP11L2	17.8054	9.68e-40
DSG1	17.7995	4.6e-39
DLL1	17.7916	1.18e-44
ANKAR	17.7865	4.9e-39
CRTAP	17.7843	3.26e-36
ZFP37	17.7797	6.61e-44
KCNJ8	17.7761	3.89e-39
JUN	17.7709	2.34e-38
SLC13A5	17.7693	2.19e-42
SGCG	17.7687	9.87e-37
DUSP19	17.7684	3.19e-41
PFKFB1	17.7579	3.44e-36
PDE8B	17.7503	8.59e-40
TMC2	17.7496	5.77e-36
ABCD4	17.7476	1.69e-42
NFE2L2	17.7467	2.86e-42
CCDC89	17.7307	3.7e-46
DOCK1	17.7305	1.08e-41
STON1	17.7277	4.43e-39
FAM135A	17.7226	6.86e-43
DLST	17.7046	2.81e-39
GLT8D2	17.703	4.66e-48
TANK	17.7007	9.21e-37
BHMT2	17.6981	1.7e-36
AGTR1	17.6903	5.96e-50
WNT11	17.6902	8.88e-41
CUTC	17.685	1.98e-36
UBE2Q2P1	17.6843	8.14e-39
SVIL	17.6777	3.76e-40
EFNB2	17.6766	2.47e-46
LRMP	17.6763	4.86e-42
LPIN1	17.6704	9.88e-40
PLEKHG1	17.6636	7.86e-44
AK3L1	17.6598	5.43e-46
DDO	17.6565	2.13e-54
GRASP	17.6559	3.77e-39
C2ORF67	17.6428	4.3e-39
ELANE	17.6369	1.47e-36
ARRDC3	17.6354	8.91e-37
PCDHGA4	17.6346	4.89e-44
SEMA3C	17.6301	3.49e-45
SYNE2	17.6257	1.51e-39
ISLR2	17.6247	2.93e-42
CAPN5	17.6217	2.58e-46
WIF1	17.616	4.36e-37
PPP3CC	17.6124	7.73e-47
SCAPER	17.5928	1.38e-41
PDZD4	17.5911	4.65e-43
PCDHB16	17.5879	4.26e-49
SLC4A4	17.5874	4.95e-38
PCSK5	17.5678	2.47e-39
FUT10	17.5676	5.93e-43
MECOM	17.56	1.06e-38
CXCR2	17.557	3.56e-37
HNMT	17.5478	6.67e-39
MYH3	17.5381	8.5e-39
XPA	17.5364	7.66e-45
INHBB	17.5347	9.59e-42
WFIKKN2	17.5263	1.63e-39
KIAA1826	17.523	2.55e-47
LAMC1	17.5167	2.87e-38
TK2	17.5157	5.56e-36
SCMH1	17.5157	9.18e-50
KATNAL1	17.5131	6.42e-38
VLDLR	17.5109	4.46e-38
SCPEP1	17.506	1.42e-42
VPS13D	17.4909	1.86e-40
IQSEC1	17.4869	3.1e-41
EFNA5	17.4795	1.43e-48
C11ORF63	17.4792	4.66e-46
MMGT1	17.479	1.45e-42
TSC22D1	17.4747	6.28e-38
NFIA	17.4672	3.91e-52
RNF38	17.4567	4.64e-39
VIP	17.4523	4.48e-36
SLC27A6	17.4513	3.99e-38
AOC2	17.4466	8.14e-36
ALX4	17.4438	1.07e-36
NFATC3	17.4398	7.13e-42
CFLAR	17.4385	1.07e-38
ULBP3	17.4378	1.29e-47
FYCO1	17.4367	1.71e-41
TTLL10	17.4312	5.12e-38
TWIST2	17.4301	2.27e-37
ZNF391	17.428	9.69e-41
ZNF667	17.4241	2.72e-42
DENND5B	17.4213	1.74e-42
RNASE7	17.4179	4.11e-36
PTGIS	17.408	1.29e-37
PRRT4	17.3951	1.15e-35
MGC21881	17.3655	5.17e-44
CCDC147	17.3584	3.11e-46
DNAJC27	17.3572	5.84e-38
MTMR9L	17.3533	6.9e-43
ADRA2A	17.3497	2.56e-40
SLC26A7	17.3477	4.51e-42
EFCAB1	17.3454	2.58e-36
MXRA7	17.3228	1.38e-37
MEF2A	17.3178	1.06e-42
OLFML1	17.3161	9.96e-38
SLIT2	17.3158	2.91e-40
MASP2	17.3144	4.77e-38
FBXL3	17.3144	3.7e-41
ATF7	17.3086	2.2e-37
LRRC28	17.3058	3.32e-48
DTWD1	17.3003	2.06e-38
PCDHGA7	17.299	6.3e-45
TRDMT1	17.2979	1.58e-42
TTYH1	17.2925	8.36e-39
HBA2	17.2923	4.75e-35
PKDREJ	17.2865	1.27e-40
HERC1	17.279	7.53e-40
EGR2	17.2711	6.25e-36
GATS	17.2594	3.09e-42
IL17RD	17.2562	2.72e-37
FAM89A	17.2551	2.89e-35
FAM69A	17.2541	2.35e-37
JAZF1	17.2534	1.14e-37
NFIL3	17.2487	1.2e-40
KLF10	17.2474	5.59e-36
SHMT1	17.2437	1.03e-36
MAGEE2	17.2411	4.58e-40
ABHD14B	17.2247	3.98e-39
SUN2	17.2236	9.64e-38
DDR2	17.2219	5.37e-36
DOK5	17.218	1.76e-43
ZNF167	17.2166	4.42e-41
FLJ37543	17.216	3.37e-36
RADIL	17.2099	4.52e-48
C3ORF58	17.2084	2.2e-40
RFTN2	17.1949	8.06e-37
PGAP1	17.1938	1.77e-39
WBSCR17	17.1896	1.64e-40
HRC	17.1814	4.7e-38
LOC100130691	17.1602	2.18e-40
ACTA2	17.1586	2.57e-36
FBXL5	17.1579	2.58e-39
SLC23A2	17.1506	7.69e-39
ST8SIA1	17.1474	4.36e-41
PIWIL2	17.1375	9.28e-37
CLN8	17.1355	4.82e-43
DENND5A	17.1322	4.47e-37
ADRB1	17.1299	5.96e-38
P2RX6	17.1207	1.6e-35
SUGT1P1	17.1075	2.76e-39
SUCLA2	17.1073	4.75e-36
PRX	17.0995	9.36e-38
DPF3	17.0967	2.55e-41
IRS1	17.0812	1.88e-45
ACCS	17.0758	1.19e-38
GPR34	17.0713	5.61e-36
AGPHD1	17.0665	1.31e-43
SETBP1	17.0608	4.5e-43
SFRS2B	17.0584	1.93e-39
CECR7	17.0498	2.74e-40
PRKAA1	17.0494	6.01e-40
MAGI2	17.0472	1.46e-47
ABHD6	17.044	4.13e-36
TRAF6	17.0348	6.64e-40
PECAM1	17.0269	4.78e-35
GPR64	17.0247	1.69e-37
AGPAT9	17.0246	9.67e-37
ANO5	17.023	4.9e-46
LTBP2	17.0197	1.76e-39
CACNA2D1	17.016	5.94e-38
LCN6	17.0033	3.18e-35
MAPK10	17	4.67e-37
DEFB132	16.9972	1.73e-34
MYO1H	16.9969	2.59e-36
RNF212	16.9917	2.08e-50
CRYZL1	16.9777	2.22e-39
CALD1	16.9732	1.83e-39
LOH12CR2	16.9728	1.12e-41
MYEOV	16.9665	1.18e-36
TRHDE	16.9573	3.51e-34
FEZ2	16.9565	2.01e-34
PDGFC	16.951	7e-41
IRX1	16.9432	1.94e-37
SEC16B	16.9346	2.29e-43
MYLK4	16.9281	1.1e-37
KCTD14	16.9196	1.39e-36
MCAM	16.9146	6.64e-34
VIM	16.9062	1.68e-35
OBFC1	16.9059	3.07e-40
EMILIN3	16.9051	1.11e-36
GYG2	16.899	9.33e-34
SETD7	16.8987	1.7e-37
CHD9	16.894	1.07e-36
ICA1L	16.8876	1.42e-47
ARHGAP21	16.8839	5.29e-37
BBOX1	16.8724	6.19e-37
CDH19	16.8656	9.79e-40
ENDOD1	16.8651	4.93e-45
MERTK	16.8626	3.02e-38
AFAP1L2	16.8436	9.49e-40
TARSL2	16.8422	5.98e-38
PJA2	16.8419	1.08e-38
HERC2P2	16.8404	3.89e-37
DYNC2H1	16.8391	5.84e-40
CRK	16.8355	2.36e-38
GEM	16.8248	2.07e-38
EGR3	16.8215	8e-36
MYH7B	16.813	3.72e-37
ZBTB47	16.8083	1.99e-36
TUBG2	16.8072	1.66e-40
PPP1R1B	16.8053	5.38e-47
HRNR	16.8001	8.32e-36
DNAH1	16.7926	3.61e-37
DRD2	16.7811	1.31e-35
EIF4A2	16.7613	3.07e-41
CCBE1	16.7585	1.45e-35
PCDHB3	16.7564	5.58e-46
TSPAN6	16.7548	3.15e-42
TRDN	16.7521	2.35e-33
C22ORF23	16.7517	1.07e-36
PARP3	16.7501	1.85e-46
ZFYVE20	16.7449	9.03e-40
SBF2	16.7371	2.02e-37
IL17B	16.7362	9.29e-35
ZNF280D	16.7351	1.08e-36
PTGDR	16.7248	1.32e-39
TMBIM1	16.7024	3.03e-34
SNX21	16.7019	1.66e-36
PCDHGB4	16.6977	4.87e-46
ZNF334	16.6923	5.22e-39
EHHADH	16.6921	5.78e-37
FLJ36777	16.6881	3.13e-40
BMP4	16.6854	4.07e-50
HBA1	16.683	2.71e-34
GABRA2	16.6829	4.43e-35
PHLDB2	16.6804	8.46e-37
CHURC1	16.6792	6.23e-40
CNTN3	16.6759	9.77e-43
PKN3	16.6749	8.21e-40
PDLIM3	16.6668	7.78e-35
ANO3	16.6643	8.01e-37
RASGEF1B	16.6595	8.76e-39
MPHOSPH8	16.6591	2.6e-37
EFNB1	16.6478	6.42e-36
PCYOX1	16.6419	7.59e-35
ACYP2	16.641	4.76e-40
ACVR1	16.6393	3.21e-41
NCOA1	16.6273	1.88e-38
CDH20	16.6256	3.57e-33
SMAD3	16.6249	4.41e-45
C8ORF34	16.621	1.65e-35
ZNF22	16.6209	2.06e-41
RHOXF1	16.6188	1.46e-33
ATF3	16.6186	1.65e-34
LOC55908	16.6176	7.05e-33
ZFP36L1	16.6107	1.36e-38
CASP1	16.6032	6.36e-42
FAM166B	16.6007	6.85e-36
TSPAN12	16.5911	7.2e-44
C17ORF91	16.5859	1.23e-33
TMLHE	16.583	4.45e-40
SMARCA1	16.5739	6.45e-49
RNF146	16.5716	2.17e-40
SNX33	16.567	2.48e-35
CNTN6	16.5647	9.13e-35
ACADVL	16.5553	2.55e-37
CGRRF1	16.5521	6.44e-41
SLC16A11	16.552	3.38e-38
OXCT1	16.5486	2.01e-38
NR2F1	16.5478	1.51e-39
GNG2	16.5453	1.86e-33
ADM	16.5434	4.32e-36
ETS1	16.5392	3.08e-39
C14ORF132	16.5346	1.97e-44
B3GALT2	16.534	5.36e-37
RGS5	16.5165	3.91e-40
NICN1	16.51	2.97e-40
DLEC1	16.5016	1.56e-37
SNX18	16.4967	2.61e-36
MID2	16.4747	8.74e-40
CYTL1	16.4706	7.32e-36
PLTP	16.4666	3.69e-35
PPP2CB	16.4604	1.45e-39
MAFF	16.4589	3.4e-34
STL	16.455	4.23e-38
CNTN1	16.4538	2.93e-38
PGCP	16.452	9.28e-39
CYR61	16.444	9.3e-35
PPAPDC3	16.4434	6.7e-35
MCTP1	16.4407	5.53e-37
LOC100133545	16.4387	9.95e-36
PLCL2	16.4386	1.91e-36
ZDHHC17	16.4352	1.09e-35
AQP4	16.4338	1.31e-34
UGP2	16.4301	7.34e-33
UNC119B	16.4283	3.66e-38
GPR88	16.419	4.01e-36
SOD2	16.4184	1.66e-38
BDNF	16.4167	5.3e-41
VIPR1	16.4095	2.84e-38
SOX10	16.406	2.18e-36
C13ORF33	16.4039	1.41e-33
BIN1	16.4021	1.74e-35
NAT8L	16.393	3.17e-34
HUNK	16.3819	2.14e-40
ADARB1	16.358	4.38e-38
CD209	16.337	2.07e-33
CTSG	16.3341	3.01e-36
LIMA1	16.3307	1.67e-38
KIF17	16.3305	9.59e-36
SOCS5	16.3256	1.01e-34
VPS11	16.3239	2.62e-39
MAPRE2	16.3237	8.36e-43
LRRC4B	16.3151	2.42e-38
SPNS2	16.3053	3.13e-39
KCNMB2	16.3017	5.31e-34
DLK1	16.2989	6.85e-34
RASGEF1C	16.2982	7.42e-35
DOCK9	16.2978	5.57e-37
SYN3	16.2927	1.77e-40
ZBTB38	16.2886	2.08e-36
ARC	16.2828	4.38e-37
ZRANB1	16.2779	7.11e-38
CNTN4	16.2766	1.95e-41
RCAN2	16.2469	8.46e-35
OR2A9P	16.2469	2.22e-34
FMO4	16.2451	4.61e-39
KIAA1109	16.2394	6.6e-36
CAPZA3	16.2374	1.79e-32
PLCE1	16.2348	7.78e-43
PTH2R	16.2344	1.28e-36
NAP1L3	16.2331	5.52e-40
C9ORF66	16.2238	1.28e-40
KCNK3	16.2103	5.31e-40
ZFP28	16.2072	2.47e-41
CSF1	16.2066	5.61e-37
CXCL1	16.2022	6.72e-39
ZC3H6	16.1981	5.36e-36
LRP1	16.1969	1.3e-33
DES	16.1954	1.02e-33
SWAP70	16.1851	4.48e-36
PSKH1	16.1819	8.67e-38
HADH	16.1812	1.79e-32
KLRF1	16.1804	3.06e-36
RPS25	16.1752	2.56e-35
SPINK5	16.1681	1.03e-35
SMG6	16.1678	5.57e-37
ESYT1	16.157	1.23e-32
RPUSD4	16.1549	1.42e-36
NCRNA00120	16.1518	3.19e-37
THYN1	16.1489	5.45e-37
EXTL2	16.1421	7.43e-37
CYP3A4	16.1384	5.25e-32
FAM117A	16.1374	6.29e-38
SLC16A2	16.1365	4.22e-39
RIMKLB	16.1364	5.89e-37
C6ORF162	16.1309	1.97e-37
ZNF438	16.1169	1.83e-34
LOC375190	16.1136	9.76e-38
SAT2	16.1106	1.49e-37
COBLL1	16.1083	6.77e-34
PCDHB11	16.1064	6.89e-39
PPWD1	16.1062	4.64e-36
PPP1R3G	16.0989	2.2e-36
LOC643763	16.096	1.63e-35
NHEDC2	16.0884	1.73e-42
ATP11B	16.0879	7.64e-41
LRP1B	16.0865	1.9e-41
ZSCAN23	16.0788	1.56e-35
GIMAP1	16.0765	8.9e-36
C2ORF74	16.0746	2.57e-40
PICALM	16.0662	3.87e-35
FLJ42709	16.0654	2.82e-37
SLC14A1	16.0609	1.92e-35
KBTBD12	16.0593	4.97e-36
ERMAP	16.0483	7.27e-36
ADRBK2	16.0325	2.85e-32
SLC25A20	16.0314	3.02e-35
SGK1	16.0245	4.49e-33
MALL	16.016	6.82e-40
PTPRQ	16.0085	3.28e-33
MMP28	16.003	3.34e-33
EDA2R	16.0024	1.36e-35
PTCHD3	15.9998	8.65e-34
ACAA2	15.996	5.61e-33
ROCK2	15.995	1.6e-35
PEG3	15.9919	1.83e-41
GPR97	15.9906	1.81e-33
PPP1R15A	15.983	8.98e-33
KIAA0494	15.9776	5.54e-36
FRMD4A	15.973	1.37e-33
MAP3K8	15.9673	1.36e-34
ACADS	15.9639	2.14e-34
PCGF5	15.9608	1.61e-34
OSBPL9	15.9576	1.37e-35
AGPAT4	15.9544	5.25e-40
ABCC9	15.9523	2.16e-32
DET1	15.9508	3.32e-38
MLYCD	15.9387	3.11e-33
RYK	15.9386	1.05e-35
CSRNP3	15.9351	1.52e-32
SCML1	15.9226	7.35e-41
C2ORF84	15.9201	1.15e-31
MOSC2	15.9193	3.63e-40
CLDN10	15.9192	2.09e-34
HIBADH	15.9182	5.41e-35
TBC1D5	15.917	9.37e-36
SOS2	15.8976	1.57e-35
HACL1	15.8963	2.51e-36
KLC1	15.8955	6.21e-39
ACSL1	15.8643	1.09e-31
TUBB6	15.8617	9.62e-34
PAM	15.8602	1.92e-36
EPB42	15.8601	5.7e-31
CSRNP1	15.8517	1.54e-31
UBXN2A	15.8459	2.01e-40
LIPT1	15.8451	7.94e-34
EDN3	15.8393	1.62e-32
INPP5B	15.8388	3.64e-36
C9ORF95	15.8351	3.83e-36
EIF4EBP2	15.8266	9e-32
ANO2	15.8195	7.55e-38
TMEM18	15.8103	2.04e-35
GIMAP4	15.8075	5.05e-35
NOSTRIN	15.8072	1.44e-44
NTN4	15.8017	7.11e-38
PITPNM2	15.7923	5.19e-42
UNC13C	15.7909	1.46e-32
LOC284440	15.7846	9.86e-39
WDTC1	15.7814	1.31e-36
PAIP2B	15.7709	7.58e-37
RAB9B	15.768	1.04e-36
PABPC4L	15.7677	6.1e-37
PHYHIPL	15.7536	1.85e-33
PYGO1	15.7483	1.69e-35
C11ORF70	15.7475	1.44e-44
CHST2	15.7469	2.23e-37
FLJ43663	15.7407	4.01e-37
ARL15	15.7404	2.15e-37
DDIT4L	15.735	1.43e-35
REV1	15.7288	2.36e-33
CAST	15.718	1.06e-35
C10ORF72	15.7175	1.02e-33
ZNF208	15.7129	8.76e-38
TMEM37	15.7106	5.46e-31
KCNB2	15.7106	8.86e-35
KCNA2	15.7096	1.48e-31
NPAS4	15.697	5.3e-32
TLE2	15.6859	2.75e-38
THSD7A	15.6855	2.37e-34
TRIOBP	15.673	6.96e-35
PCDHB6	15.6698	1.71e-36
CYGB	15.6694	3.41e-33
ECHDC3	15.6685	1.83e-33
[truncated: 7,388 more rows]

## Sheet: 2881 genes with poor servival 
	2881 genes ont only with lower expression , but also with poor survival (p<0.05)
	p value calculated by log rank
ADAMTS8	0
ADC	0
ALDH2	0
AMY2B	0
APOBEC3D	0
ARHGEF1	0
ATP5B	0
BATF	0
BEND5	0
BIN3	0
C1orf226	0
C8orf33	0
CAMK4	0
CCDC74A	0
CCT4	0
CDX1	0
CEBPD	0
CLDN11	0
CLEC11A	0
CXCL14	0
CYP21A2	0
CYP4F22	0
DAPL1	0
DCTPP1	0
DERL3	0
DLEC1	0
DLK2	0
EGOT	0
EMP3	0
FAIM3	0
FAM153A	0
FAM166B	0
FGD3	0
FLJ37307	0
FLT3LG	0
FREM1	0
FXYD7	0
GDI2	0
GFI1B	0
GNAI2	0
GPR132	0
GTPBP4	0
HBS1L	0
IFFO1	0
IP6K2	0
IRF2	0
ITGA10	0
KEL	0
KLK2	0
KLRB1	0
LGALS2	0
LOC100128977	0
LOC115110	0
LOC390595	0
LRP11	0
LSP1	0
LZTS2	0
MAK	0
MAP1LC3A	0
MAP2K6	0
MMP28	0
MOSPD1	0
MRPL13	0
MTDH	0
NAT6	0
NDUFS1	0
NEFM	0
NFKBIA	0
NPY1R	0
NRG1	0
NTRK1	0
NTRK3	0
OCRL	0
PAICS	0
PAOX	0
PARP3	0
PCMT1	0
PGK1	0
PHKB	0
PNO1	0
POLR2C	0
PPP2R2B	0
PROC	0
PSMD10	0
PTGES3	0
PXDNL	0
RAC2	0
RAD23B	0
SEMA3B	0
SLC25A28	0
SLC2A1	0
SPDYC	0
STIP1	0
STOX1	0
SUSD3	0
TAPBPL	0
TFPI2	0
TGFB1	0
TMC3	0
TMEM130	0
TNFRSF14	0
TNFRSF6B	0
TNFSF12	0
TNIP1	0
TNN	0
TRAPPC10	0
TUBA3D	0
UBA7	0
ZBED1	0
ZDHHC9	0
ZNF385B	0
ZRSR2	0
AGXT2L2	0.001
AIFM1	0.001
AMPD1	0.001
ANKDD1A	0.001
ANKMY1	0.001
ANKRD53	0.001
APOOL	0.001
ARID5A	0.001
BIRC3	0.001
BTG2	0.001
C12orf63	0.001
C18orf22	0.001
C19orf66	0.001
C1orf168	0.001
C2orf77	0.001
C7orf59	0.001
CCDC74B	0.001
CCL19	0.001
CD1C	0.001
CD24	0.001
CD74	0.001
CDO1	0.001
CEL	0.001
CIITA	0.001
CLIC6	0.001
CMTM4	0.001
COPS5	0.001
CPT1A	0.001
CYP4F12	0.001
DACT2	0.001
DCAF13	0.001
DDX19A	0.001
DEAF1	0.001
DEF6	0.001
DOPEY2	0.001
DSCR3	0.001
DTX1	0.001
EIF4E3	0.001
EML3	0.001
ESRP1	0.001
ETF1	0.001
FAM120B	0.001
FAM128A	0.001
FAM159A	0.001
FAM176B	0.001
FAM179A	0.001
FAM18A	0.001
FCGRT	0.001
FCHSD1	0.001
FLJ10357	0.001
FLJ45340	0.001
FOXJ1	0.001
GCET2	0.001
GGT5	0.001
GLI1	0.001
GLTSCR2	0.001
GOLT1B	0.001
GSTK1	0.001
GZMM	0.001
HEPACAM	0.001
HEXDC	0.001
HIST2H2AC	0.001
HLA-DQB2	0.001
HLA-J	0.001
HS3ST3A1	0.001
HSP90AA1	0.001
HSPA12B	0.001
ICAM3	0.001
ICMT	0.001
IGFBP4	0.001
IGJ	0.001
IL17B	0.001
JDP2	0.001
KIAA0748	0.001
KLRC3	0.001
LEF1	0.001
LOC100129534	0.001
LOC282997	0.001
LOC283663	0.001
LRRC4C	0.001
MAGT1	0.001
MATK	0.001
MEGF6	0.001
MEIS3	0.001
MEOX1	0.001
MLX	0.001
MMADHC	0.001
MMP19	0.001
MST1	0.001
NEFH	0.001
NKRF	0.001
NSF	0.001
NTNG2	0.001
NUP43	0.001
OR7D2	0.001
PDLIM4	0.001
PDP1	0.001
PDZRN3	0.001
PGM3	0.001
PHF23	0.001
PIGR	0.001
PIK3CB	0.001
PLCD1	0.001
POLR2D	0.001
POLR3GL	0.001
POM121L9P	0.001
POP1	0.001
PSMD1	0.001
PTPN23	0.001
PTPN6	0.001
PYDC1	0.001
RACGAP1P	0.001
RAMP3	0.001
RDH5	0.001
RILPL2	0.001
SARM1	0.001
SBDS	0.001
SEC14L2	0.001
SELM	0.001
SERAC1	0.001
SGK223	0.001
SH3BP5	0.001
SHCBP1	0.001
SLC22A11	0.001
SLC24A6	0.001
SLC27A1	0.001
ST5	0.001
STK3	0.001
SUV39H2	0.001
TBC1D10C	0.001
TEX261	0.001
TOMM70A	0.001
TPT1	0.001
TRIM21	0.001
TRMT2B	0.001
TTC21A	0.001
TTC29	0.001
TTC35	0.001
TUBA3C	0.001
TUBA3E	0.001
UBE2A	0.001
WDSUB1	0.001
WNT10A	0.001
WNT1	0.001
YIPF4	0.001
YIPF6	0.001
ZMYND10	0.001
ZNF394	0.001
ZNF498	0.001
ZNF683	0.001
ZSCAN1	0.001
AASS	0.002
ACBD5	0.002
ADORA2A	0.002
AIMP1	0.002
ANAPC10	0.002
ANKK1	0.002
ARMC1	0.002
ATG4A	0.002
C10orf67	0.002
C10orf82	0.002
C12orf49	0.002
C19orf36	0.002
C1QTNF4	0.002
C1orf175	0.002
C1orf203	0.002
C1orf54	0.002
C2orf82	0.002
C8orf58	0.002
CCL5	0.002
CCND2	0.002
CCT2	0.002
CD1B	0.002
CDHR1	0.002
CHKB	0.002
CHPT1	0.002
CHRNE	0.002
CIDEA	0.002
CIRBP	0.002
CISH	0.002
COL17A1	0.002
CORO7	0.002
CST7	0.002
DNAJB5	0.002
DPEP1	0.002
DZIP1L	0.002
ECHDC2	0.002
EMILIN1	0.002
EPB41L4B	0.002
EVL	0.002
FUZ	0.002
FXYD2	0.002
GARS	0.002
GFPT1	0.002
GLIPR1	0.002
GMPS	0.002
GRHL2	0.002
GUSB	0.002
GZMH	0.002
HLCS	0.002
HSPA14	0.002
HSPA9	0.002
HYAL3	0.002
IFI27L2	0.002
IGFALS	0.002
IGFBP6	0.002
IL12B	0.002
IL18	0.002
IL27RA	0.002
ITPK1	0.002
KCNK17	0.002
KDELR2	0.002
KIAA1715	0.002
KLF15	0.002
LAMB3	0.002
LOC387646	0.002
LOC643719	0.002
LOC653113	0.002
LOC728606	0.002
MARS	0.002
MBLAC1	0.002
MEI1	0.002
MICAL1	0.002
MMP7	0.002
MTG1	0.002
MYBPH	0.002
MYD88	0.002
NACAD	0.002
NCBP1	0.002
NLRC3	0.002
NME3	0.002
NUDT18	0.002
OR56B4	0.002
PAPLN	0.002
PDSS2	0.002
PGM5P2	0.002
POM121L8P	0.002
PPA2	0.002
PPM1M	0.002
PRKCDBP	0.002
PRKRIP1	0.002
PRR24	0.002
PSME1	0.002
PTTG1IP	0.002
PVR	0.002
RASL12	0.002
RBM18	0.002
RFNG	0.002
RPL34	0.002
SEC63	0.002
SGSH	0.002
SHISA5	0.002
SLC31A1	0.002
SLC35A2	0.002
SPEF1	0.002
SQLE	0.002
ST8SIA6	0.002
SYNJ2	0.002
TCP1	0.002
TLN2	0.002
TMED7-TICAM2	0.002
TMEM119	0.002
TMEM149	0.002
TMEM204	0.002
TMIGD2	0.002
TP63	0.002
TRAF3IP3	0.002
TSLP	0.002
TWIST2	0.002
TXNDC3	0.002
UBA5	0.002
UBE2W	0.002
UBQLN1	0.002
UGT1A6	0.002
ULBP2	0.002
USP46	0.002
VANGL1	0.002
VIM	0.002
VPS35	0.002
WNT11	0.002
WTIP	0.002
XPOT	0.002
ZNF219	0.002
ZNF648	0.002
ZNF778	0.002
ABCA10	0.003
ABCD2	0.003
AKNA	0.003
ALOX15B	0.003
ALOX15	0.003
AMICA1	0.003
APBB1IP	0.003
ARAP1	0.003
ARMC3	0.003
C11orf21	0.003
C12orf41	0.003
C8orf76	0.003
C9orf47	0.003
CAMK2A	0.003
CARD11	0.003
CCDC106	0.003
CCDC146	0.003
CCDC88B	0.003
CDC27	0.003
CLCA4	0.003
COLQ	0.003
COQ3	0.003
CROCC	0.003
CXorf56	0.003
DDX1	0.003
DLAT	0.003
F10	0.003
FKBP5	0.003
GPR180	0.003
GPRASP1	0.003
GYPC	0.003
HCCS	0.003
HHEX	0.003
HLTF	0.003
IGFBP7	0.003
IMMT	0.003
ITFG1	0.003
KANK4	0.003
KRT14	0.003
LACTB2	0.003
LAPTM4B	0.003
LCLAT1	0.003
LOC286002	0.003
LOXL1	0.003
LRRC58	0.003
2021-03-02	0.003
MASTL	0.003
MGAM	0.003
MST1P2	0.003
NEK10	0.003
NFE2	0.003
NOMO2	0.003
NXNL2	0.003
OLFML3	0.003
OSR1	0.003
PAK7	0.003
PEX3	0.003
PITRM1	0.003
PLA2G1B	0.003
PLAT	0.003
PMF1	0.003
POLR2K	0.003
PPAP2C	0.003
PSMD7	0.003
PTPN3	0.003
PTPRCAP	0.003
RAB1A	0.003
RELB	0.003
RSPO1	0.003
RUNX1	0.003
SCARNA2	0.003
SCN1B	0.003
SERPINA1	0.003
SERPING1	0.003
SNTN	0.003
SRP72	0.003
STK31	0.003
TARS	0.003
TATDN1	0.003
TESC	0.003
TMEM101	0.003
TMEM91	0.003
TNFRSF13B	0.003
UBXN11	0.003
UGP2	0.003
UTP23	0.003
VDAC1	0.003
VTA1	0.003
WDR6	0.003
YIPF5	0.003
ZCCHC18	0.003
ZMPSTE24	0.003
ZNF623	0.003
ZNF750	0.003
A1BG	0.004
ABHD14A	0.004
ACLY	0.004
ACTR6	0.004
AMPH	0.004
ANKRD46	0.004
ATHL1	0.004
BCL2A1	0.004
C1RL	0.004
C6orf226	0.004
C7orf29	0.004
CARNS1	0.004
CCDC92	0.004
CD27	0.004
CD79A	0.004
CECR1	0.004
CHMP7	0.004
CLDN19	0.004
CTLA4	0.004
CYP11A1	0.004
CYSLTR2	0.004
CYTIP	0.004
ELOVL2	0.004
ERF	0.004
FAM118A	0.004
FLJ35776	0.004
FLJ42289	0.004
FLT3	0.004
FOXD4L6	0.004
FRMD1	0.004
GPR162	0.004
GSN	0.004
HCST	0.004
HDC	0.004
HRSP12	0.004
HUWE1	0.004
IGSF1	0.004
IL4I1	0.004
KIF19	0.004
LOC100128292	0.004
LOC100128842	0.004
MDH1	0.004
MESDC1	0.004
MFAP3L	0.004
MKL1	0.004
MLLT4	0.004
MMGT1	0.004
MMP23B	0.004
MRPL3	0.004
MRS2	0.004
MT1M	0.004
MTFR1	0.004
NUDCD1	0.004
NUP155	0.004
ORAI2	0.004
P2RX1	0.004
PAFAH1B1	0.004
PDLIM7	0.004
PLSCR3	0.004
PRR11	0.004
QTRT1	0.004
REPS1	0.004
RLN1	0.004
RPL14	0.004
RPL27A	0.004
RPLP1	0.004
SERTAD1	0.004
SFRS5	0.004
SIGLECP3	0.004
STRAP	0.004
TNFRSF17	0.004
TNFRSF4	0.004
TTC15	0.004
TXNRD1	0.004
UBR5	0.004
VASH1	0.004
WAC	0.004
WNT5A	0.004
YME1L1	0.004
ZNF28	0.004
ZYX	0.004
AAK1	0.005
AGPAT1	0.005
AKR1B1	0.005
ALOX5	0.005
APOL1	0.005
APOO	0.005
ARCN1	0.005
C1R	0.005
CALN1	0.005
CAPN3	0.005
CCDC9	0.005
CCNC	0.005
CCNE2	0.005
CDHR4	0.005
CDKN1B	0.005
CFP	0.005
CMTM3	0.005
CNN1	0.005
CNTNAP1	0.005
CXCL1	0.005
CYGB	0.005
CYP24A1	0.005
DBX2	0.005
DERL1	0.005
DHRS12	0.005
DPYSL5	0.005
EIF2AK1	0.005
FANCC	0.005
FCER1A	0.005
FLJ10661	0.005
GGCX	0.005
GMFG	0.005
GOSR2	0.005
GP2	0.005
GRP	0.005
HSD17B7P2	0.005
IL24	0.005
KCNG2	0.005
KCNH3	0.005
KDM4B	0.005
KIAA1755	0.005
KLHL29	0.005
LAMP2	0.005
MCTS1	0.005
MORC4	0.005
MPND	0.005
MRPL30	0.005
MRPL39	0.005
MUC6	0.005
NAE1	0.005
NFKB2	0.005
OTUD3	0.005
PDCD1	0.005
PHKA1	0.005
PLXNB1	0.005
PML	0.005
PNPT1	0.005
POM121L1P	0.005
POU3F2	0.005
PRAM1	0.005
PRRC1	0.005
PSTPIP1	0.005
PTMA	0.005
PTN	0.005
PTPLB	0.005
RASAL3	0.005
RASGRP2	0.005
RASSF1	0.005
RBM3	0.005
RNF160	0.005
RPL35	0.005
RUFY4	0.005
SATL1	0.005
SIAH2	0.005
SLC12A5	0.005
SLC7A4	0.005
SMEK2	0.005
SORBS3	0.005
SPN	0.005
STAC2	0.005
STX11	0.005
TIMM8A	0.005
TNFAIP6	0.005
TPM2	0.005
TRAF1	0.005
TUBB2B	0.005
TXNDC6	0.005
WFIKKN2	0.005
ZAP70	0.005
ZGLP1	0.005
ZHX1	0.005
ZNF688	0.005
ADAM9	0.006
ADRB1	0.006
AIFM2	0.006
ATP5G3	0.006
C17orf56	0.006
C17orf72	0.006
C2orf40	0.006
C2orf58	0.006
C6orf136	0.006
CCDC157	0.006
CCDC17	0.006
CCDC75	0.006
CD19	0.006
CD1E	0.006
CEBPZ	0.006
CISD1	0.006
CTSW	0.006
ENTHD1	0.006
ESPN	0.006
ESRP2	0.006
FAM173B	0.006
FAM199X	0.006
FAM92B	0.006
GAS7	0.006
GPSM3	0.006
GTPBP1	0.006
GYG1	0.006
HAPLN4	0.006
HINT3	0.006
HLA-DRB6	0.006
HSPA2	0.006
IDI1	0.006
IRF1	0.006
JAK2	0.006
KCNH1	0.006
KIAA0495	0.006
KIF5B	0.006
KLF2	0.006
LARP4B	0.006
LOC148709	0.006
MAFF	0.006
METRNL	0.006
METTL12	0.006
MGC12916	0.006
MORF4L2	0.006
MPHOSPH10	0.006
MRGPRX3	0.006
NFAM1	0.006
PDCD7	0.006
PELO	0.006
PEX10	0.006
PILRB	0.006
PIR	0.006
PLEKHA4	0.006
PLIN1	0.006
PNKD	0.006
PRICKLE4	0.006
RCN3	0.006
RHBDL1	0.006
RPS23	0.006
2021-09-01	0.006
SLC5A9	0.006
SPAG1	0.006
SSPN	0.006
STT3A	0.006
TEKT2	0.006
TMEM215	0.006
TMEM60	0.006
TNFSF12-TNFSF13	0.006
TNNI3	0.006
TOX	0.006
TP53AIP1	0.006
TPST2	0.006
TRANK1	0.006
TSPAN32	0.006
VAPB	0.006
WLS	0.006
ZBTB48	0.006
ZDHHC5	0.006
ZNF295	0.006
ADAM33	0.007
ALKBH4	0.007
ANGPTL5	0.007
ANKRD55	0.007
ARFGEF1	0.007
BNC1	0.007
C14orf79	0.007
C22orf34	0.007
CBLN2	0.007
CEACAM6	0.007
CHCHD4	0.007
CMAS	0.007
COPB2	0.007
CYP4F11	0.007
DCAF12L2	0.007
EPRS	0.007
ERCC6L	0.007
FSD1	0.007
GADD45A	0.007
GEFT	0.007
GLA	0.007
GLI2	0.007
GPR171	0.007
GPR56	0.007
GRSF1	0.007
HAAO	0.007
HAGHL	0.007
HCG27	0.007
HSD3B7	0.007
HSPA8	0.007
HSPD1	0.007
IARS	0.007
IRS2	0.007
JUND	0.007
KRT17	0.007
LMOD1	0.007
LOC100129726	0.007
MCFD2	0.007
MFAP4	0.007
MIAT	0.007
MIOS	0.007
MRPL34	0.007
NAPSA	0.007
NCRNA00160	0.007
NLN	0.007
NOMO1	0.007
PCDHGA1	0.007
PGAM1	0.007
PHF20L1	0.007
PHLDB1	0.007
PLCL1	0.007
PLEKHG5	0.007
PTPRT	0.007
RACGAP1	0.007
RBM45	0.007
REG4	0.007
ROBO2	0.007
2021-09-12	0.007
SERPINA3	0.007
SGCE	0.007
SLC35F5	0.007
SORBS1	0.007
SPAG8	0.007
SRD5A3	0.007
STAT4	0.007
TNFAIP3	0.007
USP39	0.007
ZBTB10	0.007
ZNF468	0.007
ZW10	0.007
ACOT1	0.008
ACTL8	0.008
ADHFE1	0.008
AFAP1L2	0.008
AP1G2	0.008
AZIN1	0.008
BTBD3	0.008
C19orf76	0.008
C1QTNF6	0.008
C20orf96	0.008
C9orf24	0.008
CACNA1B	0.008
CD7	0.008
CHMP6	0.008
COPZ1	0.008
CSF3R	0.008
CTSO	0.008
DIO3	0.008
DIRAS3	0.008
DOK7	0.008
EFHD2	0.008
FAM127C	0.008
FAM128B	0.008
FST	0.008
GPR81	0.008
GRASP	0.008
GREB1L	0.008
GRHPR	0.008
GSTZ1	0.008
IL16	0.008
IPP	0.008
JAKMIP2	0.008
JUNB	0.008
KIN	0.008
KLHDC7B	0.008
KRT5	0.008
LOC606724	0.008
LOC91316	0.008
LST1	0.008
MGC57346	0.008
MYH13	0.008
MYH1	0.008
NDN	0.008
NFATC1	0.008
NIPA2	0.008
OTUD6B	0.008
PABPC1	0.008
PABPN1	0.008
PIP4K2C	0.008
PLXNB3	0.008
PSCA	0.008
QRSL1	0.008
RBM41	0.008
REC8	0.008
REEP2	0.008
RGS2	0.008
RNF122	0.008
RPLP2	0.008
SCARB2	0.008
SCUBE2	0.008
SDAD1	0.008
SERPINF2	0.008
SERTAD4	0.008
SLC30A6	0.008
SLC33A1	0.008
SNX18	0.008
SPRN	0.008
ST8SIA2	0.008
SURF4	0.008
TMX2	0.008
TRIM78P	0.008
TSPAN14	0.008
UBE2NL	0.008
USP10	0.008
VHL	0.008
VSIG1	0.008
WDR86	0.008
YWHAB	0.008
ZBTB47	0.008
ZGPAT	0.008
ZSCAN12P1	0.008
ABI3	0.009
ACAA1	0.009
ACTN1	0.009
ADAM29	0.009
ADCY4	0.009
ANKRD27	0.009
APOBEC3G	0.009
ATP2C1	0.009
BBC3	0.009
C17orf104	0.009
C8orf38	0.009
CCDC12	0.009
CDH4	0.009
CHST11	0.009
CILP2	0.009
COL16A1	0.009
CSF1	0.009
CST2	0.009
DBH	0.009
DCUN1D4	0.009
DDAH2	0.009
DKC1	0.009
DPT	0.009
ELN	0.009
ENOX1	0.009
FAM198A	0.009
FBL	0.009
FGF18	0.009
GSTM2	0.009
GSTM4	0.009
HLA-DPB1	0.009
HOXD10	0.009
HSD11B1	0.009
IRX3	0.009
ITGAX	0.009
KCNIP1	0.009
KIAA0196	0.009
LOC339524	0.009
LRFN5	0.009
LRRN1	0.009
MAP1LC3B2	0.009
MAP3K6	0.009
MSC	0.009
MTHFD2	0.009
NIPAL2	0.009
NPAS4	0.009
NRXN2	0.009
OXR1	0.009
P4HA2	0.009
PNMA2	0.009
PRCD	0.009
PRKAG1	0.009
PSMD11	0.009
PSMD14	0.009
PTK2	0.009
RAB21	0.009
RB1CC1	0.009
RHOC	0.009
RPL36AL	0.009
RPS9	0.009
SCML4	0.009
SERF1A	0.009
SNAPC2	0.009
SNX3	0.009
SRPRB	0.009
STAP1	0.009
TMEM178	0.009
TSPYL2	0.009
XRCC4	0.009
YPEL4	0.009
ZFC3H1	0.009
ZNF473	0.009
ZNF589	0.009
ACADL	0.01
ADCY1	0.01
BHMT2	0.01
BIN2	0.01
C10orf107	0.01
C1orf163	0.01
C1orf21	0.01
C1orf86	0.01
CALM1	0.01
CBX5	0.01
CCNA1	0.01
CCT5	0.01
CHKB-CPT1B	0.01
CRTAM	0.01
CYB561D2	0.01
CYCS	0.01
ESR2	0.01
FAM155B	0.01
FAM195B	0.01
FBXO45	0.01
GABRQ	0.01
GLIPR2	0.01
GLUL	0.01
IL18BP	0.01
ISCU	0.01
LACE1	0.01
LDLRAD3	0.01
LIMD2	0.01
LOC728643	0.01
MAP3K13	0.01
ME3	0.01
MMP17	0.01
MPG	0.01
MST1P9	0.01
NAA35	0.01
NOS1AP	0.01
NTRK2	0.01
NUDT14	0.01
PDK3	0.01
PIP5K1P1	0.01
PKIG	0.01
PLEKHA8	0.01
R3HCC1	0.01
RAB11B	0.01
RAB4B	0.01
RAET1G	0.01
RGL3	0.01
RGS12	0.01
RGS14	0.01
RPS15	0.01
RSRC1	0.01
SCRN1	0.01
SDR39U1	0.01
SEC24A	0.01
SERPINB9	0.01
SIRPG	0.01
SLC38A2	0.01
TBC1D23	0.01
TET3	0.01
TNFRSF18	0.01
TRIM74	0.01
ZNF575	0.01
ABCC3	0.011
ADA	0.011
ANKRD35	0.011
APOBEC3F	0.011
C12orf48	0.011
C14orf93	0.011
C20orf103	0.011
C21orf57	0.011
C6orf203	0.011
CDKN1C	0.011
CERKL	0.011
CIDEC	0.011
COTL1	0.011
CSNK1A1	0.011
CUL3	0.011
CXCL13	0.011
CYP4F8	0.011
DLD	0.011
DPH3B	0.011
DTHD1	0.011
EFEMP2	0.011
EGR2	0.011
FGF1	0.011
FIGNL1	0.011
FMNL1	0.011
GNAT2	0.011
GPN1	0.011
GREB1	0.011
GRPEL1	0.011
GSK3B	0.011
GZMA	0.011
HEMK1	0.011
HP	0.011
KIF17	0.011
LGALS12	0.011
LOC100190939	0.011
LTBP4	0.011
MBTPS2	0.011
MFSD1	0.011
MSH6	0.011
MTERFD1	0.011
NIPAL4	0.011
NSMCE4A	0.011
OXT	0.011
PCYT1A	0.011
PHAX	0.011
PIGF	0.011
PIK3CD	0.011
PKHD1	0.011
PSD4	0.011
PTPN18	0.011
RAB2A	0.011
RD3	0.011
SAR1B	0.011
SLC6A3	0.011
SLC7A3	0.011
SNRNP70	0.011
SOCS1	0.011
SRD5A2	0.011
STT3B	0.011
TAB2	0.011
TAF13	0.011
TAF3	0.011
TBC1D3B	0.011
THAP3	0.011
TMEM160	0.011
TMEM98	0.011
TMPRSS13	0.011
TNFAIP2	0.011
TREX1	0.011
TRMT2A	0.011
UBA6	0.011
UBXN2A	0.011
VAV3	0.011
ZNF250	0.011
ADAM6	0.012
ADAMTS14	0.012
ANKRD52	0.012
ASGR1	0.012
BFSP1	0.012
C14orf181	0.012
C14orf50	0.012
C6orf72	0.012
C6orf81	0.012
C8orf84	0.012
CDK3	0.012
CENPN	0.012
CHSY1	0.012
CLK2	0.012
CORO1A	0.012
CXCR3	0.012
CYBA	0.012
ECE2	0.012
FAM180B	0.012
FAM192A	0.012
FAM81B	0.012
FBLN1	0.012
FKBP1B	0.012
GLO1	0.012
GPM6A	0.012
GPR107	0.012
GPR111	0.012
GPX1	0.012
IFITM2	0.012
KCMF1	0.012
KLK10	0.012
LOC257358	0.012
LRRC48	0.012
MMP9	0.012
MRGPRF	0.012
MSH2	0.012
MTIF2	0.012
MTMR12	0.012
MYO1A	0.012
MYOM3	0.012
NDUFAF4	0.012
PARP15	0.012
PARVG	0.012
PGLYRP2	0.012
PPP1R14D	0.012
RAMP2	0.012
ROPN1L	0.012
S1PR4	0.012
SDC3	0.012
SLC1A6	0.012
SLC43A2	0.012
SLC45A1	0.012
SLC7A10	0.012
SYN2	0.012
TAGLN	0.012
TAPBP	0.012
TCL1A	0.012
TCTE1	0.012
THOC6	0.012
TPD52	0.012
TUBGCP4	0.012
TUBGCP6	0.012
VMAC	0.012
WDR83	0.012
WDR90	0.012
ACTG2	0.013
ADRB2	0.013
ANKHD1	0.013
APC	0.013
ARPP21	0.013
ATP1A2	0.013
C15orf52	0.013
CIRH1A	0.013
DNAH1	0.013
DNM1L	0.013
EBF4	0.013
EOMES	0.013
FAM117A	0.013
FAM132A	0.013
FHAD1	0.013
FLJ40852	0.013
FUT7	0.013
GDI1	0.013
GMCL1	0.013
GPR153	0.013
H1FX	0.013
HCG26	0.013
IMPAD1	0.013
LAX1	0.013
LIME1	0.013
LOC100128164	0.013
LOC100129066	0.013
LOC401463	0.013
LOC90834	0.013
LOC96610	0.013
MRPL35	0.013
MYBPC1	0.013
NCOA3	0.013
NDUFAF3	0.013
NIPAL3	0.013
NOL10	0.013
PABPC3	0.013
PBX4	0.013
PHPT1	0.013
PION	0.013
PLEKHO1	0.013
PRSS1	0.013
PTCH2	0.013
RAB10	0.013
RAD51C	0.013
RBAK	0.013
RING1	0.013
RNF166	0.013
RPL13A	0.013
RPL23P8	0.013
RRAD	0.013
RSPH1	0.013
SLC20A2	0.013
SPHK1	0.013
STAMBP	0.013
TMEM184C	0.013
TTC24	0.013
TTC39C	0.013
UQCRFS1	0.013
VMA21	0.013
VPS41	0.013
WDR72	0.013
YWHAZ	0.013
ZNF252	0.013
ZNF586	0.013
ZNF765	0.013
ACAP1	0.014
ARHGAP12	0.014
ARHGAP9	0.014
ASGR2	0.014
ATG16L2	0.014
BMP5	0.014
C3orf45	0.014
CACNA1A	0.014
CCT6A	0.014
CLEC9A	0.014
CORO6	0.014
CPZ	0.014
CSAD	0.014
CXCR5	0.014
DOC2B	0.014
DOM3Z	0.014
FABP6	0.014
GMIP	0.014
GPR27	0.014
GSTM5	0.014
GUCY2D	0.014
HIPK4	0.014
HLA-DRB1	0.014
HSPH1	0.014
ILF2	0.014
IRF7	0.014
LOC150776	0.014
LTB	0.014
MAP4K1	0.014
MCART2	0.014
MDGA1	0.014
MICALL2	0.014
NCF4	0.014
NDUFAB1	0.014
NET1	0.014
NR1H3	0.014
NUP205	0.014
PPP1R3D	0.014
PRIM1	0.014
PTGDS	0.014
RAI2	0.014
RAP1GAP2	0.014
RLIM	0.014
RPS14	0.014
RRP1B	0.014
SLC5A12	0.014
SYNJ1	0.014
SYT9	0.014
TLR10	0.014
XCL1	0.014
ACSF2	0.015
ANKRD36	0.015
ARRDC5	0.015
ATL1	0.015
BTBD6	0.015
CCDC159	0.015
CD1A	0.015
CD63	0.015
COL6A6	0.015
COX4I2	0.015
CPB2	0.015
CPSF4	0.015
CXCL6	0.015
DSG3	0.015
EDN3	0.015
FAM181B	0.015
FAM184B	0.015
FCGR1A	0.015
GGCT	0.015
GNL3L	0.015
GPAT2	0.015
HIGD1B	0.015
HLA-DQA2	0.015
HS3ST4	0.015
INO80B	0.015
LAT	0.015
LGALS9	0.015
LOC389332	0.015
MAX	0.015
MMP21	0.015
MYO3A	0.015
MYO7B	0.015
NAALADL1	0.015
NCRNA00181	0.015
NDRG1	0.015
PCDHGB3	0.015
PGAM4	0.015
PHYHIPL	0.015
PIK3R6	0.015
PKDCC	0.015
PLD4	0.015
PRKDC	0.015
PSIMCT-1	0.015
PSMG1	0.015
PTS	0.015
PYY2	0.015
RCOR3	0.015
RPL7L1	0.015
RPL9	0.015
SCNN1D	0.015
SH3BP1	0.015
SLC13A3	0.015
SLC25A13	0.015
ST7OT1	0.015
STAM	0.015
TAF2	0.015
TM6SF2	0.015
TNFRSF9	0.015
TPSB2	0.015
UNC50	0.015
USO1	0.015
VPS24	0.015
ADORA1	0.016
ADPRH	0.016
AES	0.016
AKAP8	0.016
ALX4	0.016
ASB2	0.016
BCL2L14	0.016
C16orf93	0.016
C6orf62	0.016
CD6	0.016
CLDN18	0.016
COPS4	0.016
CUBN	0.016
DLL1	0.016
DNAJA2	0.016
DSG1	0.016
DYDC2	0.016
EEF1E1	0.016
EXOC5	0.016
FAM5C	0.016
GAB3	0.016
GJA1	0.016
HMGCLL1	0.016
IQSEC3	0.016
KLK13	0.016
LOC220729	0.016
LOC728264	0.016
MGC16275	0.016
MLL4	0.016
MOBKL2C	0.016
MPZL3	0.016
NPIPL3	0.016
NRG2	0.016
NSMCE2	0.016
PDXP	0.016
PLAC9	0.016
PMAIP1	0.016
POLL	0.016
PSMB10	0.016
RG9MTD3	0.016
RPS17	0.016
RPS27	0.016
SAMD10	0.016
SEMA4B	0.016
SRP54	0.016
TGFB2	0.016
TM9SF2	0.016
TSHR	0.016
TXNDC9	0.016
UBE4B	0.016
YWHAQ	0.016
A4GALT	0.017
ABCA8	0.017
ALDH1A2	0.017
AP3M1	0.017
ASAP2	0.017
BCLAF1	0.017
C11orf35	0.017
C11orf42	0.017
C14orf72	0.017
C16orf73	0.017
C17orf44	0.017
C1orf70	0.017
C6orf163	0.017
C9orf167	0.017
CCDC102A	0.017
CCDC57	0.017
CDHR3	0.017
CECR2	0.017
CES1	0.017
CLEC2D	0.017
CS	0.017
DPY19L4	0.017
EEF1B2	0.017
ENY2	0.017
ERLIN2	0.017
F2RL3	0.017
GALK2	0.017
GART	0.017
GCFC1	0.017
GIGYF1	0.017
GPA33	0.017
GPN3	0.017
HAND2	0.017
HPRT1	0.017
IFNAR1	0.017
IL32	0.017
IL33	0.017
KANK2	0.017
LOC100130148	0.017
LOC284441	0.017
LRPPRC	0.017
MORN3	0.017
MRPL49	0.017
NCOA2	0.017
NONO	0.017
PCP2	0.017
PLXDC1	0.017
PPP1R3G	0.017
PSENEN	0.017
PSMB2	0.017
RG9MTD1	0.017
RHOBTB2	0.017
RSPO2	0.017
SERPINA12	0.017
SH2B2	0.017
SH2D3C	0.017
SIRT7	0.017
SNX22	0.017
SPATA4	0.017
SPI1	0.017
STXBP5	0.017
TCEB1	0.017
TCF7L2	0.017
USP6NL	0.017
VPS37D	0.017
ZFP36L1	0.017
ZNF414	0.017
ACSL5	0.018
ADRA2A	0.018
ANKRD2	0.018
ATG5	0.018
ATP5C1	0.018
BRMS1L	0.018
C17orf49	0.018
C1orf173	0.018
C6orf222	0.018
CCDC28B	0.018
CCDC69	0.018
CDC23	0.018
COL6A2	0.018
CYP2D7P1	0.018
DIP2B	0.018
DLG4	0.018
DSTN	0.018
EIF5	0.018
ENPP6	0.018
FAM91A1	0.018
FAM98A	0.018
FARP1	0.018
FHL3	0.018
FLJ10038	0.018
FLJ42393	0.018
HNRNPA1L2	0.018
IKBKAP	0.018
IPO8	0.018
MED17	0.018
MPPE1	0.018
MUC12	0.018
NKAP	0.018
PAQR8	0.018
PCYOX1	0.018
PDGFRL	0.018
PEG10	0.018
PREPL	0.018
PSMD2	0.018
PVRIG	0.018
SCAND2	0.018
SERPINA11	0.018
SIX5	0.018
SYCE1	0.018
TIMM17A	0.018
TNPO3	0.018
TOB2	0.018
TPSAB1	0.018
TRIM25	0.018
TSPAN7	0.018
TTC9	0.018
TUBB6	0.018
UBD	0.018
ULBP1	0.018
USE1	0.018
AARS	0.019
APOL3	0.019
BRWD3	0.019
BTF3L4	0.019
C10orf105	0.019
C20orf134	0.019
CCDC8	0.019
CD248	0.019
CHRD	0.019
DARC	0.019
EMILIN3	0.019
EMX1	0.019
ERCC6	0.019
EXOC6B	0.019
FAM116B	0.019
FAM7A3	0.019
FRZB	0.019
FYTTD1	0.019
GBP2	0.019
GJB1	0.019
ITGB5	0.019
KCNAB3	0.019
KCNH4	0.019
KSR1	0.019
LGALS7	0.019
LTC4S	0.019
MAP4K3	0.019
METTL2A	0.019
MGC16703	0.019
MOBKL2A	0.019
MYO16	0.019
NUDT5	0.019
PCOLCE	0.019
PDLIM2	0.019
POLM	0.019
PPAT	0.019
PRPF38B	0.019
RPN2	0.019
RPS11	0.019
RTCD1	0.019
SIGIRR	0.019
SLC39A13	0.019
SLC7A5	0.019
SOX12	0.019
SPAG16	0.019
STK11	0.019
TCN1	0.019
TDP2	0.019
TGFB1I1	0.019
TMEM185B	0.019
UNC5CL	0.019
VPS54	0.019
ZBBX	0.019
ZFHX3	0.019
ZNF259	0.019
ZNF732	0.019
AIM2	0.02
BAI1	0.02
C16orf70	0.02
C2orf88	0.02
C3orf71	0.02
C9orf5	0.02
CD3E	0.02
CDH23	0.02
CEND1	0.02
CLEC12B	0.02
DAND5	0.02
EFCAB1	0.02
ERCC8	0.02
ERMN	0.02
EXD1	0.02
FCRL2	0.02
ITPRIP	0.02
KIAA1949	0.02
LAMC2	0.02
LEMD3	0.02
LOC728392	0.02
LRRC57	0.02
LRRN3	0.02
LYRM7	0.02
MPV17L	0.02
MTA1	0.02
NHEJ1	0.02
OR7A5	0.02
PCSK9	0.02
PGRMC2	0.02
POLR2I	0.02
PRR5	0.02
PTGDR	0.02
PZP	0.02
RABGAP1	0.02
RFXANK	0.02
SHMT2	0.02
TMEM167A	0.02
TRIM35	0.02
USP12	0.02
WT1	0.02
XRCC1	0.02
YTHDF3	0.02
ZFAND1	0.02
ZMYND15	0.02
ZNF207	0.02
ZNF552	0.02
ZNF674	0.02
BLK	0.021
C17orf70	0.021
C3orf18	0.021
C3orf39	0.021
CASQ1	0.021
CD37	0.021
CHGA	0.021
CHUK	0.021
CMPK1	0.021
CYP2S1	0.021
DEGS2	0.021
DKFZp566F0947	0.021
ENO1	0.021
GPR84	0.021
KHDRBS2	0.021
KIAA0125	0.021
LAMB2	0.021
LIMS2	0.021
LPCAT1	0.021
LRRC14B	0.021
LRRC29	0.021
LYSMD4	0.021
NAB2	0.021
NBLA00301	0.021
NNAT	0.021
NUS1	0.021
OPA1	0.021
ORC6L	0.021
PHF15	0.021
RAD1	0.021
RASGEF1A	0.021
RGS1	0.021
RNF180	0.021
RPL13AP20	0.021
SBDSP1	0.021
SNRPG	0.021
STAT5A	0.021
TFF1	0.021
TPRXL	0.021
TTC18	0.021
VENTX	0.021
ZFP1	0.021
ZNF446	0.021
C11orf31	0.022
C11orf92	0.022
CCT7	0.022
CD160	0.022
CST1	0.022
CTXN2	0.022
CYP1B1	0.022
DACH2	0.022
DDX3X	0.022
DPEP2	0.022
EPCAM	0.022
EPHB6	0.022
FAM126B	0.022
FAM82B	0.022
FLJ34503	0.022
GLT25D2	0.022
GP1BA	0.022
GPR25	0.022
HLA-DMA	0.022
HLA-DPA1	0.022
IL18RAP	0.022
KLRK1	0.022
LOC144438	0.022
LOC613037	0.022
MYO1F	0.022
NCKAP1	0.022
NCRNA00219	0.022
NNMT	0.022
ODF3B	0.022
OSBP	0.022
PAK6	0.022
PALM	0.022
PITX3	0.022
POLE3	0.022
POLR2B	0.022
PRKCB	0.022
PSMB8	0.022
RNASEN	0.022
RPA3	0.022
RSPRY1	0.022
S100B	0.022
SAMD9L	0.022
2021-09-07	0.022
SLC29A3	0.022
SNAP91	0.022
ST6GALNAC2	0.022
STX1B	0.022
SV2A	0.022
TMEM214	0.022
TNNT3	0.022
TRPM4	0.022
ZCCHC24	0.022
ZNF428	0.022
ZNF775	0.022
ZNF80	0.022
ATP11B	0.023
C1orf53	0.023
C8orf55	0.023
CAND1	0.023
CD300LB	0.023
CD3G	0.023
CDC42EP5	0.023
COL6A1	0.023
DISP2	0.023
DNM1	0.023
DOK3	0.023
ELP3	0.023
ERAP2	0.023
FBLN2	0.023
FCRLA	0.023
FHIT	0.023
FNDC8	0.023
GATA1	0.023
GPR55	0.023
HDAC2	0.023
HEATR3	0.023
HINT2	0.023
HOXB4	0.023
HTRA3	0.023
IGSF10	0.023
L1CAM	0.023
LAT2	0.023
LSS	0.023
LYRM2	0.023
2021-03-06	0.023
MFN1	0.023
MTMR11	0.023
NFKBIE	0.023
NME5	0.023
PLIN4	0.023
PYY	0.023
RARRES2	0.023
RBBP8	0.023
RBM5	0.023
SGOL1	0.023
SSBP4	0.023
STRN	0.023
SUCLG1	0.023
TAF6	0.023
TMC8	0.023
TNFRSF1B	0.023
TYK2	0.023
URB1	0.023
USP16	0.023
UTP20	0.023
ZBED2	0.023
AMY2A	0.024
ARRDC2	0.024
C22orf9	0.024
C2orf47	0.024
CCDC85A	0.024
CCNL2	0.024
CKMT2	0.024
CXXC1	0.024
DCHS1	0.024
DSTYK	0.024
DYNLL2	0.024
EDDM3B	0.024
EIF4E	0.024
ENPEP	0.024
FSTL3	0.024
FYN	0.024
GPC1	0.024
HARS2	0.024
HCK	0.024
HGFAC	0.024
ICAM2	0.024
IKZF1	0.024
KLRG1	0.024
LEP	0.024
LOC100233209	0.024
LY9	0.024
MRPL1	0.024
MTPAP	0.024
NEDD9	0.024
NENF	0.024
NPPA	0.024
NRD1	0.024
NTF3	0.024
OSGIN2	0.024
PASK	0.024
PDCD2	0.024
PTCD3	0.024
RASA4P	0.024
RTN3	0.024
SIM2	0.024
SSC5D	0.024
STRA6	0.024
TLK2	0.024
TMEM90B	0.024
TUBGCP5	0.024
UCP3	0.024
WNT9B	0.024
ALOX5AP	0.025
ANKRD58	0.025
ARMC4	0.025
ASXL3	0.025
ATN1	0.025
BTN3A3	0.025
C10orf125	0.025
C1orf113	0.025
C1orf228	0.025
CCR5	0.025
CD3D	0.025
CENPI	0.025
CHMP4A	0.025
CLIP3	0.025
CNKSR2	0.025
CTDSP1	0.025
DNAJC1	0.025
EI24	0.025
EIF3J	0.025
EVI2A	0.025
FJX1	0.025
GADD45G	0.025
GDF5	0.025
GTF2IRD2B	0.025
HPGD	0.025
IP6K3	0.025
KIAA1429	0.025
LOC387647	0.025
MCHR1	0.025
MRPS28	0.025
NCRNA00093	0.025
NKAIN2	0.025
ODZ1	0.025
PAK2	0.025
PDCD1LG2	0.025
PEX13	0.025
PFDN5	0.025
PKIB	0.025
PM20D1	0.025
PNN	0.025
PPAPDC3	0.025
PROX2	0.025
PRRX2	0.025
PTPN7	0.025
PTRF	0.025
RANBP9	0.025
RRM1	0.025
RTN4IP1	0.025
SAV1	0.025
SLC15A3	0.025
SOCS3	0.025
SPAG7	0.025
STARD5	0.025
TEX10	0.025
TMEM65	0.025
TPRG1	0.025
TTK	0.025
U2AF1L4	0.025
ZDHHC23	0.025
AHI1	0.026
BCL9L	0.026
C16orf79	0.026
CCDC47	0.026
CYBRD1	0.026
FOXC2	0.026
G3BP2	0.026
GLTSCR1	0.026
GOLGA8B	0.026
GPR126	0.026
GPT	0.026
GRAP2	0.026
KIAA1826	0.026
KPNA6	0.026
LAMB1	0.026
LTA	0.026
MAGOHB	0.026
METAP2	0.026
MYLK3	0.026
NAA15	0.026
ORC3L	0.026
P2RY11	0.026
PLCD3	0.026
PNKP	0.026
PPP4R4	0.026
PRDM8	0.026
RNF20	0.026
RP9P	0.026
SAMD3	0.026
SCARF1	0.026
SIK1	0.026
SLBP	0.026
TDRKH	0.026
TENC1	0.026
TIGIT	0.026
TMC7	0.026
TNFRSF11B	0.026
TOP3B	0.026
TRPC3	0.026
WDR12	0.026
WIF1	0.026
ZFR	0.026
ZNF485	0.026
ZSWIM3	0.026
ADIPOQ	0.027
AIF1	0.027
ASCC3	0.027
ATXN10	0.027
BEGAIN	0.027
BHLHE41	0.027
C6orf103	0.027
CACNA1E	0.027
CARS2	0.027
CD52	0.027
CHST9	0.027
CLEC3B	0.027
CYTH1	0.027
EIF3H	0.027
FBXO5	0.027
FGFRL1	0.027
FLJ42875	0.027
GYPE	0.027
HIST1H2AJ	0.027
ISL1	0.027
ITIH3	0.027
JPH1	0.027
KIAA2022	0.027
KLRC2	0.027
LENG1	0.027
LGR6	0.027
LHX2	0.027
LOC283867	0.027
LOC648740	0.027
LTF	0.027
MFSD11	0.027
MTRF1L	0.027
NUDT16L1	0.027
OMG	0.027
POLA1	0.027
PREP	0.027
PTPRF	0.027
RIPK3	0.027
RNASE7	0.027
ROPN1B	0.027
RTN1	0.027
SELPLG	0.027
SH3GL3	0.027
SLC16A8	0.027
SMG7	0.027
ST3GAL2	0.027
TADA3	0.027
TAGLN3	0.027
TEKT4	0.027
TMEM191A	0.027
TMEM194A	0.027
UGT3A2	0.027
XPNPEP3	0.027
ZBTB11	0.027
ZFP36L2	0.027
ZFP3	0.027
AP1G1	0.028
ASB9	0.028
BCL7B	0.028
BEST1	0.028
C15orf48	0.028
C20orf197	0.028
C2orf49	0.028
C3orf24	0.028
C4orf23	0.028
C8G	0.028
C9orf103	0.028
CADM3	0.028
CAMSAP1	0.028
CCL26	0.028
CCT8	0.028
CHTF8	0.028
CIAPIN1	0.028
CLDN7	0.028
DDC	0.028
[truncated: 15,661 more rows]
