# Supplementary material for: ATP11B inhibits breast cancer metastasis in a mouse model by suppressing externalization of nonapoptotic phosphatidylserine
Source: J Clin Invest. 2022 Mar 1;132(5):e149473. doi: 10.1172/JCI149473 (PMC8884903; doi:10.1172/JCI149473)
Supplement: Supplemental table 3 [file jci-132-149473-s124.xlsx]

## Sheet: 1521 gene list
In TCGA data base, 1521 genes which has low expressed in primary tumor and correlated with poor patients survival
	gene_name	t.value	p.value	p.value.calculated.by.log.rank
1	MARCH2	4.0436	9.19e-05	0.003
2	SEPT2	19.8945	6.71e-50	0.031
3	SEPT7	7.79281	6.83e-13	0.022
4	A4GALT	4.76078	4.2e-06	0.017
5	AAK1	8.15519	9.7e-14	0.005
6	AASDH	9.84051	5.45e-18	0.031
7	AASS	29.5823	3.45e-73	0.002
8	ABCA10	44.3985	1.14e-110	0.003
9	ABCA8	35.9651	3.2e-95	0.017
10	ABCB1	24.9508	1.37e-59	0.033
11	ABCC3	1.89148	0.0606738	0.011
12	ABCD2	19.2387	1.26e-39	0.003
13	ABHD14A	4.72632	4.26e-06	0.004
14	ABO	15.6361	6.7e-37	0.033
15	ABTB1	10.8417	4.57e-21	0.031
16	ACAA1	0.68219	0.496189	0.009
17	ACADL	28.2933	8.73e-64	0.01
18	ACER3	6.07658	1.04e-08	0.036
19	ACOT1	6.41283	2.3e-09	0.008
20	ACOT2	6.48098	1.66e-09	0.045
21	ACSF2	6.90311	4.6e-11	0.015
22	ACSL5	23.6418	1.81e-72	0.018
23	ACTG2	20.2231	3.61e-45	0.013
24	ACTN1	6.66811	5.48e-10	0.009
25	ADAM29	1.62778	0.105846	0.009
26	ADAM33	38.6298	3.56e-113	0.007
27	ADAM6	2.99577	0.00325769	0.012
28	ADAM9	0.814296	0.416283	0.006
29	ADAMTS8	11.3914	6.95e-22	0
30	ADCY1	1.25808	0.209924	0.01
31	ADCY2	7.72243	1.38e-13	0.034
32	ADCY4	27.5351	5.61e-68	0.009
33	ADHFE1	25.6968	9.54e-62	0.008
34	ADIPOQ	24.1691	8.12e-56	0.027
35	ADORA1	7.0197	3.75e-11	0.016
36	ADPRH	23.0806	3.4e-60	0.016
37	ADRA2A	17.3497	2.56e-40	0.018
38	ADRB1	17.1299	5.96e-38	0.006
39	ADRB2	35.6969	4.49e-84	0.013
40	AFAP1L2	16.8436	9.49e-40	0.008
41	AGER	4.09824	6.31e-05	0.043
42	AGXT2L2	14.8561	3.13e-32	0.001
43	AHI1	3.76893	0.000233344	0.026
44	AIF1	2.68082	0.00818858	0.027
45	AIF1L	25.1534	1.58e-87	0.034
46	AIFM2	12.4304	2.29e-23	0.006
47	AK5	14.1594	2.25e-28	0.03
48	AKD1	2.81169	0.00540195	0.049
49	AKNA	5.72998	4.09e-08	0.003
50	AKR1B1	13.1072	1.26e-29	0.005
51	AKTIP	8.96758	1.57e-16	0.034
52	ALDH1A2	42.4494	3.94e-120	0.017
53	ALDH2	14.6231	3.42e-29	0
54	ALOX15	3.02263	0.00300433	0.003
55	ALOX15B	3.39377	0.000919369	0.003
56	ALOX5	1.79497	0.0748589	0.005
57	ALX4	17.4438	1.07e-36	0.016
58	AMICA1	5.29086	3.6e-07	0.003
59	AMPD1	11.6282	1.04e-21	0.001
60	AMPH	2.28987	0.0232592	0.004
61	AMY2A	6.49875	9.19e-10	0.024
62	AMY2B	25.2843	3.95e-71	0
63	ANAPC10	8.13726	1.05e-13	0.002
64	ANGPTL5	14.2825	1.66e-27	0.007
65	ANKDD1A	18.0898	2.56e-37	0.001
66	ANKHD1	2.71551	0.00742986	0.013
67	ANKK1	11.0205	1.53e-20	0.002
68	ANKRD10	0.901202	0.368436	0.039
69	ANKRD17	3.59064	0.000450295	0.04
70	ANKRD35	30.394	3.99e-98	0.011
71	ANKRD36	7.75332	1.84e-12	0.015
72	ANKRD46	8.64811	2.07e-15	0.004
73	ANKRD53	24.0834	1.76e-51	0.001
74	AP1G1	2.25109	0.0256196	0.028
75	AP3M1	0.478483	0.632809	0.017
76	APBB1IP	11.8705	1.03e-22	0.003
77	APC	10.1035	9.31e-19	0.013
78	APOBEC3D	3.41156	0.000786421	0
79	APOBEC3F	1.93318	0.0551209	0.011
80	APOBEC3G	3.76111	0.000228002	0.009
81	APOL3	14.9698	7.54e-35	0.019
82	APOOL	3.88292	0.00015806	0.001
83	ARAP1	1.85008	0.0662648	0.003
84	ARCN1	0.78824	0.431461	0.005
85	AREG	5.2888	4.12e-07	0.034
86	ARHGAP12	10.3728	8.73e-20	0.014
87	ARHGAP15	2.6618	0.00841695	0.038
88	ARHGAP25	13.7499	1.35e-31	0.039
89	ARHGAP26	24.9881	3.9e-65	0.03
90	ARHGDIG	5.07351	1.32e-06	0.042
91	ARID5A	10.5227	3.56e-19	0.001
92	ARL5B	0.326531	0.7445	0.035
93	ARL6	3.93718	0.000123004	0.041
94	ARMC4	2.82726	0.00521836	0.025
95	ARPP21	2.63088	0.0094666	0.013
96	ARRDC2	4.93605	2.3e-06	0.024
97	ASAP2	3.54839	0.000506512	0.017
98	ASB2	6.18997	5.62e-09	0.016
99	ASB9	9.2823	3.21e-17	0.028
100	ASGR1	2.57456	0.0109742	0.012
101	ASXL3	27.6073	2.33e-73	0.025
102	ATG5	3.04127	0.00256792	0.018
103	ATL1	13.373	2.04e-27	0.015
104	ATL3	1.48411	0.14	0.044
105	ATN1	8.96673	4.26e-16	0.025
106	ATP11B	16.0879	7.64e-41	0.023
107	ATP1A2	31.6645	7.38e-72	0.013
108	ATP9B	12.0892	9.85e-26	0.033
109	BACH2	21.0787	1.45e-50	0.037
110	BAI1	4.90058	2.53e-06	0.02
111	BATF3	0.488205	0.62609	0.049
112	BBS5	3.5573	0.000460144	0.039
113	BCL2L14	1.13749	0.257293	0.016
114	BCL9L	2.34421	0.0202457	0.026
115	BCLAF1	4.13096	6.35e-05	0.017
116	BEGAIN	10.0549	1.86e-18	0.027
117	BEND5	20.2916	1.73e-53	0
118	BEST1	12.0374	2.19e-23	0.028
119	BEX4	5.85096	2.49e-08	0.036
120	BHLHE41	21.6818	2.3e-54	0.027
121	BHMT2	17.6981	1.7e-36	0.01
122	BIN3	5.95811	1.35e-08	0
123	BIRC3	3.42928	0.000755779	0.001
124	BIRC6	3.86279	0.000169452	0.035
125	BMP5	28.321	1.31e-73	0.014
126	BNC1	18.3966	2.59e-41	0.007
127	BRMS1L	13.0317	5.19e-28	0.018
128	BTBD3	7.3218	1.03e-11	0.008
129	BTBD6	4.47017	1.72e-05	0.015
130	BTG2	10.041	5.79e-19	0.001
131	BTN3A3	9.52431	2.89e-18	0.025
132	C10ORF105	18.8724	2.97e-45	0.019
133	C10ORF107	7.15548	1.92e-11	0.01
134	C10ORF125	3.93612	0.000121759	0.025
135	C10ORF26	7.84227	1.42e-13	0.032
136	C10ORF93	0.991405	0.322655	0.037
137	C11ORF21	3.695	0.000299042	0.003
138	C11ORF42	1.61289	0.109141	0.017
139	C11ORF92	19.3516	1.46e-44	0.022
140	C12ORF61	5.36767	3.01e-07	0.039
141	C12ORF63	3.11349	0.00221429	0.001
142	C13ORF15	22.9387	1.82e-50	0.035
143	C14ORF45	0.437497	0.662314	0.033
144	C14ORF50	10.5677	3.54e-21	0.012
145	C14ORF72	0.030767	0.975494	0.017
146	C14ORF93	2.91341	0.0041231	0.011
147	C15ORF52	11.168	2.15e-21	0.013
148	C15ORF57	4.8959	2.08e-06	0.032
149	C16ORF54	8.3843	1.08e-14	0.032
150	C16ORF73	0.396049	0.692556	0.017
151	C17ORF107	3.8261	0.000200396	0.03
152	C17ORF44	5.98942	1.05e-08	0.017
153	C18ORF22	0.123401	0.901922	0.001
154	C19ORF36	1.83797	0.0677279	0.002
155	C19ORF76	11.5207	6.24e-23	0.008
156	C19ORF77	5.09497	1.22e-06	0.037
157	C1ORF152	4.79498	3.66e-06	0.033
158	C1ORF168	1.04411	0.298237	0.001
159	C1ORF173	6.96656	8.51e-11	0.018
160	C1ORF175	14.1584	4.26e-29	0.002
161	C1ORF203	7.02607	4.99e-11	0.002
162	C1ORF21	9.31156	1.18e-18	0.01
163	C1ORF226	3.85179	0.000172396	0
164	C1ORF229	2.13541	0.0341716	0.041
165	C1ORF54	0.863681	0.389152	0.002
166	C1ORF70	7.46203	5.37e-12	0.017
167	C1ORF88	1.51056	0.132781	0.044
168	C1QTNF4	8.01161	2.09e-13	0.002
169	C1R	12.6203	1.41e-25	0.005
170	C1RL	11.7298	1.99e-23	0.004
171	C20ORF118	7.28389	2.07e-11	0.038
172	C20ORF197	7.82461	7.63e-13	0.028
173	C21ORF90	5.72527	6.01e-08	0.035
174	C22ORF34	8.52654	2.16e-14	0.007
175	C22ORF43	3.55225	0.000531052	0.044
176	C2ORF40	43.7729	1.88e-142	0.006
177	C2ORF49	3.39449	0.000884794	0.028
178	C2ORF58	23.6431	6.01e-57	0.006
179	C2ORF77	0.211077	0.833148	0.001
180	C2ORF82	10.1286	3.01e-18	0.002
181	C2ORF88	36.3263	4.21e-90	0.02
182	C3	14.9478	8.27e-33	0.045
183	C3ORF18	12.2876	4.83e-29	0.021
184	C3ORF45	8.8274	4.55e-15	0.014
185	C3ORF71	3.0422	0.00274574	0.02
186	C4ORF23	6.81062	2.84e-10	0.028
187	C4ORF7	7.58637	3.94e-12	0.043
188	C5ORF39	6.41932	8.26e-10	0.044
189	C6ORF105	12.3261	4.19e-25	0.031
190	C6ORF163	11.0696	6.15e-21	0.017
191	C6ORF203	0.825488	0.409834	0.011
192	C6ORF72	20.7401	4.39e-53	0.012
193	C7ORF63	14.4409	2.4e-34	0.032
194	C8ORF58	10.1996	1.91e-19	0.002
195	C8ORF84	9.31779	3.54e-17	0.012
196	C9ORF102	9.63383	2.35e-17	0.043
197	C9ORF103	10.0599	1.49e-19	0.028
198	C9ORF24	7.84731	5.93e-13	0.008
199	C9ORF47	4.11013	6.57e-05	0.003
200	C9ORF5	21.4792	3.9e-49	0.02
201	CACNA1A	3.45594	0.00065624	0.014
202	CADM3	27.3468	1.97e-73	0.028
203	CALB1	5.06313	1.12e-06	0.035
204	CALM1	6.47378	1.77e-09	0.01
205	CALML3	7.39125	1.11e-11	0.037
206	CALN1	20.6687	8.92e-51	0.005
207	CAMK2B	1.15772	0.249006	0.039
208	CAMSAP1	3.85286	0.000159868	0.028
209	CAPN3	18.7346	6.56e-42	0.005
210	CARNS1	6.41282	1.47e-09	0.004
211	CASQ1	2.15591	0.0327456	0.021
212	CCDC102A	6.26943	3.41e-09	0.017
213	CCDC13	1.80137	0.0732603	0.03
214	CCDC136	19.2072	1.78e-44	0.03
215	CCDC146	8.94558	2.15e-16	0.003
216	CCDC17	10.1008	1.03e-19	0.006
217	CCDC66	5.8073	3.71e-08	0.034
218	CCDC69	22.12	2.98e-46	0.018
219	CCDC75	10.9371	2.76e-20	0.006
220	CCDC8	14.7817	2.79e-30	0.019
221	CCDC85A	24.5594	6.22e-57	0.024
222	CCDC92	5.59202	1.14e-07	0.004
223	CCL19	0.418451	0.676089	0.001
224	CCNA1	3.91523	0.000136841	0.01
225	CCNC	0.626868	0.531541	0.005
226	CCND2	23.1447	6.88e-58	0.002
227	CCNL2	3.69792	0.000297895	0.024
228	CCR10	6.62129	5.04e-10	0.038
229	CCR9	2.55676	0.0116593	0.042
230	CD160	9.55275	2.77e-17	0.022
231	CD1C	12.6721	9.55e-29	0.001
232	CD248	11.7441	6.4e-22	0.019
233	CD300LB	0.354853	0.723274	0.023
234	CD300LG	48.9292	2.12e-131	0.048
235	CD3G	1.48545	0.139236	0.023
236	CD40	13.7408	3.55e-32	0.031
237	CD79A	0.0173399	0.986188	0.004
238	CD8B	0.961622	0.337598	0.036
239	CDC14A	13.6769	3.51e-29	0.042
240	CDC27	3.387	0.000872231	0.003
241	CDC40	6.66199	3.14e-10	0.043
242	CDC42EP5	8.1784	7.98e-14	0.023
243	CDH12	11.9144	1.87e-22	0.029
244	CDH23	21.5382	1.34e-48	0.02
245	CDH4	13.687	5.14e-27	0.009
246	CDHR1	4.22142	3.92e-05	0.002
247	CDHR3	6.30528	1.23e-09	0.017
248	CDK15	7.25051	2.42e-11	0.033
249	CDK19	0.320504	0.748925	0.045
250	CDK3	5.54147	1.19e-07	0.012
251	CDK8	0.440727	0.659711	0.03
252	CDKL1	8.86238	1.56e-15	0.03
253	CDKL3	6.77531	1.12e-10	0.037
254	CDKN1C	29.3548	4.93e-70	0.011
255	CDO1	28.6547	3.17e-64	0.001
256	CDRT4	8.03869	2.39e-13	0.038
257	CEBPD	9.81477	2.32e-18	0
258	CEBPZ	2.18892	0.0301595	0.006
259	CECR1	0.700268	0.484825	0.004
260	CECR2	2.77973	0.00599481	0.017
261	CELF4	2.40202	0.0168152	0.041
262	CENPBD1	2.50199	0.0132595	0.045
263	CES1	24.3177	2.26e-53	0.017
264	CFP	9.19829	5.32e-16	0.005
265	CHD5	1.96859	0.0506276	0.041
266	CHD6	3.53152	0.000551693	0.037
267	CHD9	16.894	1.07e-36	0.035
268	CHGA	6.35952	1.89e-09	0.021
269	CHGB	4.32553	2.76e-05	0.033
270	CHI3L1	6.21016	4.15e-09	0.037
271	CHKB	7.06813	2.62e-11	0.002
272	CHKB-CPT1B	4.37113	2.15e-05	0.01
273	CHMP7	1.02554	0.305992	0.004
274	CHPT1	11.4774	2.9e-24	0.002
275	CHRNE	7.47098	2.85e-12	0.002
276	CHST9	13.7761	1.89e-27	0.027
277	CHSY1	1.64552	0.102225	0.012
278	CHTF8	9.34747	6.14e-17	0.028
279	CHUK	1.50362	0.134566	0.021
280	CIDEA	22.9191	5.94e-50	0.002
281	CIDEC	25.069	3.54e-55	0.011
282	CIITA	0.674712	0.500691	0.001
283	CILP	1.1004	0.272963	0.041
284	CIRBP	9.3472	2.24e-17	0.002
285	CIRH1A	11.8836	2.62e-27	0.013
286	CITED1	12.1381	2.12e-23	0.03
287	CKMT2	25.7845	4.8e-57	0.024
288	CLCA4	18.3098	2.13e-37	0.003
289	CLDN11	32.2175	2.31e-82	0
290	CLDN18	10.6311	1.33e-19	0.016
291	CLDN19	19.1564	3.74e-40	0.004
292	CLDN5	27.4024	5.17e-64	0.03
293	CLEC12B	2.45719	0.0152789	0.02
294	CLEC14A	19.6838	5.57e-44	0.047
295	CLEC3B	24.8858	1.15e-51	0.027
296	CLEC9A	8.90133	1.15e-15	0.014
297	CLIC6	4.41905	1.44e-05	0.001
298	CLIP3	18.6496	3e-44	0.025
299	CMPK1	12.6778	3.83e-26	0.021
300	CMTM4	1.07731	0.283035	0.001
301	CNKSR2	22.6991	4.4e-51	0.025
302	CNN1	23.1097	3.31e-49	0.005
303	CNTD1	0.308364	0.758233	0.038
304	CNTN2	10.1974	7.75e-20	0.036
305	CNTNAP1	2.91412	0.00409317	0.005
306	COG6	7.98948	1.35e-13	0.042
307	COG8	6.51927	3.27e-10	0.036
308	COL16A1	2.38013	0.0183972	0.009
309	COL17A1	11.9995	9.34e-23	0.002
310	COL4A5	1.37961	0.169728	0.03
311	COL6A6	30.4805	1.49e-71	0.015
312	COL7A1	1.86147	0.0650522	0.047
313	COLQ	2.27932	0.0237294	0.003
314	COPS4	8.27244	9.15e-15	0.016
315	COQ3	3.69341	0.000271994	0.003
316	CORO6	4.25859	2.99e-05	0.014
317	COX4I2	8.96064	1.78e-15	0.015
318	COX6B2	5.38148	2.93e-07	0.032
319	CPA1	32.1134	5.06e-64	0.037
320	CPB2	0.974809	0.331402	0.015
321	CPT1A	2.50236	0.0130914	0.001
322	CPXM1	4.17769	5.13e-05	0.029
323	CPZ	2.93021	0.00395445	0.014
324	CRB2	12.3919	1.34e-23	0.031
325	CS	5.49292	2.15e-07	0.017
326	CSAD	8.08689	5.32e-14	0.014
327	CSF1	16.2066	5.61e-37	0.009
328	CTDSP1	9.95351	1.37e-18	0.025
329	CTNND1	3.9153	0.000136881	0.039
330	CTRL	0.086438	0.931214	0.04
331	CTSO	13.5769	5.99e-30	0.008
332	CTSW	3.15359	0.00185957	0.006
333	CUBN	21.6999	5.92e-47	0.016
334	CUL3	0.0984239	0.921719	0.011
335	CUL5	9.37334	7.32e-17	0.036
336	CXADR	0.0660613	0.947433	0.04
337	CXCL1	16.2022	6.72e-39	0.005
338	CXCL14	19.9612	1.97e-63	0
339	CXCL3	24.077	2.25e-56	0.038
340	CXCL5	11.0984	5.3e-21	0.035
341	CXCL6	10.6496	7.79e-20	0.015
342	CXORF56	5.97932	9.13e-09	0.003
343	CYBRD1	21.4732	4.88e-57	0.026
344	CYGB	15.6694	3.41e-33	0.005
345	CYP11A1	28.2139	5.98e-82	0.004
346	CYP1B1	4.25337	3.21e-05	0.022
347	CYP21A2	1.74877	0.0816072	0
348	CYP24A1	5.27076	5.24e-07	0.005
349	CYP27A1	1.55039	0.122499	0.038
350	CYP2D7P1	3.09327	0.00236564	0.018
351	CYP4F12	18.5309	1.51e-48	0.001
352	CYP4F22	6.8324	2.24e-10	0
353	CYP4F8	0.962186	0.33757	0.011
354	CYSLTR2	6.75427	2.98e-10	0.004
355	D4S234E	22.5264	1.95e-50	0.032
356	DACH2	7.6554	2.67e-12	0.022
357	DACT2	35.4225	1.76e-87	0.001
358	DAPL1	8.99867	1.1e-15	0
359	DARC	30.3117	8.58e-100	0.019
360	DBX2	25.0456	3.09e-61	0.005
361	DCAF12L2	10.1196	4.44e-20	0.007
362	DCHS1	13.7401	1.35e-30	0.024
363	DCUN1D4	10.3731	2.4e-19	0.009
364	DDC	1.80642	0.0729272	0.028
365	DDX1	3.805	0.000183239	0.003
366	DDX19A	18.9434	1.03e-54	0.001
367	DDX3X	14.6683	1.53e-30	0.022
368	DHRS12	18.9733	2.47e-48	0.005
369	DHRS4	1.39621	0.164291	0.039
370	DIO3	11.4061	2.59e-23	0.008
371	DIRAS3	12.5374	1.08e-25	0.008
372	DKFZP566F0947	9.41677	8.75e-17	0.021
373	DLAT	3.75396	0.000246102	0.003
374	DLD	7.18406	3.32e-11	0.011
375	DLEC1	16.5016	1.56e-37	0
376	DLG4	2.14467	0.0334965	0.018
377	DLK2	14.1573	5.35e-28	0
378	DLL1	17.7916	1.18e-44	0.016
379	DNAH1	16.7926	3.61e-37	0.013
380	DNAH17	1.42886	0.154655	0.034
381	DNAJA2	9.50313	8.65e-19	0.016
382	DNAJB1	1.74659	0.0829832	0.03
383	DNAJB5	5.05135	1.31e-06	0.002
384	DNAJC13	4.47589	1.44e-05	0.028
385	DNAJC3	2.67392	0.00814449	0.033
386	DNASE1L3	31.651	3.43e-82	0.041
387	DNM1	8.58735	7.46e-15	0.023
388	DOC2B	22.3164	5.11e-59	0.014
389	DPEP2	3.06848	0.00259811	0.022
390	DPH3	10.5607	1.12e-19	0.042
391	DPH3B	2.60971	0.00979478	0.011
392	DPT	21.004	4.58e-45	0.009
393	DPY19L1	4.53912	8.79e-06	0.04
394	DPY19L4	1.76796	0.0789643	0.017
395	DPYD	29.0327	3.05e-85	0.041
396	DSCR3	5.19642	4.25e-07	0.001
397	DSG1	17.7995	4.6e-39	0.016
398	DSG3	8.62938	1.22e-14	0.015
399	DSTN	1.70161	0.0909546	0.018
400	DSTYK	4.00252	8.98e-05	0.024
401	DTX1	20.8058	1.26e-44	0.001
402	DZIP1L	20.0772	2.02e-49	0.002
403	ECHDC2	13.1752	4.2e-28	0.002
404	EDN3	15.8393	1.62e-32	0.015
405	EEF1B2	9.00475	1.19e-15	0.017
406	EFCAB1	17.3454	2.58e-36	0.02
407	EFEMP2	11.8822	6.36e-25	0.011
408	EGFL8	8.78424	2.33e-16	0.047
409	EGOT	4.84876	3.19e-06	0
410	EGR2	17.2711	6.25e-36	0.011
411	EGR3	16.8215	8e-36	0.046
412	EI24	2.67662	0.00790035	0.025
413	EIF4E3	22.1386	7.86e-55	0.001
414	EIF5	7.66882	1.42e-12	0.018
415	ELN	3.44926	0.000710335	0.009
416	ELP3	10.262	3.06e-21	0.023
417	EMILIN3	16.9051	1.11e-36	0.019
418	EML3	4.32485	2.96e-05	0.001
419	EMP3	2.15856	0.0327031	0
420	EMX2	13.145	1.7e-26	0.029
421	ENDOD1	16.8651	4.93e-45	0.035
422	ENPEP	10.0058	1.89e-18	0.024
423	ENPP6	14.2582	2.12e-29	0.018
424	EPB41L4B	11.7269	1.82e-22	0.002
425	EPB41L5	5.49337	9.4e-08	0.034
426	EPHB6	26.702	2.07e-89	0.022
427	ERAP2	3.48307	0.000658224	0.023
428	ERCC6	1.84577	0.0670599	0.019
429	ERCC8	7.65839	1.79e-12	0.02
430	ERICH1	13.9133	1.67e-31	0.029
431	ERLIN2	0.555517	0.578944	0.017
432	ERP44	4.48795	1.19e-05	0.045
433	ERRFI1	14.146	2.65e-29	0.037
434	ESR2	15.4246	9.77e-31	0.01
435	ETF1	9.8802	1.11e-18	0.001
436	EXOC5	3.71058	0.000290701	0.016
437	EXOC6B	10.3556	1.09e-19	0.019
438	EXPH5	0.909591	0.364758	0.036
439	F10	25.4211	3.15e-56	0.003
440	FABP5	10.9226	7.35e-21	0.042
441	FABP7	12.0471	9.24e-24	0.035
442	FADS3	11.0331	4.28e-20	0.036
443	FAF1	1.43189	0.153292	0.033
444	FAM105A	2.35214	0.0198015	0.049
445	FAM108B1	5.22795	4.81e-07	0.031
446	FAM117A	16.1374	6.29e-38	0.013
447	FAM118A	3.48301	0.000658117	0.004
448	FAM120B	11.7421	1.04e-24	0.001
449	FAM126B	6.5521	9.95e-10	0.022
450	FAM127C	4.87307	1.57e-06	0.008
451	FAM149A	25.9614	6.98e-60	0.028
452	FAM150B	22.4072	4.29e-50	0.04
453	FAM153A	9.88088	9.94e-18	0
454	FAM166B	16.6007	6.85e-36	0
455	FAM179A	3.9587	0.000102306	0.001
456	FAM180B	19.7324	1.5e-40	0.012
457	FAM181B	12.303	1.53e-26	0.015
458	FAM18A	7.98039	3.3e-13	0.001
459	FAM190A	10.9548	1.35e-21	0.032
460	FAM19A1	10.0355	4.47e-18	0.033
461	FAM43B	0.947932	0.344812	0.028
462	FAM5C	1.65936	0.0989156	0.016
463	FAM66E	2.94838	0.00379328	0.047
464	FAM73A	9.38107	3.87e-17	0.032
465	FAM7A3	14.408	3.27e-29	0.019
466	FAM82B	7.31352	9.31e-12	0.022
467	FAM98B	2.90435	0.00402713	0.035
468	FAT2	22.6351	1.98e-54	0.032
469	FBL	0.598146	0.550745	0.009
470	FBLL1	0.190604	0.849085	0.039
471	FBLN1	10.4801	1.85e-19	0.012
472	FBLN2	8.98333	1.89e-15	0.023
473	FBLN5	27.4009	1.45e-66	0.037
474	FBXL12	9.79709	8.95e-19	0.041
475	FBXL18	0.00920502	0.992664	0.028
476	FBXW11	10.5476	1.82e-21	0.031
477	FCER1A	19.6588	4.17e-52	0.005
478	FCGBP	5.1452	8.78e-07	0.029
479	FCGRT	10.0932	1.48e-19	0.001
480	FCHSD1	2.81109	0.00561819	0.001
481	FCRL2	0.124207	0.901315	0.02
482	FCRL5	2.22846	0.027298	0.039
483	FERMT2	20.4292	7.88e-43	0.035
484	FGF1	29.1963	1.06e-68	0.011
485	FGF14	10.0422	1.03e-19	0.028
486	FGF19	7.11925	5.06e-11	0.043
487	FGFBP2	20.1332	6.9e-43	0.047
488	FGFRL1	8.0579	1.68e-13	0.027
489	FGR	5.51694	1.56e-07	0.036
490	FHIT	8.90373	3.51e-16	0.023
491	FHL3	0.389617	0.697463	0.018
492	FITM1	4.65115	7.59e-06	0.029
493	FKBP1B	10.6858	3.83e-21	0.012
494	FKBP5	8.56881	1.6e-14	0.003
495	FKRP	2.64886	0.00891944	0.046
496	FLI1	19.1095	1.45e-42	0.047
497	FLJ10038	23.5678	1.35e-63	0.018
498	FLJ10357	25.6882	5.45e-61	0.001
499	FLJ10661	0.0937511	0.925444	0.005
500	FLJ34503	10.7466	1.45e-19	0.022
501	FLJ37307	1.63154	0.104665	0
502	FLJ40852	8.83148	1.34e-15	0.013
503	FLJ42289	3.2441	0.00133558	0.004
504	FLJ42393	3.95999	0.000124958	0.018
505	FLJ42875	24.4043	8.69e-57	0.027
506	FLJ45340	9.84615	5.97e-18	0.001
507	FLT3LG	8.41863	5.55e-15	0
508	FMO4	16.2451	4.61e-39	0.041
509	FNDC8	3.4845	0.000658308	0.023
510	FOXC2	4.43562	1.68e-05	0.026
511	FOXF2	0.641578	0.521915	0.029
512	FREM1	33.0903	9.02e-84	0
513	FRMD1	18.6248	1.01e-37	0.004
514	FRZB	10.3241	7.62e-20	0.019
515	FST	14.841	2.49e-41	0.008
516	FSTL3	1.77909	0.0774795	0.024
517	FUBP3	0.429785	0.667905	0.049
518	FXYD2	9.54608	2.61e-17	0.002
519	FXYD6	26.5745	3.79e-80	0.031
520	FXYD7	0.99842	0.319554	0
521	FYN	15.0583	4.19e-32	0.024
522	FYTTD1	1.16316	0.246278	0.019
523	G0S2	19.6075	1.2e-40	0.036
524	GAB3	14.2117	4.75e-30	0.016
525	GABARAPL2	13.8747	2.12e-32	0.042
526	GADD45A	5.7898	3.85e-08	0.007
527	GALK2	4.85431	1.89e-06	0.017
528	GAN	7.00917	8.02e-11	0.033
529	GAS2	18.4495	3.37e-40	0.049
530	GAS7	14.5766	1.88e-31	0.006
531	GATA1	1.28319	0.201469	0.023
532	GBP2	19.1992	1.55e-51	0.019
533	GBP4	4.65687	5.69e-06	0.029
534	GBP6	3.5071	0.000621935	0.047
535	GCET2	0.243127	0.808283	0.001
536	GCFC1	3.04382	0.0028221	0.017
537	GDF5	22.0386	1.1e-62	0.025
538	GEFT	12.2302	3.79e-24	0.007
539	GFI1	0.48458	0.628629	0.036
540	GFRA2	21.1998	1.19e-47	0.038
541	GGNBP2	7.33524	5.72e-12	0.045
542	GGT5	2.8897	0.00435381	0.001
543	GGT7	7.90767	2.33e-13	0.031
544	GHITM	1.20685	0.228807	0.033
545	GIGYF1	0.935946	0.350772	0.017
546	GIMAP1	16.0765	8.9e-36	0.031
547	GIPR	1.59674	0.112058	0.034
548	GJA1	3.11573	0.00194559	0.016
549	GJB1	4.45989	1.65e-05	0.019
550	GLI1	12.793	9.74e-28	0.001
551	GLI2	14.07	1.04e-33	0.007
552	GLIPR1	8.91564	1.3e-15	0.002
553	GLIPR2	11.2574	3.3e-23	0.01
554	GLP1R	9.79845	1.64e-17	0.038
555	GLT25D2	21.7331	1.34e-55	0.022
556	GLTSCR2	8.88599	2.2e-15	0.001
557	GMCL1	1.33186	0.184805	0.013
558	GMFG	8.14134	1.14e-13	0.005
559	GNAI2	2.40663	0.0174525	0
560	GOLGA8B	9.59424	3.28e-17	0.026
561	GOSR2	2.85315	0.0047143	0.005
562	GP1BA	1.03686	0.301339	0.022
563	GPAT2	10.3115	8.17e-20	0.015
564	GPIHBP1	35.1337	1.98e-82	0.034
565	GPM6A	20.9486	3.7e-54	0.012
566	GPN3	6.38491	1.34e-09	0.017
567	GPR113	8.32237	7.35e-14	0.031
568	GPR114	4.6845	6.29e-06	0.029
569	GPR126	12.5958	4.6e-30	0.026
570	GPR146	25.8304	8.1e-53	0.035
571	GPR153	4.56156	1.02e-05	0.013
572	GPR162	4.50691	1.23e-05	0.004
573	GPR171	1.10526	0.270404	0.007
574	GPR174	2.74806	0.0067121	0.032
575	GPR180	4.27435	3.6e-05	0.003
576	GPR55	7.0536	4.02e-11	0.023
577	GPR81	12.5703	4.37e-27	0.008
578	GPRASP1	38.5845	1.58e-98	0.003
579	GPT	12.1972	2.04e-25	0.026
580	GRAP2	5.33867	2.54e-07	0.026
581	GRASP	17.6559	3.77e-39	0.008
582	GRLF1	2.67726	0.0079971	0.03
583	GSN	25.3272	6.46e-52	0.004
584	GSTK1	6.57528	2.29e-10	0.001
585	GSTM2	15.2713	6.68e-38	0.009
586	GSTM4	8.14991	6.36e-15	0.009
587	GSTM5	25.319	3.39e-56	0.014
588	GTF2H3	2.58516	0.0105954	0.036
589	GTF2IRD2B	13.4711	4.02e-28	0.025
590	GTPBP1	0.760218	0.448331	0.006
591	GYPC	25.0569	3.13e-55	0.003
592	GYPE	12.8347	2.49e-25	0.027
593	GZMH	4.16611	4.63e-05	0.002
594	HAAO	19.4689	1.89e-47	0.007
595	HAND2	19.0429	3.21e-47	0.017
596	HAPLN4	9.29791	5.5e-16	0.006
597	HCG26	2.73257	0.00702908	0.013
598	HCG27	6.60133	5.07e-10	0.007
599	HDC	7.56151	2.06e-12	0.004
600	HEMK1	0.00485529	0.996132	0.011
601	HEPACAM	28.9099	6.72e-61	0.001
602	HHEX	4.13869	5.71e-05	0.003
603	HIAT1	5.80083	3.21e-08	0.041
604	HIBADH	15.9182	5.41e-35	0.041
605	HIBCH	14.7152	9.3e-32	0.045
606	HIC1	11.9492	1.95e-24	0.034
607	HIGD1B	7.30313	1.4e-11	0.015
608	HINT3	7.12142	2.15e-11	0.006
609	HIPK4	7.24963	1.39e-11	0.014
610	HLA-DMA	3.11902	0.00214244	0.022
611	HLA-DOB	0.810719	0.41869	0.046
612	HLA-J	7.04348	5.69e-11	0.001
613	HMGCLL1	19.3573	5.38e-51	0.016
614	HOOK2	5.65376	8.04e-08	0.035
615	HOXB4	7.92075	6.81e-14	0.023
616	HOXB8	8.17337	1.14e-13	0.03
617	HOXD10	9.74532	1.85e-17	0.009
618	HP	8.45749	2.39e-14	0.011
619	HPGD	9.7289	7.7e-18	0.025
620	HPGDS	9.75181	1.27e-17	0.031
621	HRASLS	0.163547	0.870173	0.028
622	HS3ST4	18.8909	3.92e-39	0.015
623	HSD11B1	13.5962	8.48e-27	0.009
624	HSPA12B	19.1614	1.7e-43	0.001
625	HUWE1	0.446678	0.655727	0.004
626	HYI	7.30908	9.99e-12	0.039
627	ICA1L	16.8876	1.42e-47	0.034
628	ICAM2	20.2898	7.7e-46	0.024
629	ICAM4	8.42388	2.06e-14	0.028
630	IER2	4.64825	7.94e-06	0.028
631	IFFO1	8.53791	8.04e-15	0
632	IFI27L2	4.98164	1.57e-06	0.002
633	IFITM2	2.55185	0.011593	0.012
634	IFNAR1	12.1965	1.4e-24	0.017
635	IFNE	9.84623	2.34e-17	0.041
636	IGF1	25.0069	1.83e-61	0.042
637	IGF2AS	12.2841	1.46e-25	0.037
638	IGF2R	8.0022	1.4e-13	0.043
639	IGFBP3	11.857	6.02e-24	0.029
640	IGFBP4	5.27824	3.68e-07	0.001
641	IGFBP6	28.1219	2.93e-59	0.002
642	IGFN1	12.7756	4.97e-26	0.046
643	IGJ	11.1885	3.69e-21	0.001
644	IGSF1	15.3853	1.01e-34	0.004
645	IGSF10	35.9516	6.55e-89	0.023
646	IGSF21	0.321028	0.748622	0.048
647	IKZF1	0.714127	0.476088	0.024
648	IL16	10.8256	1.77e-21	0.008
649	IL17B	16.7362	9.29e-35	0.001
650	IL17D	11.7341	2.95e-22	0.032
651	IL18BP	0.0947787	0.924597	0.01
652	IL18RAP	10.8084	1.2e-21	0.022
653	IL27RA	7.11455	2.02e-11	0.002
654	IL33	42.7743	8.09e-161	0.017
655	IMPAD1	0.875524	0.382754	0.013
656	INPP5D	9.84674	2.66e-18	0.038
657	INSIG2	2.67537	0.00826161	0.047
658	INVS	9.59146	4.66e-17	0.033
659	IP6K2	3.01405	0.00308622	0
660	IP6K3	2.81613	0.00550708	0.025
661	IPO8	7.96141	1.95e-13	0.018
662	IPP	4.78163	3.83e-06	0.008
663	IQSEC3	23.3067	1.2e-52	0.016
664	IRF2	6.86856	8.1e-11	0
665	IRF4	9.67224	2.26e-18	0.029
666	IRS2	25.453	1.58e-66	0.007
667	ISCU	18.1597	1.61e-41	0.01
668	ISL1	3.89207	0.000157899	0.027
669	ITFG1	9.23181	1.41e-17	0.003
670	ITGA10	9.252	3.46e-16	0
671	ITGB1	11.8603	7.47e-23	0.047
672	ITIH3	13.6526	2.26e-28	0.027
673	ITIH4	7.4091	5.56e-12	0.046
674	ITK	0.892567	0.373106	0.03
675	ITPK1	1.15129	0.251735	0.002
676	ITPRIP	11.4135	1.31e-22	0.02
677	ITPRIPL1	35.0521	1.54e-85	0.039
678	JAK2	10.1087	7.31e-19	0.006
679	JDP2	8.85044	2.56e-15	0.001
680	JMJD7-PLA2G4B	6.91971	1.07e-10	0.031
681	JRKL	19.4651	1.48e-52	0.048
682	JUNB	5.34317	4.01e-07	0.008
683	JUND	7.26736	2.37e-11	0.007
684	KANK2	15.1433	7.43e-31	0.017
685	KANK3	24.567	1.3e-56	0.039
686	KANK4	11.7907	3.63e-24	0.003
687	KBTBD7	7.27895	1.11e-11	0.032
688	KCMF1	0.786602	0.432156	0.012
689	KCNAB3	1.52792	0.128818	0.019
690	KCNB2	15.7106	8.86e-35	0.031
691	KCND3	11.3664	7.39e-24	0.038
692	KCNH3	9.47069	1.3e-16	0.005
693	KCNH4	9.91203	7.19e-18	0.019
694	KCNH8	15.208	2.96e-31	0.037
695	KCNIP1	15.4064	4.33e-32	0.009
696	KCNIP2	22.4891	8.74e-46	0.03
697	KCNK17	4.31058	3.1e-05	0.002
698	KCNMB1	18.0079	4.32e-37	0.044
699	KCNRG	1.95769	0.0521317	0.044
700	KHDRBS2	0.730336	0.466321	0.021
701	KIAA0125	2.9261	0.00394043	0.021
702	KIAA0495	14.5386	7.94e-34	0.006
703	KIAA0562	6.38195	1.57e-09	0.034
704	KIAA1715	4.98919	1.65e-06	0.002
705	KIAA1755	6.53131	6.51e-10	0.005
706	KIAA1826	17.523	2.55e-47	0.026
707	KIAA2022	2.26013	0.0247134	0.027
708	KIF17	16.3305	9.59e-36	0.011
709	KIF19	11.8401	1.3e-24	0.004
710	KIF5B	2.81521	0.00548022	0.006
711	KIF7	8.16031	6.17e-14	0.041
712	KLF11	26.3719	3.15e-60	0.038
713	KLF15	28.8749	1.49e-64	0.002
714	KLF2	14.9862	5.67e-31	0.006
715	KLHL29	44.673	1.72e-115	0.005
716	KLK1	6.98246	6.66e-11	0.036
717	KLK10	10.489	5.38e-20	0.012
718	KLK13	10.8343	2.17e-21	0.016
719	KLK2	4.2778	3.8e-05	0
720	KLRB1	12.6459	6.41e-28	0
721	KLRC1	8.27039	8.82e-14	0.029
722	KLRC2	0.672869	0.502009	0.027
723	KLRG1	5.98753	1.63e-08	0.024
724	KLRK1	7.97395	1.43e-13	0.022
725	KPNA6	2.67207	0.00809278	0.026
726	KRT14	12.3255	3.02e-24	0.003
727	KRT17	7.35192	2.02e-11	0.007
728	KRT5	12.1192	8.67e-24	0.008
729	KSR1	19.2714	6.18e-51	0.019
730	KTN1	4.51769	1.1e-05	0.037
731	L1CAM	9.78245	7.94e-20	0.023
732	LACE1	2.51345	0.0128006	0.01
733	LAMB1	6.89863	1.04e-10	0.026
734	LAMB2	14.5304	2.07e-33	0.021
735	LAMB3	18.3053	1.53e-41	0.002
736	LAMC2	9.72436	2.41e-17	0.02
737	LAX1	3.21393	0.00153136	0.013
738	LBH	7.14068	5.55e-11	0.032
739	LEMD3	5.80343	3.43e-08	0.02
740	LEP	25.4911	5.74e-54	0.024
741	LEPREL1	26.6215	6.47e-67	0.032
742	LGALS12	20.7241	7.12e-44	0.011
743	LGALS2	1.34514	0.180508	0
744	LGALS7	6.579	8.64e-10	0.019
745	LGR6	12.7944	1.27e-25	0.027
746	LILRA3	2.46229	0.0150448	0.038
747	LIMS2	34.3641	2.9e-82	0.021
748	LMBRD2	1.71704	0.0879588	0.042
749	LMOD1	43.2048	2.07e-111	0.007
750	LOC100124692	13.6548	9.51e-27	0.042
751	LOC100128164	12.919	6.48e-25	0.013
752	LOC100128292	1.4313	0.154703	0.004
753	LOC100128542	6.70476	5.04e-10	0.03
754	LOC100129534	2.30387	0.0225857	0.001
755	LOC100129716	2.18071	0.0308182	0.033
756	LOC100129726	7.4914	7.67e-12	0.007
757	LOC100188949	1.35033	0.178431	0.028
758	LOC100190939	17.8976	1.97e-38	0.011
759	LOC100233209	0.615367	0.539146	0.024
760	LOC100302650	10.5588	3.3e-19	0.035
761	LOC115110	1.28444	0.200453	0
762	LOC144438	4.00593	9.5e-05	0.022
763	LOC150381	6.15508	4.5e-09	0.033
764	LOC220729	1.2139	0.226616	0.016
765	LOC257358	20.1339	9.08e-43	0.012
766	LOC283663	1.52159	0.130073	0.001
767	LOC286002	12.8963	2.95e-25	0.003
768	LOC339290	25.505	6.21e-64	0.046
769	LOC339524	21.0866	4.21e-45	0.009
770	LOC387647	14.9287	9.64e-34	0.025
771	LOC389033	2.56092	0.0113585	0.03
772	LOC390595	11.8624	1.38e-23	0
773	LOC400043	12.4367	1.11e-28	0.046
774	LOC400657	5.20128	5.59e-07	0.037
775	LOC401463	12.7386	3.88e-26	0.013
776	LOC441869	21.6122	3.36e-57	0.045
777	LOC554202	8.82743	4.85e-15	0.034
778	LOC613037	0.0173885	0.986151	0.022
779	LOC643719	8.07254	3.16e-13	0.002
780	LOC648740	14.5351	1.3e-31	0.027
781	LOC653113	0.808026	0.420493	0.002
782	LOC728264	29.216	3.9e-62	0.016
783	LOC728392	13.5251	1.06e-29	0.02
784	LOC728606	1.08252	0.280806	0.002
785	LOC90586	18.9107	2.13e-38	0.036
786	LOC90834	5.37544	2.94e-07	0.013
787	LOC91316	11.076	2.28e-21	0.008
788	LOC96610	1.11445	0.266798	0.013
789	LRFN5	26.7572	4.2e-66	0.009
790	LRRC29	5.75302	3.96e-08	0.021
791	LRRC34	19.0529	5.66e-44	0.029
792	LRRC48	1.37586	0.170886	0.012
793	LRRC4C	6.50575	8.28e-10	0.001
794	LRRC57	3.43305	0.000743051	0.02
795	LRRC58	2.16953	0.031585	0.003
796	LRRN1	4.54075	1.17e-05	0.009
797	LRRN3	22.9363	1.51e-51	0.02
798	LSP1	1.85293	0.0657396	0
799	LSS	4.44256	1.77e-05	0.023
800	LTA4H	7.34463	1.1e-11	0.045
801	LTB4R	0.304028	0.761462	0.044
802	LTBP4	25.7267	7.14e-58	0.011
803	LTC4S	9.48219	1.05e-17	0.019
804	LTF	8.76208	2.49e-15	0.027
805	LY9	1.72714	0.0859728	0.024
806	LYL1	2.2952	0.0231138	0.028
807	LYRM2	2.41742	0.016699	0.023
808	LYRM7	15.1525	9.51e-32	0.02
809	LYSMD4	24.0882	6.59e-67	0.021
810	LZTR1	0.0973275	0.922592	0.039
811	MAFF	16.4589	3.4e-34	0.006
812	MAK	2.33433	0.0208776	0
813	MAL	8.36583	5.82e-15	0.049
814	MAP1LC3A	0.0940908	0.925132	0
815	MAP1LC3B	19.0494	6.23e-46	0.035
816	MAP1LC3B2	11.4019	2.16e-23	0.009
817	MAP1LC3C	27.7409	1.94e-59	0.041
818	MAP2K1	4.58732	1.03e-05	0.039
819	MAP2K6	13.9698	1.17e-29	0
820	MAP3K13	0.500919	0.617191	0.01
821	MAP3K6	8.50117	1.07e-14	0.009
822	MAP4K3	3.84206	0.000174353	0.019
823	MAST3	4.57932	8.86e-06	0.033
824	MATK	0.0832758	0.93375	0.001
825	MCART2	6.50561	1.12e-09	0.014
826	MCFD2	18.3903	1e-44	0.007
827	MDFIC	15.2696	2.53e-31	0.037
828	MDGA1	2.54875	0.0115376	0.014
829	MDH1	6.11186	1.25e-08	0.004
830	ME3	23.8355	6.73e-78	0.01
831	MED17	2.97066	0.00349161	0.018
832	MEG3	22.334	7.4e-56	0.038
833	MEGF11	6.28586	3.64e-09	0.047
834	MEGF6	3.95584	0.000106252	0.001
835	MEI1	1.58404	0.115405	0.002
836	MEOX1	33.1033	9.54e-96	0.001
837	METAP2	4.64293	6.44e-06	0.026
838	METT11D1	0.902376	0.368284	0.039
839	MFAP3L	5.63827	8.3e-08	0.004
840	MFAP4	24.1744	1.01e-58	0.007
841	MFSD1	2.58437	0.0107205	0.011
842	MGC12916	1.09602	0.274571	0.006
843	MGC16275	6.45978	1.16e-09	0.016
844	MGC16703	9.44148	1.96e-17	0.019
845	MGC45800	10.7198	7.4e-20	0.049
846	MGC57346	7.40652	7.76e-12	0.008
847	MIA	10.695	4.2e-20	0.029
848	MKL1	3.88162	0.000166575	0.004
849	MLLT4	8.85587	7.91e-16	0.004
850	MLLT6	7.29403	8.31e-12	0.03
851	MLX	6.0419	1.03e-08	0.001
852	MMADHC	2.20596	0.0285182	0.001
853	MMGT1	17.479	1.45e-42	0.004
854	MMP19	10.7552	9.54e-20	0.001
855	MMP21	2.80297	0.00582565	0.015
856	MMP23B	6.25362	3.56e-09	0.004
857	MMP27	17.9893	9.81e-37	0.032
858	MMP28	16.003	3.34e-33	0
859	MMP7	4.19248	5.06e-05	0.002
860	MOBKL2C	30.2165	3.77e-77	0.016
861	MORC4	2.96712	0.00340363	0.005
862	MPPE1	11.1216	5.4e-24	0.018
863	MPST	0.386009	0.700014	0.044
864	MPV17L	2.11037	0.0360443	0.02
865	MPZL3	1.91616	0.0576074	0.016
866	MRGPRF	26.7898	4.49e-65	0.012
867	MRGPRX3	13.1315	1.54e-25	0.006
868	MRPL1	3.17408	0.00173234	0.024
869	MRPL39	0.411107	0.681324	0.005
870	MST1	0.648855	0.517368	0.001
871	MST1P2	7.03621	7.53e-11	0.003
872	MST1P9	8.86288	2.67e-15	0.01
873	MT1M	28.6187	2.54e-74	0.004
874	MTM1	7.45817	2.81e-12	0.029
875	MTMR11	0.0285249	0.977279	0.023
876	MTMR12	12.3262	5.06e-25	0.012
877	MTO1	5.01808	1.32e-06	0.046
878	MTRF1L	10.8579	5.16e-21	0.027
879	MUC12	2.16761	0.0318386	0.018
880	MUC6	8.81818	1.48e-15	0.005
881	MUT	5.34584	2.68e-07	0.039
882	MXRA8	5.23186	3.95e-07	0.036
883	MYBPC1	10.571	2.1e-19	0.013
884	MYEOV	16.9665	1.18e-36	0.044
885	MYH1	15.4406	5.36e-30	0.008
886	MYL5	2.50554	0.0129835	0.029
887	MYLK3	5.26757	4.47e-07	0.026
888	MYO16	13.0702	9.46e-26	0.019
889	MYO3A	5.71006	3.95e-08	0.015
890	MYO7B	8.67287	6.37e-15	0.015
891	MYOM3	9.96842	1.29e-17	0.012
892	N4BP2L1	27.081	9.08e-66	0.048
893	NAA30	7.58735	1.9e-12	0.044
894	NAALADL1	26.2121	2.35e-70	0.015
895	NACAD	29.3582	1.89e-89	0.002
896	NAE1	2.31248	0.0217461	0.005
897	NAP1L3	16.2331	5.52e-40	0.049
898	NAPSA	2.19615	0.0298579	0.007
899	NAT6	4.16077	4.6e-05	0
900	NAV1	1.77142	0.0785095	0.04
901	NBLA00301	27.7924	9.18e-69	0.021
902	NCF4	2.33342	0.0210653	0.014
903	NCKAP1	4.9014	2.17e-06	0.022
904	NCOA2	4.34209	2.46e-05	0.017
905	NCRNA00092	22.8841	4.14e-55	0.04
906	NCRNA00093	9.92048	2.72e-18	0.025
907	NCRNA00219	14.4918	5.54e-30	0.022
908	NDN	27.2157	4.92e-65	0.008
909	NDRG1	8.49957	2.08e-15	0.015
910	NDRG2	35.5767	3.42e-88	0.039
911	NDUFAF4	8.75001	2.09e-16	0.012
912	NDUFS1	3.37463	0.000946445	0
913	NECAB1	31.0645	2.29e-78	0.028
914	NECAP2	1.53282	0.127409	0.031
915	NEDD9	20.814	1.08e-48	0.024
916	NEFM	3.64644	0.000364942	0
917	NEIL2	5.4527	1.17e-07	0.041
918	NEK10	5.45748	2.07e-07	0.003
919	NFATC1	12.9537	1.15e-29	0.008
920	NFATC3	17.4398	7.13e-42	0.04
921	NFKBIA	4.46829	1.69e-05	0
922	NFKBID	2.03642	0.0434845	0.041
923	NFKBIZ	13.4712	1.38e-29	0.047
924	NGFR	20.1875	3.83e-47	0.03
925	NHEJ1	19.8572	8.91e-50	0.02
926	NIPAL2	9.32451	2.98e-17	0.009
927	NIPAL3	6.95904	1.01e-10	0.013
928	NKAIN2	19.0725	8.12e-46	0.025
929	NKTR	8.94794	2.25e-15	0.041
930	NLRP1	20.8798	1.44e-50	0.035
931	NME5	4.02849	7.23e-05	0.023
932	NMNAT3	13.7332	4.06e-39	0.04
933	NNAT	21.7058	3.59e-46	0.021
934	NNMT	8.679	4.65e-15	0.022
935	NOS1AP	4.95569	1.89e-06	0.01
936	NPAS4	15.697	5.3e-32	0.009
937	NPC2	3.9261	0.000128541	0.032
938	NPPA	4.02822	9.25e-05	0.024
939	NPY1R	8.68787	2.49e-16	0
940	NPY5R	19.9934	2.25e-50	0.029
941	NR1H3	12.4729	1.49e-24	0.014
942	NRG1	11.7774	4.02e-22	0
943	NRG2	34.3805	7.23e-93	0.016
944	NRXN2	5.34112	3.32e-07	0.009
945	NSA2	8.5108	1.26e-14	0.041
946	NSMCE4A	11.4764	6.16e-24	0.011
947	NTF3	19.6377	1.55e-47	0.024
948	NTRK2	47.9683	6.25e-168	0.01
949	NTRK3	24.8372	5.54e-74	0
950	NUP153	2.50953	0.0130794	0.043
951	NUS1	1.43729	0.152487	0.021
952	NXPH3	9.26236	3.66e-18	0.045
953	ODZ1	28.404	9.55e-74	0.025
954	ODZ2	12.9543	1.16e-25	0.039
955	OGDH	4.23007	4.33e-05	0.046
956	OLFML2A	25.4074	2.19e-66	0.042
957	OLFML3	8.29437	4.12e-14	0.003
958	OMG	1.90838	0.0584494	0.027
959	OPA1	0.801626	0.42397	0.021
960	OR2A9P	16.2469	2.22e-34	0.04
961	OR2L13	12.5918	5.9e-24	0.029
962	OR52N4	14.4548	3.45e-30	0.045
963	OR7A5	9.73628	2.98e-17	0.02
964	OR7D2	3.06502	0.00262067	0.001
965	ORC3L	1.13855	0.256174	0.026
966	ORC4L	0.210849	0.833289	0.036
967	OSBP	3.38179	0.000874534	0.022
968	OSBPL7	1.84479	0.0670085	0.036
969	OSR1	30.414	1.15e-90	0.003
970	OTOF	2.49389	0.013754	0.042
971	OTUD3	15.4472	2.98e-33	0.005
972	OXR1	9.63286	9.07e-18	0.009
973	OXT	2.60907	0.0101253	0.011
974	P2RX1	5.67805	6.26e-08	0.004
975	PABPC5	18.5991	7e-48	0.049
976	PAFAH1B1	19.1979	9.2e-47	0.004
977	PAIP2	1.93233	0.0547483	0.043
978	PAK7	15.3286	1.24e-30	0.003
979	PALLD	8.03431	1.67e-13	0.048
980	PALM	12.4952	3.46e-25	0.022
981	PALMD	31.0871	1.41e-66	0.029
982	PAPLN	15.4856	9.86e-37	0.002
983	PAQR8	5.31352	2.85e-07	0.018
984	PARP15	2.82879	0.00524659	0.012
985	PARP16	4.20008	4.55e-05	0.043
986	PARP3	16.7501	1.85e-46	0
987	PBX4	0.908903	0.36474	0.013
988	PCDH11X	21.35	1.37e-51	0.031
989	PCDHGA1	6.94375	2.56e-11	0.007
990	PCDHGB1	2.71437	0.00716651	0.038
991	PCDHGB3	15.2307	1.39e-35	0.015
992	PCOLCE	2.0493	0.0421633	0.019
993	PCYOX1	16.6419	7.59e-35	0.018
994	PCYT1A	2.10409	0.0370931	0.011
995	PDCD1LG2	13.2072	1.05e-28	0.025
996	PDCD4	2.66905	0.00839586	0.044
997	PDCD7	14.5008	5.97e-33	0.006
998	PDGFRL	14.9157	4.99e-32	0.018
999	PDLIM4	10.22	1.25e-18	0.001
1000	PDP1	6.58157	5.78e-10	0.001
1001	PDSS2	5.46742	8.35e-08	0.002
1002	PDZK1P1	0.455418	0.649484	0.047
1003	PDZRN3	25.7977	1.12e-74	0.001
1004	PEBP4	9.45383	3.45e-17	0.033
1005	PEG10	6.1095	4.25e-09	0.018
1006	PELO	2.13097	0.0341391	0.006
1007	PERP	2.42886	0.0164209	0.043
1008	PEX14	2.58275	0.0106737	0.031
1009	PEX3	8.73782	3.31e-15	0.003
1010	PFDN5	8.688	5.67e-15	0.025
1011	PGA3	15.2484	5.61e-30	0.048
1012	PGCP	16.452	9.28e-39	0.03
1013	PGM5P2	20.8137	7.14e-46	0.002
1014	PGRMC2	6.14435	6.85e-09	0.02
1015	PHACTR1	4.26014	3.38e-05	0.042
1016	PHAX	5.18274	5.54e-07	0.011
1017	PHC1	5.91601	2.04e-08	0.036
1018	PHF15	7.89269	1.81e-13	0.021
1019	PHF7	13.6124	5.24e-32	0.042
1020	PHKB	14.552	1.06e-34	0
1021	PHLDB1	15.0606	2.61e-30	0.007
1022	PHYHD1	18.5578	2.86e-62	0.036
1023	PHYHIP	31.7688	4.85e-78	0.035
1024	PHYHIPL	15.7536	1.85e-33	0.015
1025	PI3	15.3254	3.06e-33	0.046
1026	PIGR	11.2747	5.89e-21	0.001
1027	PIK3CA	12.5143	3.19e-25	0.039
1028	PIK3CB	1.76301	0.0794666	0.001
1029	PIK3CD	6.68604	2.69e-10	0.011
1030	PIK3R4	7.12635	2.14e-11	0.043
1031	PILRB	0.595125	0.552623	0.006
1032	PION	4.11367	6.03e-05	0.013
1033	PIR	5.2444	4.8e-07	0.006
1034	PITPNM3	11.5462	4.41e-24	0.028
1035	PKDCC	14.2691	1.48e-28	0.015
1036	PKHD1	6.09464	1.08e-08	0.011
1037	PKHD1L1	20.6747	5.35e-43	0.042
1038	PKIG	8.02202	5.04e-14	0.01
1039	PLAC4	2.30173	0.0225004	0.032
1040	PLAC8	4.68239	5.29e-06	0.046
1041	PLAC9	24.0473	3.78e-53	0.016
1042	PLAT	9.43643	1.29e-17	0.003
1043	PLCD1	14.5403	2.05e-33	0.001
1044	PLCD3	18.9555	1.86e-53	0.026
1045	PLCL1	11.0844	7.19e-24	0.007
1046	PLEKHA4	14.3702	2.17e-31	0.006
1047	PLEKHG5	12.5844	1.38e-25	0.007
1048	PLIN1	24.5276	7.02e-53	0.006
1049	PLIN4	24.677	2.81e-53	0.023
1050	PLSCR3	4.54291	1.02e-05	0.004
1051	PLXDC1	4.37448	2.32e-05	0.017
1052	PM20D1	12.5949	4.35e-24	0.025
1053	PML	6.20411	3.77e-09	0.005
1054	PNMA2	10.5559	1.66e-21	0.009
1055	PNN	0.566187	0.57225	0.025
1056	PNPLA2	12.2948	3.88e-23	0.046
1057	POLG	1.8463	0.0664739	0.029
1058	POLL	4.61316	7.96e-06	0.016
1059	POLR1E	12.7684	4.76e-26	0.04
1060	POLR2C	6.38651	5.3e-10	0
1061	POLR3GL	12.7414	8.88e-26	0.001
1062	POM121L1P	4.43571	1.9e-05	0.005
1063	POM121L8P	5.00441	1.72e-06	0.002
1064	POM121L9P	10.4612	5.54e-20	0.001
1065	POU2AF1	3.34712	0.00102755	0.035
1066	POU3F1	2.67899	0.00810976	0.037
1067	PPAPDC3	16.4434	6.7e-35	0.025
1068	PPARG	22.7094	6.4e-47	0.032
1069	PPM1M	12.4065	2.03e-25	0.002
1070	PPP1CB	6.31627	3.09e-09	0.03
1071	PPP1R12C	3.5871	0.000458211	0.048
1072	PPP1R3G	16.0989	2.2e-36	0.017
1073	PPP2R2B	18.7882	9.63e-42	0
1074	PPP2R2D	1.73387	0.0841769	0.029
1075	PPP2R5C	7.75402	8.67e-13	0.035
1076	PPP3CC	17.6124	7.73e-47	0.037
1077	PPP3R1	7.00059	8.99e-11	0.03
1078	PPP4R4	4.48808	1.46e-05	0.026
1079	PRCD	28.2499	1.19e-65	0.009
1080	PRDM11	14.779	2.35e-31	0.029
1081	PRDM8	23.4535	1.34e-58	0.026
1082	PRELP	20.9872	5.92e-48	0.043
1083	PREP	2.56214	0.0108761	0.027
1084	PREPL	6.03315	1.07e-08	0.018
1085	PRICKLE4	5.76828	2.5e-08	0.006
1086	PRKCB	4.60423	7.26e-06	0.022
1087	PRKCDBP	4.20712	4.24e-05	0.002
1088	PROX2	6.25577	4.17e-09	0.025
1089	PRPF38B	0.638752	0.524087	0.019
1090	PRR5	4.61516	9.08e-06	0.02
1091	PTCD3	1.57163	0.118047	0.024
1092	PTCH2	21.1028	3.03e-50	0.013
1093	PTGDR	16.7248	1.32e-39	0.02
1094	PTGDS	18.3271	1.86e-46	0.014
1095	PTGER3	14.708	2.41e-32	0.038
1096	PTN	13.6142	1.44e-26	0.005
1097	PTPLB	7.96094	3.44e-13	0.005
1098	PTPN11	11.8188	5.9e-23	0.033
1099	PTPN3	4.17598	4.63e-05	0.003
1100	PTPRT	4.82176	2.69e-06	0.007
1101	PTRF	27.8282	6.98e-63	0.025
1102	PZP	18.5673	2.92e-41	0.02
1103	QRFPR	2.80193	0.0058154	0.029
1104	R3HCC1	5.28663	3.88e-07	0.01
1105	RAB11B	0.78434	0.433991	0.01
1106	RAB21	7.00954	4.19e-11	0.009
1107	RAB5A	1.32451	0.187157	0.039
1108	RAB5B	2.61554	0.0094794	0.033
1109	RABGAP1	11.2916	2.05e-22	0.02
1110	RAET1G	12.8174	1e-28	0.01
1111	RAI2	20.8913	2.83e-66	0.014
1112	RAMP2	13.2333	2.88e-27	0.012
1113	RAMP3	8.24838	2.04e-14	0.001
1114	RANGRF	5.76796	2.36e-08	0.049
1115	RAP1GAP2	2.24062	0.0267212	0.014
1116	RARRES2	11.8563	7.22e-23	0.023
1117	RASA4P	1.61745	0.107835	0.024
1118	RASGEF1A	1.05824	0.291899	0.021
1119	RASGRP2	15.4019	7e-38	0.005
1120	RASL12	24.2273	1.12e-63	0.002
1121	RASSF1	3.85177	0.000169243	0.005
1122	RASSF10	4.36513	2.22e-05	0.029
1123	RB1CC1	3.09921	0.00223855	0.009
1124	RBBP8	3.22953	0.0015621	0.023
1125	RBM16	7.55919	3.77e-12	0.029
1126	RBM18	3.08871	0.00232264	0.002
1127	RBM3	1.32259	0.188001	0.005
1128	RBM41	3.52793	0.000555249	0.008
1129	RBM5	11.972	8.18e-24	0.023
1130	RBM6	8.93369	1.37e-15	0.04
1131	RBP4	23.0382	4.17e-49	0.034
1132	RBPMS	21.293	2.08e-54	0.043
1133	RBPMS2	11.2883	5.63e-21	0.028
1134	RDH5	22.3168	1.3e-45	0.001
1135	REEP2	9.84268	1.97e-19	0.008
1136	RG9MTD3	6.38627	2.1e-09	0.016
1137	RGL3	1.16044	0.247059	0.01
1138	RGMA	30.8333	1.06e-112	0.029
1139	RGS12	2.62721	0.00949255	0.01
1140	RGS2	18.2155	6.73e-39	0.008
1141	RHOBTB2	5.98677	1.05e-08	0.017
1142	RILPL2	9.52706	2.19e-17	0.001
1143	RIPK3	1.45689	0.146332	0.027
1144	RMST	6.42954	2.16e-09	0.043
1145	RNASE7	17.4179	4.11e-36	0.027
1146	RNF122	4.20404	4.9e-05	0.008
1147	RNF160	6.32976	2.72e-09	0.005
1148	RNF180	30.7831	1.19e-90	0.021
1149	RNF20	6.06066	5.78e-09	0.026
1150	ROPN1B	12.9201	9.29e-26	0.027
1151	RP9P	8.13656	1.72e-14	0.026
1152	RPAP1	2.15021	0.0329121	0.038
1153	RPF2	0.203283	0.839087	0.035
1154	RPL10A	6.49804	1.6e-09	0.039
1155	RPL13	5.2075	6.38e-07	0.03
1156	RPL13A	3.51808	0.000583257	0.013
1157	RPL13AP20	2.39918	0.0176651	0.021
1158	RPL14	4.66535	6.82e-06	0.004
1159	RPL23A	1.11599	0.266065	0.042
1160	RPL23P8	3.14636	0.00196543	0.013
1161	RPL27A	2.76778	0.00635736	0.004
1162	RPL29	4.75463	4.56e-06	0.036
1163	RPL3	5.95327	2.38e-08	0.045
1164	RPL32P3	4.22959	4.2e-05	0.037
1165	RPL34	11.8684	4.54e-23	0.002
1166	RPL36AL	4.88408	2.46e-06	0.009
1167	RPL7L1	0.225156	0.822103	0.015
1168	RPL9	4.14257	5.95e-05	0.015
1169	RPLP0	0.507092	0.612919	0.033
1170	RPLP2	6.72846	2.56e-10	0.008
1171	RPS11	5.05952	1.16e-06	0.019
1172	RPS14	6.7477	3.49e-10	0.014
1173	RPS17	4.47816	1.48e-05	0.016
1174	RPS18	2.98587	0.00336526	0.048
1175	RPS20	9.06527	2.06e-16	0.038
1176	RPS23	10.0702	1.31e-18	0.006
1177	RPS24	3.11221	0.00223133	0.031
1178	RPS9	2.43882	0.0160224	0.009
1179	RPSAP58	0.19027	0.849369	0.031
1180	RRAD	14.345	6.61e-31	0.013
1181	RRAS	9.20472	6.52e-16	0.028
1182	RSPH4A	3.11002	0.00220745	0.033
1183	RSPO1	9.07878	1.65e-15	0.003
1184	RSPRY1	1.81439	0.0710649	0.022
1185	RTN1	15.5629	4.29e-40	0.027
1186	RTN3	5.38384	3e-07	0.024
1187	RTN4	11.4909	1.8e-21	0.037
1188	S100A4	9.58348	8.6e-17	0.035
1189	S100B	34.1577	1.15e-89	0.022
1190	SAMD9L	0.472603	0.636973	0.022
1191	SARM1	10.1481	5.65e-20	0.001
1192	SATL1	6.57903	4.76e-10	0.005
1193	SAV1	25.9093	1.16e-60	0.025
1194	SBDS	20.8355	1.45e-44	0.001
1195	SBDSP1	10.2125	6.94e-19	0.021
1196	SCAND2	6.28946	2.74e-09	0.018
1197	SCARB2	7.19833	1.19e-11	0.008
1198	SCARF1	13.5802	2.85e-27	0.026
1199	SCFD2	3.58372	0.000427959	0.038
1200	SCML4	5.16804	6.36e-07	0.009
1201	SCN1B	5.2116	5.95e-07	0.003
1202	SCN5A	21.8283	4.45e-48	0.034
1203	SCO1	2.64715	0.00875033	0.04
1204	SCRN1	3.40492	0.000749376	0.01
1205	SCUBE2	4.6686	4.59e-06	0.008
1206	SDAD1	0.0496008	0.960497	0.008
1207	SDC3	10.9535	8.02e-21	0.012
1208	SEC63	2.90566	0.0040921	0.002
1209	SEMA3A	18.1892	4.8e-40	0.037
1210	SEMA3B	2.60119	0.00986003	0
1211	SEMA3D	28.9527	5.28e-76	0.04
1212	SERAC1	5.05452	1.06e-06	0.001
1213	SERINC5	5.41724	1.85e-07	0.042
1214	SERPINB9	6.83256	1.21e-10	0.01
1215	SERPINF1	12.3325	3.43e-24	0.031
1216	SERPINF2	9.90519	4.06e-18	0.008
1217	SERPING1	19.3256	7.56e-44	0.003
1218	SERTAD1	2.85143	0.00506747	0.004
1219	SERTAD2	6.0947	5.74e-09	0.029
1220	SERTAD4	0.174951	0.861319	0.008
1221	SETD7	16.8987	1.7e-37	0.039
1222	SFRP5	11.2618	8.59e-22	0.034
1223	SFRS5	14.2166	4.38e-29	0.004
1224	SGCE	31.6303	8.04e-129	0.007
1225	SGK223	6.24501	1.46e-09	0.001
1226	SGK3	1.85153	0.0659248	0.046
1227	SH2D3C	12.9538	7.16e-27	0.017
1228	SH3BP5	22.1601	1.2e-54	0.001
1229	SH3GL3	4.36227	2.33e-05	0.027
1230	SHF	8.73892	3.63e-15	0.029
1231	SIGLECP3	11.2073	8.72e-22	0.004
1232	SIK1	8.16694	1.27e-13	0.026
1233	SIPA1L1	2.2587	0.0256025	0.034
1234	SLC13A3	1.85755	0.0647433	0.015
1235	SLC16A2	16.1365	4.22e-39	0.044
1236	SLC16A8	0.260787	0.794604	0.027
1237	SLC17A5	7.37367	5.04e-12	0.047
1238	SLC22A11	8.55954	3.03e-14	0.001
1239	SLC24A6	1.27365	0.204556	0.001
1240	SLC25A28	6.82316	7e-11	0
1241	SLC25A43	0.189149	0.850194	0.033
1242	SLC27A1	20.1826	7.02e-52	0.001
1243	SLC30A6	0.607074	0.544677	0.008
1244	SLC38A2	7.78375	5.82e-13	0.01
1245	SLC43A1	7.4331	2.66e-12	0.045
1246	SLC45A1	2.05471	0.0409972	0.012
1247	SLC47A1	15.3583	4.93e-38	0.036
1248	SLC47A2	21.4357	9.33e-49	0.039
1249	SLC5A12	1.69132	0.0922964	0.014
1250	SLC5A9	13.545	9.05e-29	0.006
1251	SLC6A3	1.58895	0.114105	0.011
1252	SLC7A10	18.4859	9.18e-38	0.012
1253	SLC7A3	15.5791	2.33e-31	0.011
1254	SLC7A4	14.523	9.88e-38	0.005
1255	SLCO1A2	14.4373	2.3e-28	0.04
1256	SMEK2	0.165952	0.868406	0.005
1257	SNAP91	6.61029	4.95e-10	0.022
1258	SNCAIP	25.9041	4.2e-78	0.028
1259	SNX18	16.4967	2.61e-36	0.008
1260	SNX3	10.8397	8.48e-21	0.009
1261	SNX33	16.567	2.48e-35	0.049
1262	SOCS3	8.29476	1.75e-13	0.025
1263	SORBS1	23.6101	1.75e-48	0.007
1264	SORBS3	12.2987	6.29e-27	0.005
1265	SPAG16	14.1147	7.2e-40	0.019
1266	SPAG7	1.7856	0.0761724	0.025
1267	SPAG8	6.76033	1.05e-10	0.007
1268	SPATA4	2.49041	0.0137359	0.017
1269	SPN	0.257379	0.79719	0.005
1270	SRBD1	3.78813	0.000206394	0.041
1271	SRF	9.81723	1.12e-17	0.036
1272	SSC5D	3.16341	0.00188861	0.024
1273	SSPN	36.4935	2.09e-102	0.006
1274	ST3GAL2	6.03978	9.65e-09	0.027
1275	ST5	7.98365	6.84e-13	0.001
1276	ST7OT1	13.3736	2.32e-27	0.015
1277	ST8SIA2	8.40015	7.24e-14	0.008
1278	ST8SIA6	2.94431	0.00369326	0.002
1279	STAC2	12.7687	3.38e-25	0.005
1280	STARD5	0.0171277	0.986352	0.025
1281	STAT4	11.5704	2.99e-24	0.007
1282	STAT5A	23.1058	9.68e-53	0.021
1283	STAT6	12.5193	4.35e-26	0.028
1284	STOX1	11.5763	5.42e-24	0
1285	STRN	4.10764	6.52e-05	0.023
1286	STT3B	0.621718	0.53479	0.011
1287	STX11	13.5708	2.58e-26	0.005
1288	STX1B	12.6498	2.78e-28	0.022
1289	STXBP5	8.3406	1.97e-14	0.017
1290	SUCLG1	13.9159	1.26e-27	0.023
1291	SULT1E1	2.00728	0.046685	0.043
1292	SV2A	6.60071	8.03e-10	0.022
1293	SYBU	8.60083	2.39e-16	0.04
1294	SYCE1	13.5832	3.23e-27	0.018
1295	SYDE1	13.8811	1.95e-30	0.043
1296	SYN2	36.1696	3.43e-101	0.012
1297	SYNJ1	6.92485	1.03e-10	0.014
1298	SYT6	4.35496	2.6e-05	0.039
1299	SYT8	8.47655	3.41e-14	0.032
1300	TAB2	11.695	2.5e-24	0.011
1301	TACR1	35.5869	1.91e-101	0.033
1302	TAF13	1.69947	0.0907008	0.011
1303	TAF1L	8.12793	7.8e-14	0.045
1304	TAF3	4.81554	3.17e-06	0.011
1305	TAF9B	0.111558	0.911278	0.031
1306	TAGLN	17.8632	3.15e-40	0.012
1307	TAPBPL	1.61654	0.107705	0
1308	TARP	1.91518	0.057222	0.038
1309	TBC1D15	12.6622	6.61e-26	0.042
1310	TBC1D23	3.43171	0.000755474	0.01
1311	TBC1D4	26.7784	6.34e-69	0.047
1312	TBKBP1	12.5947	2.3e-28	0.028
1313	TBP	2.97734	0.00336179	0.037
1314	TCEAL2	19.9305	6.55e-46	0.045
1315	TCF7L2	26.9592	3.29e-74	0.017
1316	TCN1	7.5331	5.14e-12	0.019
1317	TCTE1	2.51197	0.0130851	0.012
1318	TCTEX1D1	8.02738	3.22e-13	0.042
1319	TDGF1	6.90592	2.31e-10	0.031
1320	TENC1	23.7857	1.16e-52	0.026
1321	TESC	20.3506	2.42e-45	0.003
1322	TEX261	8.61338	3.31e-15	0.001
1323	TFAP2E	1.38468	0.168096	0.031
1324	TFEB	5.37968	2.18e-07	0.028
1325	TFPI2	14.8056	1.3e-32	0
1326	TGFB1I1	14.9927	8.82e-33	0.019
1327	TGFB2	5.95478	1.3e-08	0.016
1328	TGM5	10.4663	1.42e-19	0.03
1329	TINF2	3.78426	0.00018958	0.031
1330	TK2	17.5157	5.56e-36	0.037
1331	TLE1	18.8242	1.05e-59	0.033
1332	TLN2	20.0826	6.4e-42	0.002
1333	TLR10	3.8774	0.000157976	0.014
1334	TM4SF4	6.35617	2.31e-09	0.04
1335	TMC3	1.38864	0.166966	0
1336	TMC7	2.46587	0.0146198	0.026
1337	TMEM101	0.0595178	0.952599	0.003
1338	TMEM130	2.33569	0.0210981	0
1339	TMEM140	12.4832	8.78e-24	0.036
1340	TMEM151B	2.36678	0.019418	0.045
1341	TMEM156	0.790229	0.430551	0.035
1342	TMEM159	8.96817	1.22e-16	0.044
1343	TMEM17	8.61303	9.13e-16	0.04
1344	TMEM176B	3.98772	8.95e-05	0.034
1345	TMEM178	20.5969	9.74e-45	0.009
1346	TMEM184C	8.01894	5.66e-14	0.013
1347	TMEM185B	0.986281	0.325587	0.019
1348	TMEM192	12.4444	3.53e-27	0.034
1349	TMEM200C	5.49601	1.74e-07	0.031
1350	TMEM204	3.88938	0.000147559	0.002
1351	TMEM40	1.31361	0.190867	0.045
1352	TMEM91	9.49884	1.36e-17	0.003
1353	TMEM98	7.40936	6.05e-12	0.011
1354	TMPRSS5	13.1683	3.63e-29	0.036
1355	TNFAIP2	2.64062	0.00904133	0.011
1356	TNFAIP3	5.87796	2.06e-08	0.007
1357	TNFAIP8	9.22575	3.21e-16	0.049
1358	TNFRSF11B	6.81932	1.44e-10	0.026
1359	TNFRSF13B	0.306888	0.759374	0.003
1360	TNFRSF14	1.84439	0.0669433	0
1361	TNFRSF17	6.10018	9.27e-09	0.004
1362	TNFRSF19	0.751706	0.453373	0.035
1363	TNFRSF1B	12.3543	3.99e-25	0.023
1364	TNFRSF25	3.2764	0.00122261	0.028
1365	TNFSF12	18.3676	5.61e-42	0
1366	TNFSF12-TNFSF13	2.49018	0.0137236	0.006
1367	TNIP1	9.11066	1.78e-15	0
1368	TNN	14.6007	1.09e-33	0
1369	TNNT3	21.709	4e-48	0.022
1370	TOB2	11.7112	3.96e-23	0.018
1371	TOX	8.7489	5.89e-16	0.006
1372	TP53AIP1	11.2962	9.96e-21	0.006
1373	TP63	14.7318	5.81e-30	0.002
1374	TPK1	12.6159	2.31e-26	0.049
1375	TPM2	10.4768	2.79e-19	0.005
1376	TPRG1	3.27624	0.00113437	0.025
1377	TPSAB1	0.0749891	0.940319	0.018
1378	TPST2	3.4531	0.000727549	0.006
1379	TPT1	18.102	5.63e-44	0.001
1380	TRAK1	11.6325	2.21e-25	0.033
1381	TRANK1	0.335814	0.737404	0.006
1382	TRAPPC10	0.606155	0.545212	0
1383	TRIM21	1.23566	0.218034	0.001
1384	TRIM22	13.395	7.14e-30	0.04
1385	TRIM25	6.85144	1.08e-10	0.018
1386	TRIM35	18.1223	2.29e-45	0.02
1387	TRIM55	6.82025	2.11e-10	0.043
1388	TRIM74	4.26047	3.73e-05	0.01
1389	TRIM78P	5.77807	4.82e-08	0.008
1390	TRPC3	0.427197	0.669826	0.026
1391	TSHR	12.0788	1.74e-23	0.016
1392	TSKS	12.7369	8.47e-25	0.035
1393	TSKU	4.50348	1.31e-05	0.044
1394	TSLP	54.9376	2.04e-188	0.002
1395	TSPAN14	12.2528	9.25e-25	0.008
1396	TSPAN32	3.8481	0.000165649	0.006
1397	TSPAN7	37.448	6.6e-99	0.018
1398	TSPYL2	15.6062	2.9e-33	0.009
1399	TSTD2	7.37835	3.37e-12	0.033
1400	TTC18	10.5772	5.81e-21	0.021
1401	TTC23	30.6429	1.18e-100	0.048
1402	TTC27	1.00559	0.316277	0.029
1403	TTC28	36.8802	1.23e-101	0.042
1404	TTC29	1.25183	0.212239	0.001
1405	TTLL10	17.4312	5.12e-38	0.032
1406	TUBB2B	18.9571	1.37e-45	0.005
1407	TUBB6	15.8617	9.62e-34	0.018
1408	TUBE1	18.1045	3.67e-41	0.039
1409	TUBGCP4	3.71287	0.000285837	0.012
1410	TUBGCP5	6.51554	7.49e-10	0.024
1411	TUBGCP6	7.83624	7.97e-13	0.012
1412	TWIST2	17.4301	2.27e-37	0.002
1413	TWISTNB	4.38673	2.17e-05	0.029
1414	TXLNG	6.51123	8.5e-10	0.033
1415	TXNDC6	7.61545	1.82e-12	0.005
1416	UBA7	4.14038	4.87e-05	0
1417	UBE2D4	8.03907	3.87e-13	0.028
1418	UBE2NL	2.20889	0.0286269	0.008
1419	UBE4B	14.2151	1.43e-32	0.016
1420	UBR5	0.141599	0.887567	0.004
1421	UBXN2A	15.8459	2.01e-40	0.011
1422	UCP3	2.16642	0.0320166	0.024
1423	UGP2	16.4301	7.34e-33	0.003
1424	UGT1A6	3.47709	0.000676444	0.002
1425	UNC50	2.9317	0.0038659	0.015
1426	UPF2	2.04029	0.0429067	0.045
1427	UQCRFS1	0.648091	0.517775	0.013
1428	URB1	4.3734	2.32e-05	0.023
1429	URGCP	1.95649	0.0520658	0.038
1430	USO1	3.99413	9.46e-05	0.015
1431	USP12	10.1185	1.76e-19	0.02
1432	USP16	6.07746	7.93e-09	0.023
1433	USP6NL	3.93428	0.000123383	0.017
1434	USP9X	3.24404	0.00140168	0.029
1435	UTP20	3.55854	0.000479376	0.023
1436	VASH1	2.06787	0.0402328	0.004
1437	VENTX	10.5312	5.27e-20	0.021
1438	VIM	16.9062	1.68e-35	0.002
1439	VPS13B	0.790308	0.430469	0.047
1440	VPS24	15.0666	5.87e-34	0.015
1441	VPS35	0.910332	0.363731	0.002
1442	VPS41	3.66362	0.000333827	0.013
1443	VPS53	10.1453	4.28e-20	0.035
1444	VPS54	6.37419	1.72e-09	0.019
1445	WAC	5.52382	1.35e-07	0.004
1446	WBSCR17	17.1896	1.64e-40	0.035
1447	WDR13	5.03105	1.17e-06	0.039
1448	WDR17	14.0421	4.16e-33	0.039
1449	WDR49	7.58713	2.26e-12	0.031
1450	WDR72	1.16108	0.247376	0.013
1451	WDR86	19.1553	9.88e-43	0.008
1452	WDSUB1	4.71416	5.22e-06	0.001
1453	WFIKKN2	17.5263	1.63e-39	0.005
1454	WHAMML2	23.9674	4.74e-55	0.035
1455	WIF1	17.616	4.36e-37	0.026
1456	WIPF1	4.47909	1.34e-05	0.028
1457	WLS	27.2242	3.73e-80	0.006
1458	WNT1	6.70603	4.5e-10	0.001
1459	WNT10A	0.869994	0.385818	0.001
1460	WNT11	17.6902	8.88e-41	0.002
1461	WNT5A	1.90044	0.0590012	0.004
1462	WNT9B	10.7381	7.71e-20	0.024
1463	WTIP	12.6387	4.03e-27	0.002
1464	WWOX	7.81292	6.12e-14	0.038
1465	XCL1	6.05871	9.17e-09	0.014
1466	XK	3.42935	0.000748836	0.032
1467	YIPF5	0.0591873	0.952869	0.003
1468	YPEL4	22.2528	4.55e-50	0.009
1469	YTHDF3	0.648235	0.517632	0.02
1470	YWHAG	3.65225	0.000384716	0.031
1471	ZBTB10	6.08725	5.78e-09	0.007
1472	ZBTB11	1.18938	0.236312	0.027
1473	ZBTB33	3.63921	0.000385956	0.036
1474	ZBTB34	9.80226	8e-18	0.044
1475	ZBTB47	16.8083	1.99e-36	0.008
1476	ZCCHC18	4.99807	1.28e-06	0.003
1477	ZCCHC24	21.0719	1.25e-47	0.022
1478	ZCCHC3	1.46599	0.144464	0.031
1479	ZFAND1	8.04806	1.03e-13	0.02
1480	ZFC3H1	4.5622	1.12e-05	0.009
1481	ZFHX3	4.73865	4.3e-06	0.019
1482	ZFP1	7.79631	7.25e-13	0.021
1483	ZFP3	7.90584	3.41e-13	0.027
1484	ZFP36L1	16.6107	1.36e-38	0.017
1485	ZFP36L2	23.9962	1.21e-59	0.027
1486	ZFR	5.89503	2.13e-08	0.026
1487	ZHX1	11.2626	2.82e-22	0.005
1488	ZMYND15	2.65507	0.00889186	0.02
1489	ZMYND17	4.4694	1.62e-05	0.034
1490	ZNF160	11.423	1.85e-22	0.046
1491	ZNF208	15.7129	8.76e-38	0.049
1492	ZNF219	12.5994	1.56e-25	0.002
1493	ZNF222	4.94216	1.64e-06	0.041
1494	ZNF259	0.889264	0.374759	0.019
1495	ZNF295	9.36544	2.82e-16	0.006
1496	ZNF358	2.98433	0.00318782	0.036
1497	ZNF362	4.90012	2.23e-06	0.046
1498	ZNF385B	7.99323	5.33e-14	0
1499	ZNF394	4.17107	5.14e-05	0.001
1500	ZNF449	9.65553	2.8e-17	0.037
1501	ZNF498	7.78779	1.78e-12	0.001
1502	ZNF521	23.7292	3e-73	0.037
1503	ZNF548	7.21558	2.3e-11	0.049
1504	ZNF562	1.60685	0.110492	0.031
1505	ZNF575	6.59181	6.04e-10	0.01
1506	ZNF589	6.18703	5.38e-09	0.009
1507	ZNF599	3.45842	0.000703341	0.045
1508	ZNF648	2.17342	0.0314413	0.002
1509	ZNF674	1.99114	0.0484564	0.02
1510	ZNF683	0.238629	0.811741	0.001
1511	ZNF732	1.81993	0.0708019	0.019
1512	ZNF750	2.19579	0.0299379	0.003
1513	ZNF767	4.21123	4.45e-05	0.031
1514	ZNF778	14.6833	5.35e-32	0.002
1515	ZNF813	1.13612	0.257459	0.028
1516	ZNF831	6.96724	3.53e-11	0.049
1517	ZNF853	10.392	2.54e-20	0.032
1518	ZSCAN18	8.96649	1.8e-17	0.035
1519	ZSCAN21	2.97901	0.00328618	0.045
1529	ZW10	2.47553	0.0140476	0.007
1521	ZYX	6.02437	1.4e-08	0.004

## Sheet: 160 gene list
160 human homologous genes which were produced by 2593 genes (mouse) overlap with 1521genes (mouse)
LTBP4
ATP11B
EFEMP2
PALM
TRIM55
RARRES2
DTX1
ABCD2
HEPACAM
C1RL
SLC16A2
FAM149A
ABCC3
DLEC1
ITFG1
CXCL3
FABP7
MST1
CCDC85A
WWOX
FRZB
CLDN5
AASS
LRRC58
COX6B2
CPA1
COL17A1
KBTBD7
SAV1
TFAP2E
NTF3
PPP4R4
ST8SIA6
MED17
PDGFRL
CLDN18
ZW10
CYP24A1
ASXL3
LTC4S
NEIL2
APOOL
PLSCR3
TM4SF4
CADM3
ZCCHC18
SGK3
KCNIP1
ACER3
FGR
KRT17
FCRL5
SLC47A1
DHRS4
NFATC1
WDR13
CDRT4
ANKRD35
SUCLG1
QRFPR
CHD6
TTC29
LRRN3
TUBGCP5
MMGT1
CHD9
NMNAT3
RABGAP1
TDGF1
ADORA1
DLAT
TAF3
CUL5
TRAK1
NAE1
MAK
TNN
IGFN1
GIGYF1
TRANK1
CHSY1
SERPINF1
F10
ATG5
SERPING1
SERTAD2
MYOM3
GGNBP2
PLXDC1
OGDH
ASGR1
RSPRY1
CHTF8
EMP3
TNFRSF14
ARHGAP25
HRASLS
ARHGAP26
ECHDC2
MDH1
EDN3
DPT
MMP7
PPM1M
FAM98B
AFAP1L2
SYNJ1
SATL1
DNASE1L3
TSPAN14
ARMC4
ITPRIPL1
UTP20
PCYOX1
HAPLN4
ZSCAN21
ADHFE1
ZMYND15
RGS2
MTO1
RBM6
SNX18
CLIC6
CIDEC
PTRF
POLG
ESR2
CIRBP
CILP
C1QTNF4
IFFO1
PNMA2
GRLF1
RBPMS
FSTL3
PHYHD1
CAMSAP1
MPPE1
PIR
CUL3
MAP1LC3B
PDZRN3
ZFC3H1
CHPT1
GMFG
SCRN1
STAT6
CHD5
DIO3
L1CAM
CTRL
ALDH2
IGSF21
ZCCHC3
BRMS1L
COL4A5
GABARAPL2
STX1B
FBLN1
ICA1L

## Sheet: 117 gene list
117 genes which were produced by 1818 gene (mouse) list overlap with 1521 gene (human) list
1	ATP11B
2	LTBP4
3	EFEMP2
4	PALM
5	TRIM55
6	RARRES2
7	DTX1
8	ABCD2
9	HEPACAM
10	C1RL
11	SLC16A2
12	FAM149A
13	ABCC3
14	DLEC1
15	ITFG1
16	CXCL3
17	FABP7
18	MST1
19	CCDC85A
20	WWOX
21	FRZB
22	CLDN5
23	AASS
24	LRRC58
25	COX6B2
26	CPA1
27	COL17A1
28	KBTBD7
29	SAV1
30	TFAP2E
31	NTF3
32	PPP4R4
33	ST8SIA6
34	MED17
35	PDGFRL
36	CLDN18
37	ZW10
38	CYP24A1
39	ASXL3
40	LTC4S
41	NEIL2
42	APOOL
43	PLSCR3
44	TM4SF4
45	CADM3
46	ZCCHC18
47	SGK3
48	KCNIP1
49	ACER3
50	FCRL5
51	SLC47A1
52	DHRS4
53	NFATC1
54	CDRT4
55	QRFPR
56	CHD6
57	LRRN3
58	TUBGCP5
59	NMNAT3
60	ADORA1
61	DLAT
62	TAF3
63	CUL5
64	TRAK1
65	MAK
66	IGFN1
67	TRANK1
68	CHSY1
69	SERPINF1
70	F10
71	ATG5
72	SERPING1
73	PLXDC1
74	OGDH
75	ASGR1
76	RSPRY1
77	TNFRSF14
78	ARHGAP25
79	HRASLS
80	ARHGAP26
81	ECHDC2
82	MDH1
83	DPT
84	PPM1M
85	FAM98B
86	AFAP1L2
87	SYNJ1
88	SATL1
89	DNASE1L3
90	TSPAN14
91	UTP20
92	PCYOX1
93	HAPLN4
94	ADHFE1
95	ZMYND15
96	RGS2
97	MTO1
98	SNX18
99	CIDEC
100	POLG
101	ESR2
102	CIRBP
103	C1QTNF4
104	PNMA2
105	RBPMS
106	FSTL3
107	MPPE1
108	CUL3
109	ZFC3H1
110	GMFG
111	SCRN1
112	STAT6
113	CHD5
114	CTRL
115	ALDH2
116	COL4A5
117	ICA1L
