# Supplementary material for: ATP11B inhibits breast cancer metastasis in a mouse model by suppressing externalization of nonapoptotic phosphatidylserine
Source: J Clin Invest. 2022 Mar 1;132(5):e149473. doi: 10.1172/JCI149473 (PMC8884903; doi:10.1172/JCI149473)
Supplement: Supplemental table 4 [file jci-132-149473-s125.xlsx]

## Sheet: Sheet1
sgRNA enriched larger than 5 folds in five different metastatic organs comapred to primary tumors.
lung	p value	enrichment ratio		liver	p value	enrichment ratio		kidney	p value	enrichment ratio		spleen	p value	enrichment ratio		brain	p value	enrichment ratio
ATP11B	0.023	19.0032		ATP11B	0.023	157.209		ATP11B	0.023	1449.24		ATP11B	0.023	665088		ATP11B	0.023	427.545
ICA1L	0.034	18.3456		LTBP4	0.011	129.971		COL17A1	0.002	15.6844		ASXL3	0.025	152.665		TRIM55	0.043	181.308
NFATC1	0.008	15.5255		C1RL	0.004	60.7399		SERPINF1	0.024	12.5475		SLC16A2	0.044	53.8817		NFATC1	0.008	59.1226
MST1	0.001	14.9034		CPA1	0.037	20.083		CDRT4	0.038	12.0247		FAM149A	0.028	49.3915		LTBP4	0.011	20.9697
COX6B2	0.032	5.51208		LRRN3	0.02	11.0853		HRASLS	0.028	9.41065		CUL5	0.036	16.1645		COX6B2	0.032	7.91084
CLDN18	0.016	4.15196		AASS	0.002	10.4		TM4SF4	0.04	9.41065		SGK3	0.046	15.0552		C1RL sgRNA1	0.004	7.64319
TRIM55	0.043	3.78706		TRIM55	0.043	6.91256		APOOL	0.001	8.36502		TUBGCP5	0.024	11.2253		CLDN18	0.016	5.8657
HEPACAM sgRNA1	0.001	2.3754		TUBGCP5	0.024	3.02325		ASGR1	0.012	8.36502		MST1	0.001	7.31818		HEPACAM	0.001	3.5846
WWOX	0.038	1.20212		SLC16A2	0.044	1.2093		ECHDC2	0.001	7.3194		DTX1	0.001	4.49014		CPA1	0.037	2.14145
CHD5	0.041	0.372612		COX6B2	0.032	0.834001		FAM149A	0.002	7.3194		LTC4S	0.019	4.49014		ASXL3	0.025	1.30349
HEPACAM sgRNA2	0.001	0.225523		ICA1L	0.034	0.711354		CCDC85A	0.024	6.27377		SERPINF1	0.031	4.49014		NEIL2	0.041	1.30349
DTX1	0.001	0.213887		CLDN18	0.016	0.431893		DTX1	0.009	6.27377		NFATC1	0.008	2.99343		ASGR1	0.012	1.30349
ZCCHC18	0.003	0.20841		CHD6	0.037	0.366455		NTF3	0.001	6.27377		HEPACAM	0.001	2.80634		C1RL sgRNA2	0.004	1.30349
LTBP4	0.011	0.206203		NFATC1	0.008	0.287929		DPT	0.005	6.27377		RSPRY1	0.022	1.49671		ABCD2	0.003	1.30349
SCRN1	0.01	0.153428		RARRES2	0.023	0.287929		SYNJ1	0.031	5.75095		TRIM55	0.043	0.796187		MAK	0	1.30349
CPA1	0.037	0.133076		WWOX	0.038	0.187154		MST1	0.034	5.22814		SATL1	0.005	0.748356		ADORA1	0.016	1.30349
ATG5	0.018	0.124204		HEPACAM	0.001	0.185131		UTP20	0.023	5.22814		FAM98B	0.035	0.660315		CCDC85A	0.024	1.30349
SATL1	0.005	0.124204		MST1	0.001	0.150327		CUL5	0.036	4.80989		COX6B2	0.032	0.464497		ICA1L	0.034	1.30349
CHD6	0.037	0.112913		DTX1	0.001	0.0761835		ICA1L	0.028	4.18251		CLDN18	0.016	0.320724		PALM	0.022	1.30349
CADM3	0.028	0.0931529		ZW10	0.007	0.00131382		SYNJ1	0.014	4.18251		WWOX	0.038	0.320724		TNFRSF14	0	1.30349
