# Supplementary material for: ATP11B inhibits breast cancer metastasis in a mouse model by suppressing externalization of nonapoptotic phosphatidylserine
Source: J Clin Invest. 2022 Mar 1;132(5):e149473. doi: 10.1172/JCI149473 (PMC8884903; doi:10.1172/JCI149473)
Supplement: Supplemental table 5 [file jci-132-149473-s126.xlsx]

## Sheet: Raw data for figure 4A
Table S5. Raw data for metabolic process enrichment in Figure 4A and Figure 6A
ID	Description	GeneRatio	BgRatio	pvalue	p.adjust	qvalue	geneID	Count	gene_name
GO:0051186	cofactor metabolic process	135/2140	349/21213	2.23e-46	1.16e-42	9.97e-43	ENSMUSG00000000399/ENSMUSG00000000673/ENSMUSG00000001773/ENSMUSG00000001827/ENSMUSG00000001999/ENSMUSG00000002010/ENSMUSG00000002280/ENSMUSG00000002769/ENSMUSG00000003623/ENSMUSG00000003762/ENSMUSG00000003809/ENSMUSG00000004789/ENSMUSG00000005373/ENSMUSG00000005547/ENSMUSG00000009566/ENSMUSG00000015536/ENSMUSG00000015806/ENSMUSG00000016194/ENSMUSG00000017950/ENSMUSG00000018677/ENSMUSG00000020051/…	135	,Ndufa9,Haao,Folh1,Folr1,Blvra,Idh3g,Ciao3,Gnmt,Crot,Coq8b,Gcdh,Dlst,Mlxipl,Cyp2a5,Fpgs,Mocs2,Qdpr,Hsd11b1,Hnf4a,Slc25a39,Pah,Hkdc1,Pcbd1,Gamt,Mdh1,Ogdh,Pgam2,Shmt1,Dld,Mthfd1,Akr1c18,Acot2,Acot3,Coq6,Entpd5,Esrrb,Acot12,Mccc2,Pdhb,Oxsm,Btd,Sucla2,Nadk2,Ppara,Naprt,Ehhadh,Gpd1,Mpc1,Hsd17b4,Prdx5,Dhtkd1,Iscu,Coq8a,Mpc2,Coq4,Kynu,Idh3b,Acss1,Acss2,Ahcyl1,Bdh2,Aldob,Alad,Prkaa2,Scp2,Ppcs,Hmgcl,Urod,…
GO:0006732	coenzyme metabolic process	115/2140	289/21213	4.78e-41	1.24e-37	1.07e-37	ENSMUSG00000000399/ENSMUSG00000000673/ENSMUSG00000001773/ENSMUSG00000001827/ENSMUSG00000002010/ENSMUSG00000002769/ENSMUSG00000003623/ENSMUSG00000003762/ENSMUSG00000003809/ENSMUSG00000004789/ENSMUSG00000005373/ENSMUSG00000009566/ENSMUSG00000015536/ENSMUSG00000015806/ENSMUSG00000016194/ENSMUSG00000017950/ENSMUSG00000020051/ENSMUSG00000020080/ENSMUSG00000020098/ENSMUSG00000020150/ENSMUSG00000020321/…	115	,Ndufa9,Haao,Folh1,Folr1,Idh3g,Gnmt,Crot,Coq8b,Gcdh,Dlst,Mlxipl,Fpgs,Mocs2,Qdpr,Hsd11b1,Hnf4a,Pah,Hkdc1,Pcbd1,Gamt,Mdh1,Ogdh,Pgam2,Shmt1,Dld,Mthfd1,Acot2,Acot3,Coq6,Entpd5,Esrrb,Acot12,Mccc2,Pdhb,Oxsm,Sucla2,Nadk2,Ppara,Naprt,Ehhadh,Gpd1,Mpc1,Hsd17b4,Prdx5,Dhtkd1,Coq8a,Mpc2,Coq4,Kynu,Idh3b,Acss1,Acss2,Ahcyl1,Aldob,Prkaa2,Scp2,Ppcs,Hmgcl,Khk,Ppargc1a,Coq2,Tpk1,Ahcyl2,Aldh1l1,Ldhb,Idh2,Coq7,Qprt,Dg…
GO:0006631	fatty acid metabolic process	120/2140	355/21213	1.49e-34	2.58e-31	2.22e-31	ENSMUSG00000000440/ENSMUSG00000002108/ENSMUSG00000002661/ENSMUSG00000002944/ENSMUSG00000003623/ENSMUSG00000003809/ENSMUSG00000004610/ENSMUSG00000005373/ENSMUSG00000005514/ENSMUSG00000005547/ENSMUSG00000006345/ENSMUSG00000006542/ENSMUSG00000010651/ENSMUSG00000011305/ENSMUSG00000015016/ENSMUSG00000015090/ENSMUSG00000015568/ENSMUSG00000017950/ENSMUSG00000018574/ENSMUSG00000018796/ENSMUSG00000019883/…	120	,Pparg,Nr1h3,Alkbh7,Cd36,Crot,Gcdh,Etfb,Mlxipl,Por,Cyp2a5,Ggt1,Prkag3,Acaa1b,Plin5,Acsf3,Ptgds,Lpl,Hnf4a,Acadvl,Acsl1,Echdc1,Tysnd1,Dld,Acox1,Acot2,Acot3,Elovl2,Eci3,Auh,Ndufs6,Acot12,Oxsm,Hacl1,Cryl1,Ephx2,Ppara,Cyp2d26,Ehhadh,Adipoq,Lpin2,Eci1,Cyp4f14,Hsd17b4,Cd74,Cpt1a,Gk,Cyp2c23,Erlin1,Echs1,Cyp2e1,Pecr,Dbi,Phyh,Ivd,Slc27a2,Acss1,Acss2,Hao2,Hadh,Them4,Bdh2,Decr1,Prkaa2,Angptl3,Cpt2,Fabp3,Prxl…
GO:0044282	small molecule catabolic process	98/2140	259/21213	5.6e-33	7.28e-30	6.26e-30	ENSMUSG00000003526/ENSMUSG00000003623/ENSMUSG00000003809/ENSMUSG00000004610/ENSMUSG00000006127/ENSMUSG00000006724/ENSMUSG00000010051/ENSMUSG00000011305/ENSMUSG00000011382/ENSMUSG00000015016/ENSMUSG00000018574/ENSMUSG00000019883/ENSMUSG00000020051/ENSMUSG00000020087/ENSMUSG00000020534/ENSMUSG00000020777/ENSMUSG00000021033/ENSMUSG00000021214/ENSMUSG00000021226/ENSMUSG00000021238/ENSMUSG00000021416/…	98	,Prodh,Crot,Gcdh,Etfb,Inpp5k,Cyp27b1,Hyal1,Plin5,Dhdh,Acsf3,Acadvl,Echdc1,Pah,Tysnd1,Shmt1,Acox1,Gstz1,Akr1c18,Acot2,Aldh6a1,Eci3,Auh,Glud1,Hacl1,Esd,Oxct1,Miox,Hgd,Ehhadh,Adipoq,Lpin2,Eci1,Hagh,Hsd17b4,Gldc,Cpt1a,Hoga1,Echs1,Gls,Pnkd,Dbi,Phyh,Kynu,Sord,Ivd,Slc27a2,Hadh,Bdh2,Decr1,Aldob,Akr1a1,Aldh4a1,Acox3,Khk,Sult1b1,Hpd,Acad10,Aass,Hibadh,Aldh1l1,Qprt,Bcat2,Renbp,Ces1f,Acad8,Acat1,Bckdhb,Etfa,…
GO:0016054	organic acid catabolic process	79/2140	189/21213	2.76e-30	2.39e-27	2.05e-27	ENSMUSG00000003526/ENSMUSG00000003623/ENSMUSG00000003809/ENSMUSG00000004610/ENSMUSG00000010051/ENSMUSG00000011305/ENSMUSG00000015016/ENSMUSG00000018574/ENSMUSG00000019883/ENSMUSG00000020051/ENSMUSG00000020087/ENSMUSG00000020534/ENSMUSG00000020777/ENSMUSG00000021033/ENSMUSG00000021226/ENSMUSG00000021238/ENSMUSG00000021416/ENSMUSG00000021460/ENSMUSG00000021794/ENSMUSG00000021884/ENSMUSG00000022821/…	79	,Prodh,Crot,Gcdh,Etfb,Hyal1,Plin5,Acsf3,Acadvl,Echdc1,Pah,Tysnd1,Shmt1,Acox1,Gstz1,Acot2,Aldh6a1,Eci3,Auh,Glud1,Hacl1,Hgd,Ehhadh,Adipoq,Lpin2,Eci1,Hsd17b4,Gldc,Cpt1a,Hoga1,Echs1,Gls,Dbi,Phyh,Kynu,Ivd,Slc27a2,Hadh,Bdh2,Decr1,Akr1a1,Aldh4a1,Acox3,Hpd,Acad10,Aass,Hibadh,Aldh1l1,Qprt,Bcat2,Renbp,Ces1f,Acad8,Acat1,Bckdhb,Etfa,Pccb,Cdo1,Gcsh,Uroc1,Aldh5a1,Acaa2,Prodh2,Kmo,Acacb,Dao,Acad12,Acot4,Fabp1,T…
GO:0046395	carboxylic acid catabolic process	79/2140	189/21213	2.76e-30	2.39e-27	2.05e-27	ENSMUSG00000003526/ENSMUSG00000003623/ENSMUSG00000003809/ENSMUSG00000004610/ENSMUSG00000010051/ENSMUSG00000011305/ENSMUSG00000015016/ENSMUSG00000018574/ENSMUSG00000019883/ENSMUSG00000020051/ENSMUSG00000020087/ENSMUSG00000020534/ENSMUSG00000020777/ENSMUSG00000021033/ENSMUSG00000021226/ENSMUSG00000021238/ENSMUSG00000021416/ENSMUSG00000021460/ENSMUSG00000021794/ENSMUSG00000021884/ENSMUSG00000022821/…	79	,Prodh,Crot,Gcdh,Etfb,Hyal1,Plin5,Acsf3,Acadvl,Echdc1,Pah,Tysnd1,Shmt1,Acox1,Gstz1,Acot2,Aldh6a1,Eci3,Auh,Glud1,Hacl1,Hgd,Ehhadh,Adipoq,Lpin2,Eci1,Hsd17b4,Gldc,Cpt1a,Hoga1,Echs1,Gls,Dbi,Phyh,Kynu,Ivd,Slc27a2,Hadh,Bdh2,Decr1,Akr1a1,Aldh4a1,Acox3,Hpd,Acad10,Aass,Hibadh,Aldh1l1,Qprt,Bcat2,Renbp,Ces1f,Acad8,Acat1,Bckdhb,Etfa,Pccb,Cdo1,Gcsh,Uroc1,Aldh5a1,Acaa2,Prodh2,Kmo,Acacb,Dao,Acad12,Acot4,Fabp1,T…
GO:0044283	small molecule biosynthetic process	133/2140	468/21213	1.77e-29	1.31e-26	1.13e-26	ENSMUSG00000000399/ENSMUSG00000002108/ENSMUSG00000002769/ENSMUSG00000003762/ENSMUSG00000005320/ENSMUSG00000005360/ENSMUSG00000005373/ENSMUSG00000005514/ENSMUSG00000006345/ENSMUSG00000006542/ENSMUSG00000006724/ENSMUSG00000009566/ENSMUSG00000010051/ENSMUSG00000010175/ENSMUSG00000013584/ENSMUSG00000015016/ENSMUSG00000015090/ENSMUSG00000015568/ENSMUSG00000015806/ENSMUSG00000017950/ENSMUSG00000018574/…	133	,Ndufa9,Nr1h3,Gnmt,Coq8b,Fgfr4,Slc1a3,Mlxipl,Por,Ggt1,Prkag3,Cyp27b1,Fpgs,Hyal1,Prox1,Aldh1a2,Acsf3,Ptgds,Lpl,Qdpr,Hnf4a,Acadvl,Slc35b4,Hsd17b1,Pah,Pcbd1,Gamt,Pgam2,Shmt1,Adi1,Mthfd1,Akr1c18,Coq6,Elovl2,Fbp2,Oxsm,Glud1,Amacr,Ppara,Adipoq,Sod1,Gpd1,C1qtnf12,Cbs,Cd74,Rfk,Tm7sf2,Rbp4,Hoga1,Erlin1,Car5a,Asl,Gls,Pecr,Acmsd,Glul,Coq8a,Mgst3,Coq4,Kynu,Sord,Slc27a2,Acss1,Pck1,Acss2,P2ry1,Hmgcs2,Egf,Cth,P…
GO:0006790	sulfur compound metabolic process	96/2140	275/21213	4.24e-29	2.75e-26	2.37e-26	ENSMUSG00000002280/ENSMUSG00000002769/ENSMUSG00000003809/ENSMUSG00000005803/ENSMUSG00000006345/ENSMUSG00000006818/ENSMUSG00000017950/ENSMUSG00000018339/ENSMUSG00000019278/ENSMUSG00000020150/ENSMUSG00000020309/ENSMUSG00000020456/ENSMUSG00000020629/ENSMUSG00000020664/ENSMUSG00000021033/ENSMUSG00000021048/ENSMUSG00000021226/ENSMUSG00000021228/ENSMUSG00000021620/ENSMUSG00000021748/ENSMUSG00000021786/…	96	,Ciao3,Gnmt,Gcdh,Sqor,Ggt1,Sod2,Hnf4a,Gpx3,Dpep1,Gamt,Chac2,Ogdh,Adi1,Dld,Gstz1,Mthfd1,Acot2,Acot3,Acot12,Pdhb,Oxsm,Btd,Sucla2,Oplah,Ehhadh,Sod1,Sult1c2,Mpc1,Mmut,Cbs,Hagh,Hsd17b4,Papss2,Abcc2,Gm10768,Iscu,B3gat2,Mpc2,Kynu,Acss1,Acss2,Gss,Ahcyl1,Gclm,Cth,Slc35d1,Scp2,Hmgcl,Sult1b1,Sult1d1,Tpk1,Ahcyl2,Gstk1,Nat8,Nox4,Sult1a1,Dgat2,Acadsb,Acsm3,Acsm2,Acsm5,Pdha1,Nudt7,Acat1,Gclc,Cdo1,Gstt2,Mcee,Acs…
GO:0043648	dicarboxylic acid metabolic process	51/2140	88/21213	1.83e-28	9.72e-26	8.36e-26	ENSMUSG00000000673/ENSMUSG00000001827/ENSMUSG00000002010/ENSMUSG00000003526/ENSMUSG00000004789/ENSMUSG00000005360/ENSMUSG00000006345/ENSMUSG00000009566/ENSMUSG00000009863/ENSMUSG00000015016/ENSMUSG00000020321/ENSMUSG00000020456/ENSMUSG00000020534/ENSMUSG00000020664/ENSMUSG00000021048/ENSMUSG00000021185/ENSMUSG00000021577/ENSMUSG00000021794/ENSMUSG00000022110/ENSMUSG00000022751/ENSMUSG00000025176/…	51	,Haao,Folr1,Idh3g,Prodh,Dlst,Slc1a3,Ggt1,Fpgs,Sdhb,Acsf3,Mdh1,Ogdh,Shmt1,Dld,Mthfd1,Dglucy,Sdha,Glud1,Sucla2,Nit2,Hoga1,Asl,Gls,Acmsd,Glul,Fh1,Phyh,Kynu,Idh3b,Pck1,Gclm,Aldh4a1,Aldh1l1,Me3,Qprt,Gpt2,Gclc,Nmnat3,Grhpr,Aldh5a1,Prodh2,Kmo,Kyat3,Nr1h4,Acot4,Suclg1,Ghr,Aadat,Suclg2,Ddo,Ass1
GO:0045333	cellular respiration	70/2140	160/21213	1.87e-28	9.72e-26	8.36e-26	ENSMUSG00000000088/ENSMUSG00000000959/ENSMUSG00000002010/ENSMUSG00000004789/ENSMUSG00000005360/ENSMUSG00000005510/ENSMUSG00000005981/ENSMUSG00000006818/ENSMUSG00000009863/ENSMUSG00000009995/ENSMUSG00000013593/ENSMUSG00000017778/ENSMUSG00000020022/ENSMUSG00000020321/ENSMUSG00000020456/ENSMUSG00000020664/ENSMUSG00000021520/ENSMUSG00000021577/ENSMUSG00000021606/ENSMUSG00000021748/ENSMUSG00000021764/…	70	,Cox5a,Oxa1l,Idh3g,Dlst,Slc1a3,Ndufs3,Trap1,Sod2,Sdhb,Taz,Ndufs2,Cox7c,Ndufa12,Mdh1,Ogdh,Dld,Uqcrb,Sdha,Ndufs6,Pdhb,Ndufs4,Dnajc15,Sucla2,Ndufb9,Cyc1,Gpd1,Ndufa5,Ndufv3,Ndufv2,Ndufb8,Sirt3,Cox8b,Uqcrc1,Dhtkd1,Ndufa10,Fh1,Ndufa8,Slc25a12,Fastkd1,Cat,Idh3b,Aco1,Pink1,Ppargc1a,Idh2,Coq7,Pdha1,Coq9,Cox4i1,Cox8a,Aldh5a1,Cisd1,Ndufv1,Afg1l,Prdm16,Coq10a,Etfrf1,Cox6a1,Ndufa7,Uqcrq,Suclg1,Sdhc,Fxn,Uqcr10…
GO:0006091	generation of precursor metabolites and energy	100/2140	331/21213	1.2e-24	5.67e-22	4.87e-22	ENSMUSG00000000088/ENSMUSG00000000959/ENSMUSG00000002010/ENSMUSG00000002769/ENSMUSG00000003623/ENSMUSG00000004789/ENSMUSG00000005360/ENSMUSG00000005373/ENSMUSG00000005510/ENSMUSG00000005981/ENSMUSG00000006127/ENSMUSG00000006542/ENSMUSG00000006818/ENSMUSG00000009863/ENSMUSG00000009995/ENSMUSG00000013593/ENSMUSG00000017778/ENSMUSG00000020022/ENSMUSG00000020080/ENSMUSG00000020176/ENSMUSG00000020321/…	100	,Cox5a,Oxa1l,Idh3g,Gnmt,Crot,Dlst,Slc1a3,Mlxipl,Ndufs3,Trap1,Inpp5k,Prkag3,Sod2,Sdhb,Taz,Ndufs2,Cox7c,Ndufa12,Hkdc1,Grb10,Mdh1,Ogdh,Pgam2,Dld,Acox1,Entpd5,Esrrb,Uqcrb,Sdha,Ndufs6,Pdhb,Ndufs4,Dnajc15,Sucla2,Ndufb9,Ppara,Ppp1r1a,Cyc1,Gpd1,Ndufa5,Ndufv3,Ndufv2,Gcgr,Ndufb8,Sirt3,Cox8b,Uqcrc1,Dhtkd1,Ndufa10,Fh1,Ndufa8,Slc25a12,Fastkd1,Cat,Idh3b,Aldob,Aco1,Prkaa2,Pink1,Khk,Ppargc1a,Aass,Idh2,Coq7,Pdha1…
GO:0015980	energy derivation by oxidation of organic compounds	83/2140	250/21213	1.17e-23	5.07e-21	4.36e-21	ENSMUSG00000000088/ENSMUSG00000000959/ENSMUSG00000002010/ENSMUSG00000002769/ENSMUSG00000004789/ENSMUSG00000005360/ENSMUSG00000005510/ENSMUSG00000005981/ENSMUSG00000006127/ENSMUSG00000006542/ENSMUSG00000006818/ENSMUSG00000009863/ENSMUSG00000009995/ENSMUSG00000013593/ENSMUSG00000017778/ENSMUSG00000020022/ENSMUSG00000020176/ENSMUSG00000020321/ENSMUSG00000020456/ENSMUSG00000020664/ENSMUSG00000021255/…	83	,Cox5a,Oxa1l,Idh3g,Gnmt,Dlst,Slc1a3,Ndufs3,Trap1,Inpp5k,Prkag3,Sod2,Sdhb,Taz,Ndufs2,Cox7c,Ndufa12,Grb10,Mdh1,Ogdh,Dld,Esrrb,Uqcrb,Sdha,Ndufs6,Pdhb,Ndufs4,Dnajc15,Sucla2,Ndufb9,Ppp1r1a,Cyc1,Gpd1,Ndufa5,Ndufv3,Ndufv2,Gcgr,Ndufb8,Sirt3,Cox8b,Uqcrc1,Dhtkd1,Ndufa10,Fh1,Ndufa8,Slc25a12,Fastkd1,Cat,Idh3b,Aco1,Pink1,Khk,Ppargc1a,Idh2,Coq7,Pdha1,Coq9,Cox4i1,Slc37a4,Cox8a,Aldh5a1,Cisd1,Ndufv1,Afg1l,Prdm16,…
GO:0006637	acyl-CoA metabolic process	42/2140	73/21213	1.66e-23	6.15e-21	5.29e-21	ENSMUSG00000003809/ENSMUSG00000017950/ENSMUSG00000020456/ENSMUSG00000020664/ENSMUSG00000021226/ENSMUSG00000021228/ENSMUSG00000021620/ENSMUSG00000021748/ENSMUSG00000021786/ENSMUSG00000022110/ENSMUSG00000022853/ENSMUSG00000023861/ENSMUSG00000024507/ENSMUSG00000026568/ENSMUSG00000026866/ENSMUSG00000027452/ENSMUSG00000027605/ENSMUSG00000028603/ENSMUSG00000028672/ENSMUSG00000030747/ENSMUSG00000030861/…	42	,Gcdh,Hnf4a,Ogdh,Dld,Acot2,Acot3,Acot12,Pdhb,Oxsm,Sucla2,Ehhadh,Mpc1,Hsd17b4,Mpc2,Kynu,Acss1,Acss2,Scp2,Hmgcl,Dgat2,Acadsb,Acsm3,Acsm2,Acsm5,Pdha1,Nudt7,Acat1,Mcee,Acsm1,Acot11,Acaa2,Pdk2,Baat,Acacb,Acot6,Acot4,Suclg1,Ces1d,Acnat2,Suclg2,Acnat1,Mlycd
GO:0035383	thioester metabolic process	42/2140	73/21213	1.66e-23	6.15e-21	5.29e-21	ENSMUSG00000003809/ENSMUSG00000017950/ENSMUSG00000020456/ENSMUSG00000020664/ENSMUSG00000021226/ENSMUSG00000021228/ENSMUSG00000021620/ENSMUSG00000021748/ENSMUSG00000021786/ENSMUSG00000022110/ENSMUSG00000022853/ENSMUSG00000023861/ENSMUSG00000024507/ENSMUSG00000026568/ENSMUSG00000026866/ENSMUSG00000027452/ENSMUSG00000027605/ENSMUSG00000028603/ENSMUSG00000028672/ENSMUSG00000030747/ENSMUSG00000030861/…	42	,Gcdh,Hnf4a,Ogdh,Dld,Acot2,Acot3,Acot12,Pdhb,Oxsm,Sucla2,Ehhadh,Mpc1,Hsd17b4,Mpc2,Kynu,Acss1,Acss2,Scp2,Hmgcl,Dgat2,Acadsb,Acsm3,Acsm2,Acsm5,Pdha1,Nudt7,Acat1,Mcee,Acsm1,Acot11,Acaa2,Pdk2,Baat,Acacb,Acot6,Acot4,Suclg1,Ces1d,Acnat2,Suclg2,Acnat1,Mlycd
GO:0022904	respiratory electron transport chain	44/2140	81/21213	3.61e-23	1.25e-20	1.08e-20	ENSMUSG00000000088/ENSMUSG00000005360/ENSMUSG00000006818/ENSMUSG00000009863/ENSMUSG00000009995/ENSMUSG00000013593/ENSMUSG00000017778/ENSMUSG00000020022/ENSMUSG00000020664/ENSMUSG00000021520/ENSMUSG00000021577/ENSMUSG00000021606/ENSMUSG00000022013/ENSMUSG00000022354/ENSMUSG00000022551/ENSMUSG00000023019/ENSMUSG00000023089/ENSMUSG00000024038/ENSMUSG00000024099/ENSMUSG00000025204/ENSMUSG00000025488/…	44	,Cox5a,Slc1a3,Sod2,Sdhb,Taz,Ndufs2,Cox7c,Ndufa12,Dld,Uqcrb,Sdha,Ndufs6,Dnajc15,Ndufb9,Cyc1,Gpd1,Ndufa5,Ndufv3,Ndufv2,Ndufb8,Cox8b,Uqcrc1,Ndufa10,Ndufa8,Slc25a12,Pink1,Ppargc1a,Coq7,Coq9,Cox4i1,Cox8a,Aldh5a1,Ndufv1,Afg1l,Etfrf1,Cox6a1,Ndufa7,Uqcrq,Sdhc,Uqcr10,Cox5b,Cycs,Uqcrh,Ndufb6
GO:0022900	electron transport chain	45/2140	85/21213	4.8e-23	1.56e-20	1.34e-20	ENSMUSG00000000088/ENSMUSG00000005360/ENSMUSG00000006818/ENSMUSG00000009863/ENSMUSG00000009995/ENSMUSG00000013593/ENSMUSG00000017778/ENSMUSG00000020022/ENSMUSG00000020664/ENSMUSG00000021520/ENSMUSG00000021577/ENSMUSG00000021606/ENSMUSG00000021764/ENSMUSG00000022013/ENSMUSG00000022354/ENSMUSG00000022551/ENSMUSG00000023019/ENSMUSG00000023089/ENSMUSG00000024038/ENSMUSG00000024099/ENSMUSG00000025204/…	45	,Cox5a,Slc1a3,Sod2,Sdhb,Taz,Ndufs2,Cox7c,Ndufa12,Dld,Uqcrb,Sdha,Ndufs6,Ndufs4,Dnajc15,Ndufb9,Cyc1,Gpd1,Ndufa5,Ndufv3,Ndufv2,Ndufb8,Cox8b,Uqcrc1,Ndufa10,Ndufa8,Slc25a12,Pink1,Ppargc1a,Coq7,Coq9,Cox4i1,Cox8a,Aldh5a1,Ndufv1,Afg1l,Etfrf1,Cox6a1,Ndufa7,Uqcrq,Sdhc,Uqcr10,Cox5b,Cycs,Uqcrh,Ndufb6
GO:0051188	cofactor biosynthetic process	57/2140	133/21213	7.11e-23	2.17e-20	1.87e-20	ENSMUSG00000000399/ENSMUSG00000000673/ENSMUSG00000002280/ENSMUSG00000003762/ENSMUSG00000003809/ENSMUSG00000009566/ENSMUSG00000015536/ENSMUSG00000015806/ENSMUSG00000018677/ENSMUSG00000020098/ENSMUSG00000020664/ENSMUSG00000021048/ENSMUSG00000021235/ENSMUSG00000021748/ENSMUSG00000022253/ENSMUSG00000022574/ENSMUSG00000023861/ENSMUSG00000025825/ENSMUSG00000026489/ENSMUSG00000026568/ENSMUSG00000026798/…	57	,Ndufa9,Haao,Ciao3,Coq8b,Gcdh,Fpgs,Mocs2,Qdpr,Slc25a39,Pcbd1,Dld,Mthfd1,Coq6,Pdhb,Nadk2,Naprt,Mpc1,Iscu,Coq8a,Mpc2,Coq4,Kynu,Acss1,Acss2,Bdh2,Alad,Ppcs,Urod,Coq2,Hnf1a,Tpk1,Idh2,Coq7,Qprt,Uros,Pdha1,Coq9,Acat1,Pts,Nmnat3,Alas1,Pank1,Spr,Nmrk1,Pdss2,Aspdh,Pdk2,Kmo,Coq10a,Cox15,Coq5,Acacb,Iba57,Atpif1,Fxn,Mlycd,Mthfsl
GO:0046034	ATP metabolic process	75/2140	217/21213	1.05e-22	3.03e-20	2.61e-20	ENSMUSG00000000088/ENSMUSG00000000563/ENSMUSG00000003072/ENSMUSG00000005373/ENSMUSG00000009995/ENSMUSG00000013593/ENSMUSG00000015357/ENSMUSG00000016252/ENSMUSG00000017778/ENSMUSG00000018770/ENSMUSG00000020022/ENSMUSG00000020080/ENSMUSG00000020444/ENSMUSG00000020456/ENSMUSG00000020475/ENSMUSG00000020664/ENSMUSG00000021236/ENSMUSG00000021255/ENSMUSG00000021520/ENSMUSG00000021577/ENSMUSG00000021606/…	75	,Cox5a,Atp5pb,Atp5d,Mlxipl,Taz,Ndufs2,Clpx,Atp5e,Cox7c,Atp5g3,Ndufa12,Hkdc1,Guk1,Ogdh,Pgam2,Dld,Entpd5,Esrrb,Uqcrb,Sdha,Ndufs6,Dnajc15,Ndufb9,Ppara,Cyc1,Atp5j,Gpd1,Prkn,Ndufv3,Ndufaf7,Ndufv2,Ndufb8,Atp5b,Cox8b,Uqcrc1,Atp5c1,Dhtkd1,Ndufa10,Atp1b1,Ndufa8,Aldob,Prkaa2,Pink1,Khk,Ppargc1a,Coq7,Coq9,Cox4i1,Ldhd,Apoc3,Ogt,Tkfc,Atp5h,Cox8a,Galt,Ndufv1,Afg1l,Atp6v0a4,Pklr,Cox6a1,Ndufa7,Uqcrq,Chchd10,Atp5k…
GO:0019395	fatty acid oxidation	46/2140	94/21213	1.16e-21	3.17e-19	2.73e-19	ENSMUSG00000000440/ENSMUSG00000002944/ENSMUSG00000003623/ENSMUSG00000003809/ENSMUSG00000004610/ENSMUSG00000005514/ENSMUSG00000011305/ENSMUSG00000018574/ENSMUSG00000019883/ENSMUSG00000020087/ENSMUSG00000020777/ENSMUSG00000021416/ENSMUSG00000021460/ENSMUSG00000021884/ENSMUSG00000022383/ENSMUSG00000022853/ENSMUSG00000022878/ENSMUSG00000024132/ENSMUSG00000024507/ENSMUSG00000024900/ENSMUSG00000025465/…	46	,Pparg,Cd36,Crot,Gcdh,Etfb,Por,Plin5,Acadvl,Echdc1,Tysnd1,Acox1,Eci3,Auh,Hacl1,Ppara,Ehhadh,Adipoq,Eci1,Hsd17b4,Cpt1a,Echs1,Dbi,Phyh,Ivd,Slc27a2,Hao2,Hadh,Bdh2,Decr1,Fabp3,Acox3,Ppargc1a,Acad10,Sirt4,Dgat2,Acat1,Etfa,Acaa2,Acacb,Acad12,Fabp1,Hadhb,Acat3,Acadm,Mlycd,Acad11
GO:0034440	lipid oxidation	46/2140	96/21213	3.52e-21	9.15e-19	7.87e-19	ENSMUSG00000000440/ENSMUSG00000002944/ENSMUSG00000003623/ENSMUSG00000003809/ENSMUSG00000004610/ENSMUSG00000005514/ENSMUSG00000011305/ENSMUSG00000018574/ENSMUSG00000019883/ENSMUSG00000020087/ENSMUSG00000020777/ENSMUSG00000021416/ENSMUSG00000021460/ENSMUSG00000021884/ENSMUSG00000022383/ENSMUSG00000022853/ENSMUSG00000022878/ENSMUSG00000024132/ENSMUSG00000024507/ENSMUSG00000024900/ENSMUSG00000025465/…	46	,Pparg,Cd36,Crot,Gcdh,Etfb,Por,Plin5,Acadvl,Echdc1,Tysnd1,Acox1,Eci3,Auh,Hacl1,Ppara,Ehhadh,Adipoq,Eci1,Hsd17b4,Cpt1a,Echs1,Dbi,Phyh,Ivd,Slc27a2,Hao2,Hadh,Bdh2,Decr1,Fabp3,Acox3,Ppargc1a,Acad10,Sirt4,Dgat2,Acat1,Etfa,Acaa2,Acacb,Acad12,Fabp1,Hadhb,Acat3,Acadm,Mlycd,Acad11
GO:0015711	organic anion transport	101/2140	373/21213	6.16e-21	1.53e-18	1.31e-18	ENSMUSG00000000440/ENSMUSG00000000805/ENSMUSG00000000958/ENSMUSG00000001436/ENSMUSG00000001827/ENSMUSG00000002346/ENSMUSG00000002944/ENSMUSG00000003623/ENSMUSG00000005360/ENSMUSG00000006574/ENSMUSG00000006641/ENSMUSG00000007034/ENSMUSG00000009378/ENSMUSG00000009646/ENSMUSG00000015401/ENSMUSG00000015405/ENSMUSG00000018459/ENSMUSG00000018796/ENSMUSG00000018999/ENSMUSG00000020102/ENSMUSG00000020261/…	101	,Pparg,Car4,Slc7a7,Slc19a1,Folr1,Slc25a42,Cd36,Crot,Slc1a3,Slc4a1,Slc5a6,Slc44a4,Slc16a12,Pla2g12b,Cltrn,Ace2,Slc13a3,Acsl1,Slc35b4,Slc16a7,Slc36a1,Slc36a2,Slc26a4,Slc25a19,Abcc3,Slc6a19,Slc6a18,Slc7a8,Slc22a22,Slc7a4,Abcc5,Slc10a2,Mpc1,Slc3a1,Slc23a1,Slc22a6,Slc22a19,Slc1a1,Abcc2,Gm10768,Nmb,Slc16a14,Mpc2,Slc25a12,Lrp2,Slc27a2,Slc52a3,Slc2a2,Slc6a17,Slc16a4,Abca4,Mttp,Stra6l,Scp2,Fabp3,Slc10a6,H…
GO:1901605	alpha-amino acid metabolic process	66/2140	186/21213	7.55e-21	1.78e-18	1.53e-18	ENSMUSG00000000958/ENSMUSG00000002769/ENSMUSG00000003526/ENSMUSG00000005360/ENSMUSG00000006345/ENSMUSG00000009566/ENSMUSG00000017950/ENSMUSG00000019278/ENSMUSG00000019762/ENSMUSG00000020051/ENSMUSG00000020098/ENSMUSG00000020150/ENSMUSG00000020534/ENSMUSG00000020629/ENSMUSG00000021033/ENSMUSG00000021048/ENSMUSG00000021185/ENSMUSG00000021238/ENSMUSG00000021794/ENSMUSG00000022751/ENSMUSG00000022821/…	66	,Slc7a7,Gnmt,Prodh,Slc1a3,Ggt1,Fpgs,Hnf4a,Dpep1,Iyd,Pah,Pcbd1,Gamt,Shmt1,Adi1,Gstz1,Mthfd1,Dglucy,Aldh6a1,Glud1,Nit2,Hgd,Ldc1,Mmut,Cbs,Gldc,Hoga1,Asl,Gls,Glul,Kynu,Ivd,Ahcyl1,Gclm,Cth,Aldh4a1,Hpd,Sirt4,Aass,Ahcyl2,Hibadh,Nox4,Bcat2,Gpt2,Acat1,Gclc,Nmnat3,Cdo1,Spr,Gcsh,Uroc1,Aldh5a1,Prodh2,Baat,Kmo,Kyat3,Dao,Bhmt2,Nr1h4,Sephs2,Thnsl2,Ghr,Aadat,Ddo,Bhmt,Ass1,Agxt2
GO:0042775	mitochondrial ATP synthesis coupled electron transport	35/2140	58/21213	8.99e-21	1.95e-18	1.68e-18	ENSMUSG00000000088/ENSMUSG00000009995/ENSMUSG00000013593/ENSMUSG00000017778/ENSMUSG00000020022/ENSMUSG00000020664/ENSMUSG00000021520/ENSMUSG00000021577/ENSMUSG00000021606/ENSMUSG00000022013/ENSMUSG00000022354/ENSMUSG00000022551/ENSMUSG00000024038/ENSMUSG00000024099/ENSMUSG00000025204/ENSMUSG00000025488/ENSMUSG00000025651/ENSMUSG00000026260/ENSMUSG00000026895/ENSMUSG00000028756/ENSMUSG00000030652/…	35	,Cox5a,Taz,Ndufs2,Cox7c,Ndufa12,Dld,Uqcrb,Sdha,Ndufs6,Dnajc15,Ndufb9,Cyc1,Ndufv3,Ndufv2,Ndufb8,Cox8b,Uqcrc1,Ndufa10,Ndufa8,Pink1,Coq7,Coq9,Cox4i1,Cox8a,Ndufv1,Afg1l,Cox6a1,Ndufa7,Uqcrq,Sdhc,Uqcr10,Cox5b,Cycs,Uqcrh,Ndufb6
GO:0009205	purine ribonucleoside triphosphate metabolic process	77/2140	242/21213	9.01e-21	1.95e-18	1.68e-18	ENSMUSG00000000088/ENSMUSG00000000563/ENSMUSG00000003072/ENSMUSG00000005373/ENSMUSG00000009995/ENSMUSG00000013593/ENSMUSG00000015357/ENSMUSG00000015536/ENSMUSG00000016252/ENSMUSG00000017778/ENSMUSG00000018770/ENSMUSG00000020022/ENSMUSG00000020080/ENSMUSG00000020444/ENSMUSG00000020456/ENSMUSG00000020475/ENSMUSG00000020664/ENSMUSG00000021236/ENSMUSG00000021255/ENSMUSG00000021520/ENSMUSG00000021577/…	77	,Cox5a,Atp5pb,Atp5d,Mlxipl,Taz,Ndufs2,Clpx,Mocs2,Atp5e,Cox7c,Atp5g3,Ndufa12,Hkdc1,Guk1,Ogdh,Pgam2,Dld,Entpd5,Esrrb,Uqcrb,Sdha,Ndufs6,Dnajc15,Ndufb9,Ppara,Cyc1,Atp5j,Gpd1,Prkn,Ndufv3,Ndufaf7,Ndufv2,Ndufb8,Atp5b,Cox8b,Uqcrc1,Atp5c1,Dhtkd1,Ndufa10,Atp1b1,Ndufa8,Aldob,Prkaa2,Pink1,Khk,Ppargc1a,Coq7,Coq9,Cox4i1,Ldhd,Apoc3,Ogt,Tkfc,Atp5h,Cox8a,Galt,Lrrk2,Ndufv1,Afg1l,Atp6v0a4,Pklr,Cox6a1,Ndufa7,Uqcrq,C…
GO:0010257	NADH dehydrogenase complex assembly	30/2140	43/21213	1.06e-20	2.04e-18	1.76e-18	ENSMUSG00000000399/ENSMUSG00000000959/ENSMUSG00000002416/ENSMUSG00000009995/ENSMUSG00000014294/ENSMUSG00000016427/ENSMUSG00000020153/ENSMUSG00000021764/ENSMUSG00000022354/ENSMUSG00000022820/ENSMUSG00000023089/ENSMUSG00000024082/ENSMUSG00000025204/ENSMUSG00000026260/ENSMUSG00000026895/ENSMUSG00000027384/ENSMUSG00000027673/ENSMUSG00000028648/ENSMUSG00000030869/ENSMUSG00000031059/ENSMUSG00000035142/…	30	,Ndufa9,Oxa1l,Ndufb2,Taz,Ndufa2,Ndufa1,Ndufs7,Ndufs4,Ndufb9,Ndufb4,Ndufb4b,Ndufa5,Ndufaf7,Ndufb8,Ndufa10,Ndufa8,Ndufaf5,Ndufb5,Ndufs5,Ndufab1,Ndufb11,Nubpl,Ndufa3,Aifm1,Ndufc1,Foxred1,Ndufb10,Ndufaf6,Dmac2,Ndufs8,Ndufb6
GO:0032981	mitochondrial respiratory chain complex I assembly	30/2140	43/21213	1.06e-20	2.04e-18	1.76e-18	ENSMUSG00000000399/ENSMUSG00000000959/ENSMUSG00000002416/ENSMUSG00000009995/ENSMUSG00000014294/ENSMUSG00000016427/ENSMUSG00000020153/ENSMUSG00000021764/ENSMUSG00000022354/ENSMUSG00000022820/ENSMUSG00000023089/ENSMUSG00000024082/ENSMUSG00000025204/ENSMUSG00000026260/ENSMUSG00000026895/ENSMUSG00000027384/ENSMUSG00000027673/ENSMUSG00000028648/ENSMUSG00000030869/ENSMUSG00000031059/ENSMUSG00000035142/…	30	,Ndufa9,Oxa1l,Ndufb2,Taz,Ndufa2,Ndufa1,Ndufs7,Ndufs4,Ndufb9,Ndufb4,Ndufb4b,Ndufa5,Ndufaf7,Ndufb8,Ndufa10,Ndufa8,Ndufaf5,Ndufb5,Ndufs5,Ndufab1,Ndufb11,Nubpl,Ndufa3,Aifm1,Ndufc1,Foxred1,Ndufb10,Ndufaf6,Dmac2,Ndufs8,Ndufb6
GO:0097031	mitochondrial respiratory chain complex I biogenesis	30/2140	43/21213	1.06e-20	2.04e-18	1.76e-18	ENSMUSG00000000399/ENSMUSG00000000959/ENSMUSG00000002416/ENSMUSG00000009995/ENSMUSG00000014294/ENSMUSG00000016427/ENSMUSG00000020153/ENSMUSG00000021764/ENSMUSG00000022354/ENSMUSG00000022820/ENSMUSG00000023089/ENSMUSG00000024082/ENSMUSG00000025204/ENSMUSG00000026260/ENSMUSG00000026895/ENSMUSG00000027384/ENSMUSG00000027673/ENSMUSG00000028648/ENSMUSG00000030869/ENSMUSG00000031059/ENSMUSG00000035142/…	30	,Ndufa9,Oxa1l,Ndufb2,Taz,Ndufa2,Ndufa1,Ndufs7,Ndufs4,Ndufb9,Ndufb4,Ndufb4b,Ndufa5,Ndufaf7,Ndufb8,Ndufa10,Ndufa8,Ndufaf5,Ndufb5,Ndufs5,Ndufab1,Ndufb11,Nubpl,Ndufa3,Aifm1,Ndufc1,Foxred1,Ndufb10,Ndufaf6,Dmac2,Ndufs8,Ndufb6
GO:0006520	cellular amino acid metabolic process	80/2140	259/21213	1.25e-20	2.32e-18	1.99e-18	ENSMUSG00000000958/ENSMUSG00000002769/ENSMUSG00000003526/ENSMUSG00000005360/ENSMUSG00000006345/ENSMUSG00000009566/ENSMUSG00000017950/ENSMUSG00000019039/ENSMUSG00000019278/ENSMUSG00000019762/ENSMUSG00000020051/ENSMUSG00000020098/ENSMUSG00000020150/ENSMUSG00000020182/ENSMUSG00000020534/ENSMUSG00000020629/ENSMUSG00000021033/ENSMUSG00000021048/ENSMUSG00000021185/ENSMUSG00000021238/ENSMUSG00000021460/…	80	,Slc7a7,Gnmt,Prodh,Slc1a3,Ggt1,Fpgs,Hnf4a,Dalrd3,Dpep1,Iyd,Pah,Pcbd1,Gamt,Ddc,Shmt1,Adi1,Gstz1,Mthfd1,Dglucy,Aldh6a1,Auh,Glud1,Nit2,Hgd,Ldc1,Acy1,Mmut,Cbs,Gldc,Hoga1,Asl,Gls,Glul,Kynu,Ivd,Gss,Ahcyl1,Gatb,Gclm,Cth,Aldh4a1,Hpd,Sirt4,Aass,Ahcyl2,Hibadh,Nox4,Bcat2,Gpt2,Acad8,Acat1,Bckdhb,Gclc,Nmnat3,Cdo1,Upb1,Spr,Gcsh,Uroc1,Lars2,Aldh5a1,Prodh2,Baat,Kmo,Kyat3,Dao,Bhmt2,Pm20d1,Nr1h4,Sephs2,Thnsl2,Ghr,…
GO:0072329	monocarboxylic acid catabolic process	46/2140	99/21213	1.74e-20	3.11e-18	2.68e-18	ENSMUSG00000003623/ENSMUSG00000003809/ENSMUSG00000004610/ENSMUSG00000011305/ENSMUSG00000018574/ENSMUSG00000019883/ENSMUSG00000020087/ENSMUSG00000020777/ENSMUSG00000021226/ENSMUSG00000021416/ENSMUSG00000021460/ENSMUSG00000021884/ENSMUSG00000022853/ENSMUSG00000022878/ENSMUSG00000024052/ENSMUSG00000024132/ENSMUSG00000024507/ENSMUSG00000024900/ENSMUSG00000025176/ENSMUSG00000025465/ENSMUSG00000026385/…	46	,Crot,Gcdh,Etfb,Plin5,Acadvl,Echdc1,Tysnd1,Acox1,Acot2,Eci3,Auh,Hacl1,Ehhadh,Adipoq,Lpin2,Eci1,Hsd17b4,Cpt1a,Hoga1,Echs1,Dbi,Phyh,Ivd,Slc27a2,Hadh,Bdh2,Decr1,Akr1a1,Acox3,Acad10,Ces1f,Acat1,Etfa,Pccb,Aldh5a1,Acaa2,Acacb,Acad12,Fabp1,Ces1d,Hadhb,Acat3,Acadm,Mlycd,Agxt2,Acad11
GO:0009144	purine nucleoside triphosphate metabolic process	78/2140	250/21213	1.92e-20	3.33e-18	2.86e-18	ENSMUSG00000000088/ENSMUSG00000000563/ENSMUSG00000003072/ENSMUSG00000005373/ENSMUSG00000009995/ENSMUSG00000013593/ENSMUSG00000015357/ENSMUSG00000015536/ENSMUSG00000016252/ENSMUSG00000017778/ENSMUSG00000018770/ENSMUSG00000020022/ENSMUSG00000020080/ENSMUSG00000020444/ENSMUSG00000020456/ENSMUSG00000020475/ENSMUSG00000020664/ENSMUSG00000021236/ENSMUSG00000021255/ENSMUSG00000021520/ENSMUSG00000021577/…	78	,Cox5a,Atp5pb,Atp5d,Mlxipl,Taz,Ndufs2,Clpx,Mocs2,Atp5e,Cox7c,Atp5g3,Ndufa12,Hkdc1,Guk1,Ogdh,Pgam2,Dld,Entpd5,Esrrb,Uqcrb,Sdha,Ndufs6,Dnajc15,Ndufb9,Ppara,Cyc1,Atp5j,Gpd1,Prkn,Ndufv3,Ndufaf7,Ndufv2,Ndufb8,Atp5b,Cox8b,Uqcrc1,Atp5c1,Dhtkd1,Ndufa10,Atp1b1,Ndufa8,Aldob,Prkaa2,Pink1,Khk,Ppargc1a,Coq7,Coq9,Cox4i1,Ldhd,Apoc3,Ogt,Tkfc,Atp5h,Cox8a,Galt,Lrrk2,Ndufv1,Afg1l,Atp6v0a4,Adk,Pklr,Cox6a1,Ndufa7,Uqc…
GO:0009062	fatty acid catabolic process	42/2140	84/21213	2.35e-20	3.93e-18	3.38e-18	ENSMUSG00000003623/ENSMUSG00000003809/ENSMUSG00000004610/ENSMUSG00000011305/ENSMUSG00000018574/ENSMUSG00000019883/ENSMUSG00000020087/ENSMUSG00000020777/ENSMUSG00000021226/ENSMUSG00000021416/ENSMUSG00000021460/ENSMUSG00000021884/ENSMUSG00000022853/ENSMUSG00000022878/ENSMUSG00000024052/ENSMUSG00000024132/ENSMUSG00000024507/ENSMUSG00000024900/ENSMUSG00000025465/ENSMUSG00000026385/ENSMUSG00000026664/…	42	,Crot,Gcdh,Etfb,Plin5,Acadvl,Echdc1,Tysnd1,Acox1,Acot2,Eci3,Auh,Hacl1,Ehhadh,Adipoq,Lpin2,Eci1,Hsd17b4,Cpt1a,Echs1,Dbi,Phyh,Ivd,Slc27a2,Hadh,Bdh2,Decr1,Acox3,Acad10,Ces1f,Acat1,Etfa,Pccb,Acaa2,Acacb,Acad12,Fabp1,Ces1d,Hadhb,Acat3,Acadm,Mlycd,Acad11
GO:0009199	ribonucleoside triphosphate metabolic process	77/2140	246/21213	2.72e-20	4.42e-18	3.8e-18	ENSMUSG00000000088/ENSMUSG00000000563/ENSMUSG00000003072/ENSMUSG00000005373/ENSMUSG00000009995/ENSMUSG00000013593/ENSMUSG00000015357/ENSMUSG00000015536/ENSMUSG00000016252/ENSMUSG00000017778/ENSMUSG00000018770/ENSMUSG00000020022/ENSMUSG00000020080/ENSMUSG00000020444/ENSMUSG00000020456/ENSMUSG00000020475/ENSMUSG00000020664/ENSMUSG00000021236/ENSMUSG00000021255/ENSMUSG00000021520/ENSMUSG00000021577/…	77	,Cox5a,Atp5pb,Atp5d,Mlxipl,Taz,Ndufs2,Clpx,Mocs2,Atp5e,Cox7c,Atp5g3,Ndufa12,Hkdc1,Guk1,Ogdh,Pgam2,Dld,Entpd5,Esrrb,Uqcrb,Sdha,Ndufs6,Dnajc15,Ndufb9,Ppara,Cyc1,Atp5j,Gpd1,Prkn,Ndufv3,Ndufaf7,Ndufv2,Ndufb8,Atp5b,Cox8b,Uqcrc1,Atp5c1,Dhtkd1,Ndufa10,Atp1b1,Ndufa8,Aldob,Prkaa2,Pink1,Khk,Ppargc1a,Coq7,Coq9,Cox4i1,Ldhd,Apoc3,Ogt,Tkfc,Atp5h,Cox8a,Galt,Lrrk2,Ndufv1,Afg1l,Atp6v0a4,Pklr,Cox6a1,Ndufa7,Uqcrq,C…
GO:0016053	organic acid biosynthetic process	81/2140	268/21213	3.24e-20	4.96e-18	4.26e-18	ENSMUSG00000002108/ENSMUSG00000005320/ENSMUSG00000005360/ENSMUSG00000005373/ENSMUSG00000006345/ENSMUSG00000006542/ENSMUSG00000009566/ENSMUSG00000010051/ENSMUSG00000010175/ENSMUSG00000013584/ENSMUSG00000015016/ENSMUSG00000015090/ENSMUSG00000015568/ENSMUSG00000017950/ENSMUSG00000018574/ENSMUSG00000020051/ENSMUSG00000020150/ENSMUSG00000020534/ENSMUSG00000020629/ENSMUSG00000021048/ENSMUSG00000021214/…	81	,Nr1h3,Fgfr4,Slc1a3,Mlxipl,Ggt1,Prkag3,Fpgs,Hyal1,Prox1,Aldh1a2,Acsf3,Ptgds,Lpl,Hnf4a,Acadvl,Pah,Gamt,Shmt1,Adi1,Mthfd1,Akr1c18,Elovl2,Oxsm,Glud1,Amacr,Cbs,Cd74,Hoga1,Erlin1,Asl,Gls,Pecr,Acmsd,Glul,Mgst3,Kynu,Slc27a2,Acss1,Acss2,Egf,Cth,Prkaa2,Akr1a1,Prxl2b,Hnf1a,Aass,Ldhb,Bcat2,Ndufab1,Acsm3,Acsm2,Acsm5,Uros,Agt,Apoa4,Apoa1,Cyp1a1,Acsm1,Fa2h,Decr2,Aldh8a1,Baat,Kmo,Pla2g5,Pklr,Acacb,Bhmt2,Nr1h4,S…
GO:0046394	carboxylic acid biosynthetic process	81/2140	268/21213	3.24e-20	4.96e-18	4.26e-18	ENSMUSG00000002108/ENSMUSG00000005320/ENSMUSG00000005360/ENSMUSG00000005373/ENSMUSG00000006345/ENSMUSG00000006542/ENSMUSG00000009566/ENSMUSG00000010051/ENSMUSG00000010175/ENSMUSG00000013584/ENSMUSG00000015016/ENSMUSG00000015090/ENSMUSG00000015568/ENSMUSG00000017950/ENSMUSG00000018574/ENSMUSG00000020051/ENSMUSG00000020150/ENSMUSG00000020534/ENSMUSG00000020629/ENSMUSG00000021048/ENSMUSG00000021214/…	81	,Nr1h3,Fgfr4,Slc1a3,Mlxipl,Ggt1,Prkag3,Fpgs,Hyal1,Prox1,Aldh1a2,Acsf3,Ptgds,Lpl,Hnf4a,Acadvl,Pah,Gamt,Shmt1,Adi1,Mthfd1,Akr1c18,Elovl2,Oxsm,Glud1,Amacr,Cbs,Cd74,Hoga1,Erlin1,Asl,Gls,Pecr,Acmsd,Glul,Mgst3,Kynu,Slc27a2,Acss1,Acss2,Egf,Cth,Prkaa2,Akr1a1,Prxl2b,Hnf1a,Aass,Ldhb,Bcat2,Ndufab1,Acsm3,Acsm2,Acsm5,Uros,Agt,Apoa4,Apoa1,Cyp1a1,Acsm1,Fa2h,Decr2,Aldh8a1,Baat,Kmo,Pla2g5,Pklr,Acacb,Bhmt2,Nr1h4,S…
GO:0009108	coenzyme biosynthetic process	44/2140	93/21213	4.81e-20	7.14e-18	6.14e-18	ENSMUSG00000000399/ENSMUSG00000000673/ENSMUSG00000003762/ENSMUSG00000003809/ENSMUSG00000009566/ENSMUSG00000015536/ENSMUSG00000015806/ENSMUSG00000020098/ENSMUSG00000020664/ENSMUSG00000021048/ENSMUSG00000021235/ENSMUSG00000021748/ENSMUSG00000022253/ENSMUSG00000022574/ENSMUSG00000023861/ENSMUSG00000026489/ENSMUSG00000026568/ENSMUSG00000026798/ENSMUSG00000026866/ENSMUSG00000027452/ENSMUSG00000027605/…	44	,Ndufa9,Haao,Coq8b,Gcdh,Fpgs,Mocs2,Qdpr,Pcbd1,Dld,Mthfd1,Coq6,Pdhb,Nadk2,Naprt,Mpc1,Coq8a,Mpc2,Coq4,Kynu,Acss1,Acss2,Ppcs,Coq2,Tpk1,Idh2,Coq7,Qprt,Pdha1,Coq9,Acat1,Pts,Nmnat3,Pank1,Spr,Nmrk1,Pdss2,Aspdh,Pdk2,Kmo,Coq10a,Coq5,Acacb,Mlycd,Mthfsl
GO:0009167	purine ribonucleoside monophosphate metabolic process	76/2140	243/21213	5.06e-20	7.31e-18	6.28e-18	ENSMUSG00000000088/ENSMUSG00000000563/ENSMUSG00000003072/ENSMUSG00000005373/ENSMUSG00000009995/ENSMUSG00000013593/ENSMUSG00000015357/ENSMUSG00000016252/ENSMUSG00000017778/ENSMUSG00000018770/ENSMUSG00000020022/ENSMUSG00000020080/ENSMUSG00000020444/ENSMUSG00000020456/ENSMUSG00000020475/ENSMUSG00000020664/ENSMUSG00000021236/ENSMUSG00000021255/ENSMUSG00000021520/ENSMUSG00000021577/ENSMUSG00000021606/…	76	,Cox5a,Atp5pb,Atp5d,Mlxipl,Taz,Ndufs2,Clpx,Atp5e,Cox7c,Atp5g3,Ndufa12,Hkdc1,Guk1,Ogdh,Pgam2,Dld,Entpd5,Esrrb,Uqcrb,Sdha,Ndufs6,Dnajc15,Ndufb9,Ppara,Cyc1,Atp5j,Gpd1,Prkn,Ndufv3,Ndufaf7,Ndufv2,Ndufb8,Atp5b,Cox8b,Uqcrc1,Prps2,Atp5c1,Dhtkd1,Ndufa10,Atp1b1,Ndufa8,Aldob,Prkaa2,Pink1,Khk,Ppargc1a,Coq7,Coq9,Cox4i1,Ldhd,Apoc3,Ogt,Tkfc,Atp5h,Cox8a,Galt,Ndufv1,Afg1l,Atp6v0a4,Pklr,Cox6a1,Ndufa7,Uqcrq,Chchd10…
GO:0009123	nucleoside monophosphate metabolic process	78/2140	254/21213	5.61e-20	7.88e-18	6.78e-18	ENSMUSG00000000088/ENSMUSG00000000563/ENSMUSG00000003072/ENSMUSG00000005373/ENSMUSG00000009995/ENSMUSG00000013593/ENSMUSG00000015357/ENSMUSG00000016252/ENSMUSG00000017778/ENSMUSG00000018770/ENSMUSG00000020022/ENSMUSG00000020080/ENSMUSG00000020444/ENSMUSG00000020456/ENSMUSG00000020475/ENSMUSG00000020534/ENSMUSG00000020664/ENSMUSG00000021236/ENSMUSG00000021255/ENSMUSG00000021520/ENSMUSG00000021577/…	78	,Cox5a,Atp5pb,Atp5d,Mlxipl,Taz,Ndufs2,Clpx,Atp5e,Cox7c,Atp5g3,Ndufa12,Hkdc1,Guk1,Ogdh,Pgam2,Shmt1,Dld,Entpd5,Esrrb,Uqcrb,Sdha,Ndufs6,Dnajc15,Ndufb9,Ppara,Cyc1,Atp5j,Gpd1,Prkn,Ndufv3,Ndufaf7,Ndufv2,Ndufb8,Atp5b,Cox8b,Uqcrc1,Prps2,Atp5c1,Dhtkd1,Ndufa10,Atp1b1,Ndufa8,Aldob,Prkaa2,Pink1,Khk,Ppargc1a,Coq7,Coq9,Cox4i1,Ldhd,Apoc3,Ogt,Tkfc,Atp5h,Cox8a,Galt,Entpd8,Ndufv1,Afg1l,Atp6v0a4,Pklr,Cox6a1,Ndufa7,…
GO:0009126	purine nucleoside monophosphate metabolic process	76/2140	244/21213	6.64e-20	9.08e-18	7.81e-18	ENSMUSG00000000088/ENSMUSG00000000563/ENSMUSG00000003072/ENSMUSG00000005373/ENSMUSG00000009995/ENSMUSG00000013593/ENSMUSG00000015357/ENSMUSG00000016252/ENSMUSG00000017778/ENSMUSG00000018770/ENSMUSG00000020022/ENSMUSG00000020080/ENSMUSG00000020444/ENSMUSG00000020456/ENSMUSG00000020475/ENSMUSG00000020664/ENSMUSG00000021236/ENSMUSG00000021255/ENSMUSG00000021520/ENSMUSG00000021577/ENSMUSG00000021606/…	76	,Cox5a,Atp5pb,Atp5d,Mlxipl,Taz,Ndufs2,Clpx,Atp5e,Cox7c,Atp5g3,Ndufa12,Hkdc1,Guk1,Ogdh,Pgam2,Dld,Entpd5,Esrrb,Uqcrb,Sdha,Ndufs6,Dnajc15,Ndufb9,Ppara,Cyc1,Atp5j,Gpd1,Prkn,Ndufv3,Ndufaf7,Ndufv2,Ndufb8,Atp5b,Cox8b,Uqcrc1,Prps2,Atp5c1,Dhtkd1,Ndufa10,Atp1b1,Ndufa8,Aldob,Prkaa2,Pink1,Khk,Ppargc1a,Coq7,Coq9,Cox4i1,Ldhd,Apoc3,Ogt,Tkfc,Atp5h,Cox8a,Galt,Ndufv1,Afg1l,Atp6v0a4,Pklr,Cox6a1,Ndufa7,Uqcrq,Chchd10…
GO:0009161	ribonucleoside monophosphate metabolic process	76/2140	246/21213	1.14e-19	1.51e-17	1.3e-17	ENSMUSG00000000088/ENSMUSG00000000563/ENSMUSG00000003072/ENSMUSG00000005373/ENSMUSG00000009995/ENSMUSG00000013593/ENSMUSG00000015357/ENSMUSG00000016252/ENSMUSG00000017778/ENSMUSG00000018770/ENSMUSG00000020022/ENSMUSG00000020080/ENSMUSG00000020444/ENSMUSG00000020456/ENSMUSG00000020475/ENSMUSG00000020664/ENSMUSG00000021236/ENSMUSG00000021255/ENSMUSG00000021520/ENSMUSG00000021577/ENSMUSG00000021606/…	76	,Cox5a,Atp5pb,Atp5d,Mlxipl,Taz,Ndufs2,Clpx,Atp5e,Cox7c,Atp5g3,Ndufa12,Hkdc1,Guk1,Ogdh,Pgam2,Dld,Entpd5,Esrrb,Uqcrb,Sdha,Ndufs6,Dnajc15,Ndufb9,Ppara,Cyc1,Atp5j,Gpd1,Prkn,Ndufv3,Ndufaf7,Ndufv2,Ndufb8,Atp5b,Cox8b,Uqcrc1,Prps2,Atp5c1,Dhtkd1,Ndufa10,Atp1b1,Ndufa8,Aldob,Prkaa2,Pink1,Khk,Ppargc1a,Coq7,Coq9,Cox4i1,Ldhd,Apoc3,Ogt,Tkfc,Atp5h,Cox8a,Galt,Ndufv1,Afg1l,Atp6v0a4,Pklr,Cox6a1,Ndufa7,Uqcrq,Chchd10…
GO:0042773	ATP synthesis coupled electron transport	35/2140	62/21213	1.9e-19	2.47e-17	2.13e-17	ENSMUSG00000000088/ENSMUSG00000009995/ENSMUSG00000013593/ENSMUSG00000017778/ENSMUSG00000020022/ENSMUSG00000020664/ENSMUSG00000021520/ENSMUSG00000021577/ENSMUSG00000021606/ENSMUSG00000022013/ENSMUSG00000022354/ENSMUSG00000022551/ENSMUSG00000024038/ENSMUSG00000024099/ENSMUSG00000025204/ENSMUSG00000025488/ENSMUSG00000025651/ENSMUSG00000026260/ENSMUSG00000026895/ENSMUSG00000028756/ENSMUSG00000030652/…	35	,Cox5a,Taz,Ndufs2,Cox7c,Ndufa12,Dld,Uqcrb,Sdha,Ndufs6,Dnajc15,Ndufb9,Cyc1,Ndufv3,Ndufv2,Ndufb8,Cox8b,Uqcrc1,Ndufa10,Ndufa8,Pink1,Coq7,Coq9,Cox4i1,Cox8a,Ndufv1,Afg1l,Cox6a1,Ndufa7,Uqcrq,Sdhc,Uqcr10,Cox5b,Cycs,Uqcrh,Ndufb6
GO:0009141	nucleoside triphosphate metabolic process	79/2140	266/21213	3.06e-19	3.88e-17	3.34e-17	ENSMUSG00000000088/ENSMUSG00000000563/ENSMUSG00000003072/ENSMUSG00000005373/ENSMUSG00000009995/ENSMUSG00000013593/ENSMUSG00000015357/ENSMUSG00000015536/ENSMUSG00000016252/ENSMUSG00000017778/ENSMUSG00000018770/ENSMUSG00000019872/ENSMUSG00000020022/ENSMUSG00000020080/ENSMUSG00000020444/ENSMUSG00000020456/ENSMUSG00000020475/ENSMUSG00000020664/ENSMUSG00000021236/ENSMUSG00000021255/ENSMUSG00000021520/…	79	,Cox5a,Atp5pb,Atp5d,Mlxipl,Taz,Ndufs2,Clpx,Mocs2,Atp5e,Cox7c,Atp5g3,Smpdl3a,Ndufa12,Hkdc1,Guk1,Ogdh,Pgam2,Dld,Entpd5,Esrrb,Uqcrb,Sdha,Ndufs6,Dnajc15,Ndufb9,Ppara,Cyc1,Atp5j,Gpd1,Prkn,Ndufv3,Ndufaf7,Ndufv2,Ndufb8,Atp5b,Cox8b,Uqcrc1,Atp5c1,Dhtkd1,Ndufa10,Atp1b1,Ndufa8,Aldob,Prkaa2,Pink1,Khk,Ppargc1a,Coq7,Coq9,Cox4i1,Ldhd,Apoc3,Ogt,Tkfc,Atp5h,Cox8a,Galt,Lrrk2,Ndufv1,Afg1l,Atp6v0a4,Adk,Pklr,Cox6a1,Nd…
GO:0016042	lipid catabolic process	78/2140	268/21213	1.93e-18	2.38e-16	2.05e-16	ENSMUSG00000000594/ENSMUSG00000003623/ENSMUSG00000003809/ENSMUSG00000004610/ENSMUSG00000006724/ENSMUSG00000007038/ENSMUSG00000009646/ENSMUSG00000011305/ENSMUSG00000015568/ENSMUSG00000016194/ENSMUSG00000018574/ENSMUSG00000019689/ENSMUSG00000019872/ENSMUSG00000019883/ENSMUSG00000020087/ENSMUSG00000020777/ENSMUSG00000021003/ENSMUSG00000021214/ENSMUSG00000021226/ENSMUSG00000021416/ENSMUSG00000021460/…	78	,Gm2a,Crot,Gcdh,Etfb,Cyp27b1,Neu1,Pla2g12b,Plin5,Lpl,Hsd11b1,Acadvl,Fmc1,Smpdl3a,Echdc1,Tysnd1,Acox1,Galc,Akr1c18,Acot2,Eci3,Auh,Hexb,Hacl1,Amacr,Ehhadh,Adipoq,Lpin2,Eci1,Hsd17b4,Cpt1a,Abhd6,Echs1,Dbi,Phyh,Ivd,Slc27a2,Nceh1,Aadac,Hadh,Bdh2,Decr1,Gba2,Hint2,Angptl3,Acox3,Acad10,Plbd1,Plin1,Hsd17b14,Ces1f,Acat1,Bco2,Apoa4,Apoc3,Apoa1,Etfa,Pccb,Acaa2,Smpd1,Pafah2,Enpp6,Pla2g5,Acacb,Inpp5f,Adora1,Aca…
GO:0044242	cellular lipid catabolic process	60/2140	174/21213	2.21e-18	2.67e-16	2.3e-16	ENSMUSG00000000594/ENSMUSG00000003623/ENSMUSG00000003809/ENSMUSG00000004610/ENSMUSG00000007038/ENSMUSG00000011305/ENSMUSG00000015568/ENSMUSG00000018574/ENSMUSG00000019872/ENSMUSG00000019883/ENSMUSG00000020087/ENSMUSG00000020777/ENSMUSG00000021003/ENSMUSG00000021214/ENSMUSG00000021226/ENSMUSG00000021416/ENSMUSG00000021460/ENSMUSG00000021665/ENSMUSG00000021884/ENSMUSG00000022244/ENSMUSG00000022853/…	60	,Gm2a,Crot,Gcdh,Etfb,Neu1,Plin5,Lpl,Acadvl,Smpdl3a,Echdc1,Tysnd1,Acox1,Galc,Akr1c18,Acot2,Eci3,Auh,Hexb,Hacl1,Amacr,Ehhadh,Adipoq,Lpin2,Eci1,Hsd17b4,Cpt1a,Abhd6,Echs1,Dbi,Phyh,Ivd,Slc27a2,Aadac,Hadh,Bdh2,Decr1,Gba2,Angptl3,Acox3,Acad10,Ces1f,Acat1,Bco2,Apoa4,Apoc3,Apoa1,Etfa,Pccb,Acaa2,Smpd1,Acacb,Inpp5f,Acad12,Fabp1,Ces1d,Hadhb,Acat3,Acadm,Mlycd,Acad11
GO:0006635	fatty acid beta-oxidation	35/2140	66/21213	2.91e-18	3.43e-16	2.95e-16	ENSMUSG00000003623/ENSMUSG00000003809/ENSMUSG00000004610/ENSMUSG00000011305/ENSMUSG00000018574/ENSMUSG00000019883/ENSMUSG00000020087/ENSMUSG00000020777/ENSMUSG00000021416/ENSMUSG00000021460/ENSMUSG00000022853/ENSMUSG00000022878/ENSMUSG00000024132/ENSMUSG00000024507/ENSMUSG00000024900/ENSMUSG00000025465/ENSMUSG00000026385/ENSMUSG00000027332/ENSMUSG00000027359/ENSMUSG00000027984/ENSMUSG00000028167/…	35	,Crot,Gcdh,Etfb,Plin5,Acadvl,Echdc1,Tysnd1,Acox1,Eci3,Auh,Ehhadh,Adipoq,Eci1,Hsd17b4,Cpt1a,Echs1,Dbi,Ivd,Slc27a2,Hadh,Bdh2,Decr1,Acox3,Acad10,Acat1,Etfa,Acaa2,Acacb,Acad12,Fabp1,Hadhb,Acat3,Acadm,Mlycd,Acad11
GO:0006733	oxidoreduction coenzyme metabolic process	55/2140	153/21213	6.7e-18	7.74e-16	6.66e-16	ENSMUSG00000000399/ENSMUSG00000000673/ENSMUSG00000002010/ENSMUSG00000003762/ENSMUSG00000004789/ENSMUSG00000005373/ENSMUSG00000016194/ENSMUSG00000020080/ENSMUSG00000020321/ENSMUSG00000020456/ENSMUSG00000020475/ENSMUSG00000020664/ENSMUSG00000021235/ENSMUSG00000021236/ENSMUSG00000021255/ENSMUSG00000021748/ENSMUSG00000022253/ENSMUSG00000022383/ENSMUSG00000022574/ENSMUSG00000023019/ENSMUSG00000023861/…	55	,Ndufa9,Haao,Idh3g,Coq8b,Dlst,Mlxipl,Hsd11b1,Hkdc1,Mdh1,Ogdh,Pgam2,Dld,Coq6,Entpd5,Esrrb,Pdhb,Nadk2,Ppara,Naprt,Gpd1,Mpc1,Prdx5,Dhtkd1,Coq8a,Mpc2,Coq4,Kynu,Idh3b,Aldob,Prkaa2,Khk,Ppargc1a,Coq2,Ldhb,Idh2,Coq7,Qprt,Pdha1,Coq9,Fdx1,Nmnat3,Ogt,Tkfc,Galt,Nmrk1,Pdss2,Aspdh,Dcxr,Kmo,Coq10a,Fmo2,Fmo1,Pklr,Coq5,Fbp1
GO:0006119	oxidative phosphorylation	39/2140	84/21213	1.44e-17	1.63e-15	1.4e-15	ENSMUSG00000000088/ENSMUSG00000005373/ENSMUSG00000009995/ENSMUSG00000013593/ENSMUSG00000017778/ENSMUSG00000020022/ENSMUSG00000020664/ENSMUSG00000021520/ENSMUSG00000021577/ENSMUSG00000021606/ENSMUSG00000022013/ENSMUSG00000022354/ENSMUSG00000022551/ENSMUSG00000024038/ENSMUSG00000024099/ENSMUSG00000025204/ENSMUSG00000025488/ENSMUSG00000025651/ENSMUSG00000026260/ENSMUSG00000026895/ENSMUSG00000028756/…	39	,Cox5a,Mlxipl,Taz,Ndufs2,Cox7c,Ndufa12,Dld,Uqcrb,Sdha,Ndufs6,Dnajc15,Ndufb9,Cyc1,Ndufv3,Ndufv2,Ndufb8,Cox8b,Uqcrc1,Ndufa10,Ndufa8,Pink1,Coq7,Coq9,Cox4i1,Apoc3,Cox8a,Ndufv1,Afg1l,Cox6a1,Ndufa7,Uqcrq,Chchd10,Sdhc,Fxn,Uqcr10,Cox5b,Cycs,Uqcrh,Ndufb6
GO:0006163	purine nucleotide metabolic process	112/2140	489/21213	4.72e-17	5.22e-15	4.49e-15	ENSMUSG00000000088/ENSMUSG00000000563/ENSMUSG00000001240/ENSMUSG00000003072/ENSMUSG00000003623/ENSMUSG00000004655/ENSMUSG00000005373/ENSMUSG00000009995/ENSMUSG00000013593/ENSMUSG00000015357/ENSMUSG00000015536/ENSMUSG00000016252/ENSMUSG00000017778/ENSMUSG00000018770/ENSMUSG00000020022/ENSMUSG00000020080/ENSMUSG00000020431/ENSMUSG00000020444/ENSMUSG00000020456/ENSMUSG00000020475/ENSMUSG00000020664/…	112	,Cox5a,Atp5pb,Ramp2,Atp5d,Crot,Aqp1,Mlxipl,Taz,Ndufs2,Clpx,Mocs2,Atp5e,Cox7c,Atp5g3,Ndufa12,Hkdc1,Adcy1,Guk1,Ogdh,Pgam2,Dld,Mthfd1,Entpd5,Esrrb,Uqcrb,Sdha,Ndufs6,Mccc2,Pde4d,Dnajc15,Npr3,Ndufb9,Ppara,Cyc1,Adcy5,Atp5j,Adcy6,Gpd1,Prkn,Ndufv3,Cbs,Ndufaf7,Ndufv2,Papss2,Ndufb8,Atp5b,Cox8b,Uqcrc1,Prps2,Atp5c1,Dhtkd1,Ndufa10,Atp1b1,Ndufa8,Npr1,Gucy1b1,Aldob,Prkaa2,Ppcs,Pink1,Khk,Ppargc1a,Sult1b1,Coq7,Ca…
GO:0030258	lipid modification	61/2140	192/21213	1.05e-16	1.13e-14	9.75e-15	ENSMUSG00000000440/ENSMUSG00000002944/ENSMUSG00000003623/ENSMUSG00000003809/ENSMUSG00000004610/ENSMUSG00000005514/ENSMUSG00000006127/ENSMUSG00000011305/ENSMUSG00000018574/ENSMUSG00000019883/ENSMUSG00000020087/ENSMUSG00000020777/ENSMUSG00000021416/ENSMUSG00000021460/ENSMUSG00000021884/ENSMUSG00000022040/ENSMUSG00000022383/ENSMUSG00000022853/ENSMUSG00000022878/ENSMUSG00000024132/ENSMUSG00000024507/…	61	,Pparg,Cd36,Crot,Gcdh,Etfb,Por,Inpp5k,Plin5,Acadvl,Echdc1,Tysnd1,Acox1,Eci3,Auh,Hacl1,Ephx2,Ppara,Ehhadh,Adipoq,Eci1,Hsd17b4,Cpt1a,Echs1,Dbi,Phyh,Ivd,Slc27a2,Hao2,Hadh,Bdh2,Decr1,Plpp3,Fabp3,Inpp5b,Acox3,Ppargc1a,Acad10,Sirt4,Dgat2,Agt,Acat1,Apoa4,Apoa1,Etfa,Cyp1a1,Ip6k2,Fa2h,Inpp5j,Acaa2,Pi4ka,Acacb,Inpp5f,Acad12,Agtr1a,Fabp1,Tmem150a,Hadhb,Acat3,Acadm,Mlycd,Acad11
GO:0009150	purine ribonucleotide metabolic process	109/2140	476/21213	1.27e-16	1.35e-14	1.16e-14	ENSMUSG00000000088/ENSMUSG00000000563/ENSMUSG00000001240/ENSMUSG00000003072/ENSMUSG00000003623/ENSMUSG00000004655/ENSMUSG00000005373/ENSMUSG00000009995/ENSMUSG00000013593/ENSMUSG00000015357/ENSMUSG00000015536/ENSMUSG00000016252/ENSMUSG00000017778/ENSMUSG00000018770/ENSMUSG00000020022/ENSMUSG00000020080/ENSMUSG00000020431/ENSMUSG00000020444/ENSMUSG00000020456/ENSMUSG00000020475/ENSMUSG00000020664/…	109	,Cox5a,Atp5pb,Ramp2,Atp5d,Crot,Aqp1,Mlxipl,Taz,Ndufs2,Clpx,Mocs2,Atp5e,Cox7c,Atp5g3,Ndufa12,Hkdc1,Adcy1,Guk1,Ogdh,Pgam2,Dld,Entpd5,Esrrb,Uqcrb,Sdha,Ndufs6,Mccc2,Pde4d,Dnajc15,Npr3,Ndufb9,Ppara,Cyc1,Adcy5,Atp5j,Adcy6,Gpd1,Prkn,Ndufv3,Cbs,Ndufaf7,Ndufv2,Papss2,Ndufb8,Atp5b,Cox8b,Uqcrc1,Prps2,Atp5c1,Dhtkd1,Ndufa10,Atp1b1,Ndufa8,Npr1,Gucy1b1,Aldob,Prkaa2,Ppcs,Pink1,Khk,Ppargc1a,Sult1b1,Coq7,Calca,Adr…
GO:0009259	ribonucleotide metabolic process	109/2140	484/21213	4.43e-16	4.6e-14	3.95e-14	ENSMUSG00000000088/ENSMUSG00000000563/ENSMUSG00000001240/ENSMUSG00000003072/ENSMUSG00000003623/ENSMUSG00000004655/ENSMUSG00000005373/ENSMUSG00000009995/ENSMUSG00000013593/ENSMUSG00000015357/ENSMUSG00000015536/ENSMUSG00000016252/ENSMUSG00000017778/ENSMUSG00000018770/ENSMUSG00000020022/ENSMUSG00000020080/ENSMUSG00000020431/ENSMUSG00000020444/ENSMUSG00000020456/ENSMUSG00000020475/ENSMUSG00000020664/…	109	,Cox5a,Atp5pb,Ramp2,Atp5d,Crot,Aqp1,Mlxipl,Taz,Ndufs2,Clpx,Mocs2,Atp5e,Cox7c,Atp5g3,Ndufa12,Hkdc1,Adcy1,Guk1,Ogdh,Pgam2,Dld,Entpd5,Esrrb,Uqcrb,Sdha,Ndufs6,Mccc2,Pde4d,Dnajc15,Npr3,Ndufb9,Ppara,Cyc1,Adcy5,Atp5j,Adcy6,Gpd1,Prkn,Ndufv3,Cbs,Ndufaf7,Ndufv2,Papss2,Ndufb8,Atp5b,Cox8b,Uqcrc1,Prps2,Atp5c1,Dhtkd1,Ndufa10,Atp1b1,Ndufa8,Npr1,Gucy1b1,Aldob,Prkaa2,Ppcs,Pink1,Khk,Ppargc1a,Sult1b1,Coq7,Calca,Adr…
GO:0042180	cellular ketone metabolic process	57/2140	178/21213	7.1e-16	7.23e-14	6.22e-14	ENSMUSG00000000399/ENSMUSG00000000440/ENSMUSG00000000958/ENSMUSG00000002108/ENSMUSG00000003555/ENSMUSG00000003762/ENSMUSG00000005320/ENSMUSG00000005373/ENSMUSG00000010175/ENSMUSG00000011305/ENSMUSG00000017950/ENSMUSG00000018574/ENSMUSG00000019301/ENSMUSG00000020087/ENSMUSG00000021214/ENSMUSG00000021235/ENSMUSG00000022186/ENSMUSG00000022210/ENSMUSG00000022383/ENSMUSG00000022878/ENSMUSG00000023019/…	57	,Ndufa9,Pparg,Slc7a7,Nr1h3,Cyp17a1,Coq8b,Fgfr4,Mlxipl,Prox1,Plin5,Hnf4a,Acadvl,Hsd17b1,Tysnd1,Akr1c18,Coq6,Oxct1,Dhrs4,Ppara,Adipoq,Gpd1,Hagh,Cpt1a,Gk,Erlin1,Pnkd,Dbi,Coq8a,Coq4,Kynu,Scp2,Akr7a5,Fabp3,Ppargc1a,Coq2,Sirt4,Coq7,Dgat2,Coq9,Agt,Apoa4,Apoa1,Pdss2,Pdk2,Bmp6,Kmo,Coq10a,Kyat3,Coq5,Acacb,Prkce,Nr1h4,Fabp1,Aadat,Mlycd,Malrd1,Ugt1a1
GO:0015849	organic acid transport	73/2140	266/21213	7.82e-16	7.81e-14	6.72e-14	ENSMUSG00000000440/ENSMUSG00000000958/ENSMUSG00000001436/ENSMUSG00000001827/ENSMUSG00000002944/ENSMUSG00000003623/ENSMUSG00000005360/ENSMUSG00000006641/ENSMUSG00000009378/ENSMUSG00000009646/ENSMUSG00000015401/ENSMUSG00000015405/ENSMUSG00000018459/ENSMUSG00000018796/ENSMUSG00000020102/ENSMUSG00000020261/ENSMUSG00000020264/ENSMUSG00000020865/ENSMUSG00000021565/ENSMUSG00000021612/ENSMUSG00000022180/…	73	,Pparg,Slc7a7,Slc19a1,Folr1,Cd36,Crot,Slc1a3,Slc5a6,Slc16a12,Pla2g12b,Cltrn,Ace2,Slc13a3,Acsl1,Slc16a7,Slc36a1,Slc36a2,Abcc3,Slc6a19,Slc6a18,Slc7a8,Slc22a22,Slc7a4,Slc10a2,Mpc1,Slc3a1,Slc23a1,Slc22a6,Slc1a1,Abcc2,Gm10768,Nmb,Slc16a14,Mpc2,Slc25a12,Lrp2,Slc27a2,Slc6a17,Slc16a4,Stra6l,Fabp3,Hnf1a,Slc7a9,Slc7a10,Arl6ip1,Slc25a15,Agt,Slc25a38,Cck,Myo6,Slc25a21,Slc51a,Fxyd1,Slc6a20a,Slc16a9,Slc43a2,Sv…
GO:0019693	ribose phosphate metabolic process	110/2140	496/21213	1.01e-15	9.94e-14	8.54e-14	ENSMUSG00000000088/ENSMUSG00000000563/ENSMUSG00000001240/ENSMUSG00000003072/ENSMUSG00000003623/ENSMUSG00000004655/ENSMUSG00000005373/ENSMUSG00000009995/ENSMUSG00000013593/ENSMUSG00000015357/ENSMUSG00000015536/ENSMUSG00000016194/ENSMUSG00000016252/ENSMUSG00000017778/ENSMUSG00000018770/ENSMUSG00000020022/ENSMUSG00000020080/ENSMUSG00000020431/ENSMUSG00000020444/ENSMUSG00000020456/ENSMUSG00000020475/…	110	,Cox5a,Atp5pb,Ramp2,Atp5d,Crot,Aqp1,Mlxipl,Taz,Ndufs2,Clpx,Mocs2,Hsd11b1,Atp5e,Cox7c,Atp5g3,Ndufa12,Hkdc1,Adcy1,Guk1,Ogdh,Pgam2,Dld,Entpd5,Esrrb,Uqcrb,Sdha,Ndufs6,Mccc2,Pde4d,Dnajc15,Npr3,Ndufb9,Ppara,Cyc1,Adcy5,Atp5j,Adcy6,Gpd1,Prkn,Ndufv3,Cbs,Ndufaf7,Ndufv2,Papss2,Ndufb8,Atp5b,Cox8b,Uqcrc1,Prps2,Atp5c1,Dhtkd1,Ndufa10,Atp1b1,Ndufa8,Npr1,Gucy1b1,Aldob,Prkaa2,Ppcs,Pink1,Khk,Ppargc1a,Sult1b1,Coq7,C…
GO:0033108	mitochondrial respiratory chain complex assembly	34/2140	73/21213	1.51e-15	1.45e-13	1.25e-13	ENSMUSG00000000399/ENSMUSG00000000959/ENSMUSG00000002416/ENSMUSG00000005882/ENSMUSG00000009995/ENSMUSG00000014294/ENSMUSG00000016427/ENSMUSG00000020153/ENSMUSG00000021520/ENSMUSG00000021764/ENSMUSG00000022354/ENSMUSG00000022820/ENSMUSG00000023089/ENSMUSG00000024082/ENSMUSG00000025204/ENSMUSG00000026260/ENSMUSG00000026895/ENSMUSG00000027384/ENSMUSG00000027673/ENSMUSG00000028648/ENSMUSG00000030869/…	34	,Ndufa9,Oxa1l,Ndufb2,Uqcc1,Taz,Ndufa2,Ndufa1,Ndufs7,Uqcrb,Ndufs4,Ndufb9,Ndufb4,Ndufb4b,Ndufa5,Ndufaf7,Ndufb8,Ndufa10,Ndufa8,Ndufaf5,Ndufb5,Ndufs5,Ndufab1,Ndufb11,Nubpl,Ndufa3,Aifm1,Ndufc1,Foxred1,Ndufb10,Ndufaf6,Dmac2,Uqcr10,Ndufs8,Ndufb6,Pet100
GO:0046942	carboxylic acid transport	72/2140	265/21213	2.19e-15	2.07e-13	1.78e-13	ENSMUSG00000000440/ENSMUSG00000000958/ENSMUSG00000001436/ENSMUSG00000001827/ENSMUSG00000002944/ENSMUSG00000003623/ENSMUSG00000005360/ENSMUSG00000006641/ENSMUSG00000009378/ENSMUSG00000009646/ENSMUSG00000015401/ENSMUSG00000015405/ENSMUSG00000018459/ENSMUSG00000018796/ENSMUSG00000020102/ENSMUSG00000020261/ENSMUSG00000020264/ENSMUSG00000020865/ENSMUSG00000021565/ENSMUSG00000021612/ENSMUSG00000022180/…	72	,Pparg,Slc7a7,Slc19a1,Folr1,Cd36,Crot,Slc1a3,Slc5a6,Slc16a12,Pla2g12b,Cltrn,Ace2,Slc13a3,Acsl1,Slc16a7,Slc36a1,Slc36a2,Abcc3,Slc6a19,Slc6a18,Slc7a8,Slc22a22,Slc7a4,Slc10a2,Mpc1,Slc3a1,Slc23a1,Slc22a6,Slc1a1,Abcc2,Gm10768,Nmb,Slc16a14,Mpc2,Slc25a12,Lrp2,Slc27a2,Slc6a17,Slc16a4,Stra6l,Fabp3,Hnf1a,Slc7a9,Slc7a10,Arl6ip1,Slc25a15,Agt,Slc25a38,Cck,Myo6,Slc25a21,Slc51a,Slc6a20a,Slc16a9,Slc43a2,Sv2a,Slc…
GO:1901615	organic hydroxy compound metabolic process	97/2140	427/21213	1.06e-14	9.88e-13	8.5e-13	ENSMUSG00000001666/ENSMUSG00000005320/ENSMUSG00000005514/ENSMUSG00000006127/ENSMUSG00000006724/ENSMUSG00000010175/ENSMUSG00000012187/ENSMUSG00000015806/ENSMUSG00000018574/ENSMUSG00000019301/ENSMUSG00000019762/ENSMUSG00000020051/ENSMUSG00000020098/ENSMUSG00000020182/ENSMUSG00000020621/ENSMUSG00000021054/ENSMUSG00000021214/ENSMUSG00000021263/ENSMUSG00000021779/ENSMUSG00000022040/ENSMUSG00000022210/…	97	,Ddt,Fgfr4,Por,Inpp5k,Cyp27b1,Prox1,Mogat1,Qdpr,Acadvl,Hsd17b1,Iyd,Pah,Pcbd1,Ddc,Rdh14,Sgpp1,Akr1c18,Degs2,Thrb,Ephx2,Dhrs4,Amacr,Miox,Sod1,Prkn,Hagh,Tm7sf2,Rbp4,Gk,Erlin1,Cyp27a1,Pnkd,Pecr,Cubn,Pax8,Cat,Sord,Slc27a2,Pck1,P2ry1,Hao2,Hmgcs2,Npr1,Chrnb2,Lrat,Mttp,Gba2,Prkaa2,Angptl3,Scp2,Sult1b1,Sult1d1,Coq2,Hnf1a,Ldhb,Sult1a1,Dgat2,Crym,Ebp,Nsdhl,Fdx1,Pts,Apoa4,Apoc3,Apoa1,Slc37a4,Pth1r,Trpc1,Sgpp…
GO:0008202	steroid metabolic process	70/2140	273/21213	1.23e-13	1.12e-11	9.62e-12	ENSMUSG00000002633/ENSMUSG00000003555/ENSMUSG00000005320/ENSMUSG00000005514/ENSMUSG00000005533/ENSMUSG00000006724/ENSMUSG00000010175/ENSMUSG00000016194/ENSMUSG00000018574/ENSMUSG00000019301/ENSMUSG00000021207/ENSMUSG00000021214/ENSMUSG00000021684/ENSMUSG00000021779/ENSMUSG00000022040/ENSMUSG00000022210/ENSMUSG00000022244/ENSMUSG00000022982/ENSMUSG00000024507/ENSMUSG00000024799/ENSMUSG00000025198/…	70	,Shh,Cyp17a1,Fgfr4,Por,Igf1r,Cyp27b1,Prox1,Hsd11b1,Acadvl,Hsd17b1,Akr1c21,Akr1c18,Pde8b,Thrb,Ephx2,Dhrs4,Amacr,Sod1,Hsd17b4,Tm7sf2,Erlin1,Cyp2e1,Cyp27a1,Cubn,Cat,Slc27a2,Hmgcs2,Mttp,Gba2,Hint2,Prkaa2,Angptl3,Scp2,Ppargc1a,Sult1b1,Hnf1a,Sult1a1,Dgat2,Hsd17b14,Ebp,Nsdhl,Hsd17b2,Hsd11b2,Agt,Fdx1,Apoa4,Apoc3,Apoa1,Slc37a4,Cyp1a1,Cebpa,Gc,Igfbp7,Hsd3b5,Cyp24a1,Bmp6,Baat,Nr1h4,Agtr1a,Bmpr1b,Akr1c20,Ces…
GO:0015672	monovalent inorganic cation transport	98/2140	452/21213	1.66e-13	1.49e-11	1.28e-11	ENSMUSG00000000216/ENSMUSG00000000563/ENSMUSG00000001095/ENSMUSG00000003072/ENSMUSG00000004285/ENSMUSG00000004655/ENSMUSG00000004988/ENSMUSG00000005360/ENSMUSG00000005553/ENSMUSG00000006469/ENSMUSG00000006641/ENSMUSG00000011034/ENSMUSG00000014164/ENSMUSG00000016252/ENSMUSG00000017740/ENSMUSG00000018459/ENSMUSG00000018770/ENSMUSG00000018900/ENSMUSG00000020261/ENSMUSG00000020264/ENSMUSG00000020334/…	98	,Scnn1g,Atp5pb,Slc13a2,Atp5d,Atp6v1f,Aqp1,Fxyd4,Slc1a3,Atp4a,Slc34a3,Slc5a6,Slc5a1,Klhl3,Atp5e,Slc12a5,Slc13a3,Atp5g3,Slc22a5,Slc36a1,Slc36a2,Slc22a4,Atp6v1d,Slc17a1,Slc34a1,Atp12a,Rapgef3,Cyc1,Atp5j,Slc10a2,Fhl1,Slc23a1,Nedd4l,Atp5b,Cox8b,Atp5c1,Slc9a2,Slc9a4,Atp6v1g3,Atp1b1,Slc12a1,Snta1,Edn3,Nkain4,Ahcyl1,Hcn3,Tmem38b,Cckar,Slc10a6,Tesc,Slc13a1,Scnn1a,Slc5a11,Slc5a2,Scnn1b,Slc12a3,Pkd2,Atp5h,C…
GO:0072350	tricarboxylic acid metabolic process	22/2140	37/21213	2.29e-13	2.01e-11	1.73e-11	ENSMUSG00000002010/ENSMUSG00000004789/ENSMUSG00000009863/ENSMUSG00000020321/ENSMUSG00000020456/ENSMUSG00000021577/ENSMUSG00000021748/ENSMUSG00000021794/ENSMUSG00000022110/ENSMUSG00000025533/ENSMUSG00000025815/ENSMUSG00000026526/ENSMUSG00000027406/ENSMUSG00000028405/ENSMUSG00000029524/ENSMUSG00000030541/ENSMUSG00000031299/ENSMUSG00000052738/ENSMUSG00000055737/ENSMUSG00000058076/ENSMUSG00000061838/…	22	,Idh3g,Dlst,Sdhb,Mdh1,Ogdh,Sdha,Pdhb,Glud1,Sucla2,Asl,Dhtkd1,Fh1,Idh3b,Aco1,Sirt4,Idh2,Pdha1,Suclg1,Ghr,Sdhc,Suclg2,Ass1
GO:0009063	cellular amino acid catabolic process	33/2140	80/21213	2.9e-13	2.51e-11	2.16e-11	ENSMUSG00000003526/ENSMUSG00000020051/ENSMUSG00000020534/ENSMUSG00000021033/ENSMUSG00000021238/ENSMUSG00000021460/ENSMUSG00000021794/ENSMUSG00000022821/ENSMUSG00000024827/ENSMUSG00000025176/ENSMUSG00000026103/ENSMUSG00000026866/ENSMUSG00000027332/ENSMUSG00000028737/ENSMUSG00000029445/ENSMUSG00000029695/ENSMUSG00000029776/ENSMUSG00000030826/ENSMUSG00000031969/ENSMUSG00000032047/ENSMUSG00000032263/…	33	,Prodh,Pah,Shmt1,Gstz1,Aldh6a1,Auh,Glud1,Hgd,Gldc,Hoga1,Gls,Kynu,Ivd,Aldh4a1,Hpd,Aass,Hibadh,Bcat2,Acad8,Acat1,Bckdhb,Cdo1,Gcsh,Uroc1,Aldh5a1,Prodh2,Kmo,Dao,Thnsl2,Aadat,Bckdha,Ddo,Agxt2
GO:0072330	monocarboxylic acid biosynthetic process	51/2140	171/21213	5.38e-13	4.58e-11	3.94e-11	ENSMUSG00000002108/ENSMUSG00000005320/ENSMUSG00000005360/ENSMUSG00000005373/ENSMUSG00000006542/ENSMUSG00000010175/ENSMUSG00000013584/ENSMUSG00000015016/ENSMUSG00000015090/ENSMUSG00000015568/ENSMUSG00000017950/ENSMUSG00000018574/ENSMUSG00000021214/ENSMUSG00000021364/ENSMUSG00000021786/ENSMUSG00000022244/ENSMUSG00000024610/ENSMUSG00000025176/ENSMUSG00000025198/ENSMUSG00000026189/ENSMUSG00000027359/…	51	,Nr1h3,Fgfr4,Slc1a3,Mlxipl,Prkag3,Prox1,Aldh1a2,Acsf3,Ptgds,Lpl,Hnf4a,Acadvl,Akr1c18,Elovl2,Oxsm,Amacr,Cd74,Hoga1,Erlin1,Pecr,Slc27a2,Acss1,Acss2,Prkaa2,Prxl2b,Hnf1a,Ldhb,Ndufab1,Acsm3,Acsm2,Acsm5,Agt,Apoa4,Apoa1,Cyp1a1,Acsm1,Fa2h,Decr2,Aldh8a1,Baat,Pklr,Acacb,Nr1h4,Aldh1a1,E030003E18Rik,Thnsl2,Rdh9,Abat,Rdh16,H2-Ke6,Mlycd,Malrd1
GO:0072524	pyridine-containing compound metabolic process	45/2140	142/21213	1.18e-12	9.9e-11	8.51e-11	ENSMUSG00000000673/ENSMUSG00000002010/ENSMUSG00000004789/ENSMUSG00000005373/ENSMUSG00000016194/ENSMUSG00000020080/ENSMUSG00000020321/ENSMUSG00000020456/ENSMUSG00000020475/ENSMUSG00000020664/ENSMUSG00000021236/ENSMUSG00000021255/ENSMUSG00000021748/ENSMUSG00000022253/ENSMUSG00000022383/ENSMUSG00000022574/ENSMUSG00000023019/ENSMUSG00000023861/ENSMUSG00000024953/ENSMUSG00000025815/ENSMUSG00000026348/…	45	,Haao,Idh3g,Dlst,Mlxipl,Hsd11b1,Hkdc1,Mdh1,Ogdh,Pgam2,Dld,Entpd5,Esrrb,Pdhb,Nadk2,Ppara,Naprt,Gpd1,Mpc1,Prdx5,Dhtkd1,Acmsd,Mpc2,Kynu,Idh3b,Aldob,Prkaa2,Khk,Ppargc1a,Ldhb,Idh2,Qprt,Pdha1,Fdx1,Nmnat3,Ogt,Tkfc,Galt,Nmrk1,Aspdh,Dcxr,Kmo,Fmo2,Fmo1,Pklr,Fbp1
GO:0019362	pyridine nucleotide metabolic process	44/2140	137/21213	1.25e-12	1.03e-10	8.86e-11	ENSMUSG00000000673/ENSMUSG00000002010/ENSMUSG00000004789/ENSMUSG00000005373/ENSMUSG00000016194/ENSMUSG00000020080/ENSMUSG00000020321/ENSMUSG00000020456/ENSMUSG00000020475/ENSMUSG00000020664/ENSMUSG00000021236/ENSMUSG00000021255/ENSMUSG00000021748/ENSMUSG00000022253/ENSMUSG00000022383/ENSMUSG00000022574/ENSMUSG00000023019/ENSMUSG00000023861/ENSMUSG00000024953/ENSMUSG00000025815/ENSMUSG00000026568/…	44	,Haao,Idh3g,Dlst,Mlxipl,Hsd11b1,Hkdc1,Mdh1,Ogdh,Pgam2,Dld,Entpd5,Esrrb,Pdhb,Nadk2,Ppara,Naprt,Gpd1,Mpc1,Prdx5,Dhtkd1,Mpc2,Kynu,Idh3b,Aldob,Prkaa2,Khk,Ppargc1a,Ldhb,Idh2,Qprt,Pdha1,Fdx1,Nmnat3,Ogt,Tkfc,Galt,Nmrk1,Aspdh,Dcxr,Kmo,Fmo2,Fmo1,Pklr,Fbp1
GO:1901606	alpha-amino acid catabolic process	29/2140	70/21213	6.97e-12	5.66e-10	4.87e-10	ENSMUSG00000003526/ENSMUSG00000020051/ENSMUSG00000020534/ENSMUSG00000021033/ENSMUSG00000021238/ENSMUSG00000021794/ENSMUSG00000022821/ENSMUSG00000024827/ENSMUSG00000025176/ENSMUSG00000026103/ENSMUSG00000026866/ENSMUSG00000027332/ENSMUSG00000028737/ENSMUSG00000029445/ENSMUSG00000029695/ENSMUSG00000029776/ENSMUSG00000030826/ENSMUSG00000032047/ENSMUSG00000033022/ENSMUSG00000034424/ENSMUSG00000034456/…	29	,Prodh,Pah,Shmt1,Gstz1,Aldh6a1,Glud1,Hgd,Gldc,Hoga1,Gls,Kynu,Ivd,Aldh4a1,Hpd,Aass,Hibadh,Bcat2,Acat1,Cdo1,Gcsh,Uroc1,Aldh5a1,Prodh2,Kmo,Dao,Thnsl2,Aadat,Ddo,Agxt2
GO:0046496	nicotinamide nucleotide metabolic process	42/2140	134/21213	9.9e-12	7.91e-10	6.81e-10	ENSMUSG00000002010/ENSMUSG00000004789/ENSMUSG00000005373/ENSMUSG00000016194/ENSMUSG00000020080/ENSMUSG00000020321/ENSMUSG00000020456/ENSMUSG00000020475/ENSMUSG00000020664/ENSMUSG00000021236/ENSMUSG00000021255/ENSMUSG00000021748/ENSMUSG00000022253/ENSMUSG00000022383/ENSMUSG00000022574/ENSMUSG00000023019/ENSMUSG00000023861/ENSMUSG00000024953/ENSMUSG00000025815/ENSMUSG00000026568/ENSMUSG00000026866/…	42	,Idh3g,Dlst,Mlxipl,Hsd11b1,Hkdc1,Mdh1,Ogdh,Pgam2,Dld,Entpd5,Esrrb,Pdhb,Nadk2,Ppara,Naprt,Gpd1,Mpc1,Prdx5,Dhtkd1,Mpc2,Kynu,Idh3b,Aldob,Prkaa2,Khk,Ppargc1a,Ldhb,Idh2,Qprt,Pdha1,Fdx1,Nmnat3,Ogt,Tkfc,Galt,Aspdh,Dcxr,Kmo,Fmo2,Fmo1,Pklr,Fbp1
GO:0009060	aerobic respiration	27/2140	63/21213	1.41e-11	1.11e-09	9.57e-10	ENSMUSG00000000959/ENSMUSG00000002010/ENSMUSG00000004789/ENSMUSG00000009863/ENSMUSG00000020321/ENSMUSG00000020456/ENSMUSG00000021520/ENSMUSG00000021577/ENSMUSG00000021748/ENSMUSG00000022110/ENSMUSG00000025486/ENSMUSG00000025651/ENSMUSG00000025815/ENSMUSG00000026526/ENSMUSG00000027187/ENSMUSG00000027406/ENSMUSG00000028405/ENSMUSG00000030541/ENSMUSG00000031299/ENSMUSG00000041697/ENSMUSG00000052738/…	27	,Oxa1l,Idh3g,Dlst,Sdhb,Mdh1,Ogdh,Uqcrb,Sdha,Pdhb,Sucla2,Sirt3,Uqcrc1,Dhtkd1,Fh1,Cat,Idh3b,Aco1,Idh2,Pdha1,Cox6a1,Suclg1,Sdhc,Fxn,Uqcr10,Suclg2,Uqcrh,Bloc1s1
GO:0006066	alcohol metabolic process	62/2140	253/21213	2.46e-11	1.91e-09	1.64e-09	ENSMUSG00000005320/ENSMUSG00000005514/ENSMUSG00000006127/ENSMUSG00000006724/ENSMUSG00000012187/ENSMUSG00000015806/ENSMUSG00000018574/ENSMUSG00000020051/ENSMUSG00000020098/ENSMUSG00000020621/ENSMUSG00000021054/ENSMUSG00000021214/ENSMUSG00000021263/ENSMUSG00000021779/ENSMUSG00000022040/ENSMUSG00000022210/ENSMUSG00000022613/ENSMUSG00000022982/ENSMUSG00000024799/ENSMUSG00000024990/ENSMUSG00000025059/…	62	,Fgfr4,Por,Inpp5k,Cyp27b1,Mogat1,Qdpr,Acadvl,Pah,Pcbd1,Rdh14,Sgpp1,Akr1c18,Degs2,Thrb,Ephx2,Dhrs4,Miox,Sod1,Tm7sf2,Rbp4,Gk,Erlin1,Cyp27a1,Pecr,Cubn,Cat,Sord,Pck1,P2ry1,Hmgcs2,Lrat,Mttp,Prkaa2,Angptl3,Scp2,Sult1b1,Coq2,Hnf1a,Dgat2,Ebp,Nsdhl,Fdx1,Pts,Apoa4,Apoc3,Apoa1,Pth1r,Sgpp2,Spr,Gde1,Tkfc,Cebpa,Acer2,Grk3,Aldh1a1,E030003E18Rik,Retsat,Ces1d,Lepr,Ptk2b,Ttr,Adh1,Slc5a3
GO:0055067	monovalent inorganic cation homeostasis	43/2140	145/21213	4.31e-11	3.29e-09	2.83e-09	ENSMUSG00000000216/ENSMUSG00000000805/ENSMUSG00000005220/ENSMUSG00000005553/ENSMUSG00000006574/ENSMUSG00000017740/ENSMUSG00000020651/ENSMUSG00000022229/ENSMUSG00000022435/ENSMUSG00000024485/ENSMUSG00000025393/ENSMUSG00000025418/ENSMUSG00000025927/ENSMUSG00000026062/ENSMUSG00000026065/ENSMUSG00000026576/ENSMUSG00000028096/ENSMUSG00000029359/ENSMUSG00000030340/ENSMUSG00000030549/ENSMUSG00000030873/…	43	,Scnn1g,Car4,Corin,Atp4a,Slc4a1,Slc12a5,Slc26a4,Atp12a,Upk3a,Slc4a9,Atp5b,Bsnd,Tfap2b,Slc9a2,Slc9a4,Atp1b1,Gpr89,Tesc,Scnn1a,Rhcg,Scnn1b,Avpr2,Nr3c2,Car7,Agt,Car12,Slc9a3,Lrrk2,Car14,Atp6v0a4,Pdk2,Slc26a7,Atp1b2,Adora1,Aqp11,Kcnj10,Kcna5,Slc26a1,Agtr1a,Slc8a1,Slc9a6,Slc4a4,C7
GO:0006575	cellular modified amino acid metabolic process	44/2140	152/21213	6.22e-11	4.68e-09	4.03e-09	ENSMUSG00000001773/ENSMUSG00000001827/ENSMUSG00000006345/ENSMUSG00000006818/ENSMUSG00000009566/ENSMUSG00000018339/ENSMUSG00000019762/ENSMUSG00000020150/ENSMUSG00000020309/ENSMUSG00000020534/ENSMUSG00000021033/ENSMUSG00000021048/ENSMUSG00000022562/ENSMUSG00000022982/ENSMUSG00000024158/ENSMUSG00000025176/ENSMUSG00000025495/ENSMUSG00000025533/ENSMUSG00000026976/ENSMUSG00000027610/ENSMUSG00000027893/…	44	,Folh1,Folr1,Ggt1,Sod2,Fpgs,Gpx3,Iyd,Gamt,Chac2,Shmt1,Gstz1,Mthfd1,Oplah,Sod1,Hagh,Hoga1,Ptdss2,Asl,Pax8,Gss,Ahcyl1,Gclm,Cth,Sult1b1,Ahcyl2,Gstk1,Nat8,Aldh1l1,Crym,Gclc,Gstt2,Aldh5a1,Vnn1,Gstm2,Dmgdh,Bhmt2,Ghr,Gstm1,Gpx1,Ethe1,Gsta1,Gpx4,Ass1,Mthfsl
GO:0010817	regulation of hormone levels	95/2140	485/21213	1.62e-10	1.2e-08	1.04e-08	ENSMUSG00000000440/ENSMUSG00000002633/ENSMUSG00000003555/ENSMUSG00000004655/ENSMUSG00000005220/ENSMUSG00000005320/ENSMUSG00000005514/ENSMUSG00000005533/ENSMUSG00000006464/ENSMUSG00000012705/ENSMUSG00000013584/ENSMUSG00000015401/ENSMUSG00000017950/ENSMUSG00000019301/ENSMUSG00000019762/ENSMUSG00000020546/ENSMUSG00000020621/ENSMUSG00000020679/ENSMUSG00000021214/ENSMUSG00000021684/ENSMUSG00000021749/…	95	,Pparg,Shh,Cyp17a1,Aqp1,Corin,Fgfr4,Por,Igf1r,Bbs1,Retn,Aldh1a2,Cltrn,Hnf4a,Hsd17b1,Iyd,Stxbp4,Rdh14,Hnf1b,Akr1c18,Pde8b,Oit1,Glud1,Oxct1,Adcy5,Adipoq,Scg5,C1qtnf12,Prkn,Slc22a1,Hsd17b4,Cpt1a,Rbp4,Abcc2,Gm10768,Cpn1,Sirt3,Nmb,Tfap2b,Glul,Mpc2,Pax8,Lrp2,Edn3,P2ry1,Hadh,Fga,Lrat,Enpep,Scp2,Ppargc1a,Cckar,Sult1b1,Sirt4,Hnf1a,Sult1a1,Bcat2,Crym,Sytl4,Pde4c,Hsd17b2,Agt,Fdx1,Bco2,C2cd2l,Cyp1a1,Fgg,Dio1…
GO:0006099	tricarboxylic acid cycle	17/2140	29/21213	1.73e-10	1.27e-08	1.09e-08	ENSMUSG00000002010/ENSMUSG00000004789/ENSMUSG00000009863/ENSMUSG00000020321/ENSMUSG00000020456/ENSMUSG00000021577/ENSMUSG00000021748/ENSMUSG00000022110/ENSMUSG00000025815/ENSMUSG00000026526/ENSMUSG00000027406/ENSMUSG00000028405/ENSMUSG00000030541/ENSMUSG00000031299/ENSMUSG00000052738/ENSMUSG00000058076/ENSMUSG00000061838	17	,Idh3g,Dlst,Sdhb,Mdh1,Ogdh,Sdha,Pdhb,Sucla2,Dhtkd1,Fh1,Idh3b,Aco1,Idh2,Pdha1,Suclg1,Sdhc,Suclg2
GO:0097164	ammonium ion metabolic process	44/2140	158/21213	2.49e-10	1.8e-08	1.54e-08	ENSMUSG00000002475/ENSMUSG00000003623/ENSMUSG00000007034/ENSMUSG00000018900/ENSMUSG00000019872/ENSMUSG00000020182/ENSMUSG00000020334/ENSMUSG00000021054/ENSMUSG00000021214/ENSMUSG00000021263/ENSMUSG00000023120/ENSMUSG00000023328/ENSMUSG00000023826/ENSMUSG00000024900/ENSMUSG00000025283/ENSMUSG00000026179/ENSMUSG00000026385/ENSMUSG00000026687/ENSMUSG00000026986/ENSMUSG00000027931/ENSMUSG00000027950/…	44	,Abhd3,Crot,Slc44a4,Slc22a5,Smpdl3a,Ddc,Slc22a4,Sgpp1,Akr1c18,Degs2,Ldc1,Ache,Prkn,Cpt1a,Sat1,Pnkd,Dbi,Aldh9a1,Hnmt,Npr1,Chrnb2,Lrat,Akr7a5,Fabp3,Apoa4,Apoa1,Sgpp2,Spr,Smpd1,Acer2,Enpp6,Maob,Agmat,Pla2g5,Dao,Dmgdh,Agtr1a,Sgms2,Abat,Chpt1,Acadm,Slc22a21,Sat2,Rnls
GO:0006101	citrate metabolic process	18/2140	33/21213	2.56e-10	1.82e-08	1.57e-08	ENSMUSG00000002010/ENSMUSG00000004789/ENSMUSG00000009863/ENSMUSG00000020321/ENSMUSG00000020456/ENSMUSG00000021577/ENSMUSG00000021748/ENSMUSG00000022110/ENSMUSG00000025815/ENSMUSG00000026526/ENSMUSG00000027406/ENSMUSG00000028405/ENSMUSG00000030541/ENSMUSG00000031299/ENSMUSG00000052738/ENSMUSG00000055737/ENSMUSG00000058076/ENSMUSG00000061838	18	,Idh3g,Dlst,Sdhb,Mdh1,Ogdh,Sdha,Pdhb,Sucla2,Dhtkd1,Fh1,Idh3b,Aco1,Idh2,Pdha1,Suclg1,Ghr,Sdhc,Suclg2
GO:0003014	renal system process	33/2140	99/21213	2.63e-10	1.85e-08	1.59e-08	ENSMUSG00000004655/ENSMUSG00000005220/ENSMUSG00000006127/ENSMUSG00000006519/ENSMUSG00000014164/ENSMUSG00000022206/ENSMUSG00000022878/ENSMUSG00000022994/ENSMUSG00000023013/ENSMUSG00000024411/ENSMUSG00000024650/ENSMUSG00000025927/ENSMUSG00000027202/ENSMUSG00000027950/ENSMUSG00000028427/ENSMUSG00000028435/ENSMUSG00000029556/ENSMUSG00000030223/ENSMUSG00000031390/ENSMUSG00000031451/ENSMUSG00000031891/…	33	,Aqp1,Corin,Inpp5k,Cyba,Klhl3,Npr3,Adipoq,Adcy6,Aqp2,Aqp4,Slc22a6,Tfap2b,Slc12a1,Chrnb2,Aqp7,Aqp3,Hnf1a,Ptpro,Avpr2,Gas6,Hsd11b2,Agt,Trpv5,Serpinf2,Ptger3,Kcnj1,Adora1,Adra1a,Agtr1a,Cyp2j5,Gja5,Ren1,Ren2,Btc
GO:0019216	regulation of lipid metabolic process	68/2140	309/21213	4.42e-10	3.06e-08	2.63e-08	ENSMUSG00000000440/ENSMUSG00000002108/ENSMUSG00000002944/ENSMUSG00000003555/ENSMUSG00000005320/ENSMUSG00000005373/ENSMUSG00000005514/ENSMUSG00000005533/ENSMUSG00000006386/ENSMUSG00000006724/ENSMUSG00000009995/ENSMUSG00000010175/ENSMUSG00000011305/ENSMUSG00000017950/ENSMUSG00000018574/ENSMUSG00000019689/ENSMUSG00000020087/ENSMUSG00000021214/ENSMUSG00000021684/ENSMUSG00000021775/ENSMUSG00000021779/…	68	,Pparg,Nr1h3,Cd36,Cyp17a1,Fgfr4,Mlxipl,Por,Igf1r,Tek,Cyp27b1,Taz,Prox1,Plin5,Hnf4a,Acadvl,Fmc1,Tysnd1,Akr1c18,Pde8b,Nr1d2,Thrb,Dnajc15,Ephx2,Ppara,Adipoq,Sod1,Cpt1a,Gk,Erlin1,Bbs4,Abhd6,Dbi,Ccdc3,Aadac,Prkaa2,Angptl3,Scp2,Fabp3,Ppargc1a,Sirt4,Dgat2,Agt,Apoa4,Apoc3,Apoa1,Lactb,Crebl2,Tm6sf2,Igfbp7,Pdk2,Bmp6,Acacb,Adora1,Prkce,Irs3,Nr1h4,Angptl8,Fitm2,Agtr1a,Opa3,Fgfr3,Fabp1,Wdr91,Thra,Ptk2b,Bscl2,…
GO:0006814	sodium ion transport	52/2140	208/21213	4.56e-10	3.12e-08	2.68e-08	ENSMUSG00000000216/ENSMUSG00000001095/ENSMUSG00000004988/ENSMUSG00000005553/ENSMUSG00000006469/ENSMUSG00000006641/ENSMUSG00000011034/ENSMUSG00000014164/ENSMUSG00000018459/ENSMUSG00000018900/ENSMUSG00000020334/ENSMUSG00000021335/ENSMUSG00000021490/ENSMUSG00000022229/ENSMUSG00000023073/ENSMUSG00000024354/ENSMUSG00000024589/ENSMUSG00000026062/ENSMUSG00000026065/ENSMUSG00000026576/ENSMUSG00000027202/…	52	,Scnn1g,Slc13a2,Fxyd4,Atp4a,Slc34a3,Slc5a6,Slc5a1,Klhl3,Slc13a3,Slc22a5,Slc22a4,Slc17a1,Slc34a1,Atp12a,Slc10a2,Slc23a1,Nedd4l,Slc9a2,Slc9a4,Atp1b1,Slc12a1,Snta1,Nkain4,Ahcyl1,Hcn3,Slc10a6,Tesc,Slc13a1,Scnn1a,Slc5a11,Slc5a2,Scnn1b,Slc12a3,Pkd2,Slc17a3,Slc17a2,Slc9a3,Fxyd1,Mfsd4b1,Kcnj1,Atp1b2,Slc5a12,Slc5a10,Wnk1,Scn4b,Slc8a1,Fxyd2,Slc9a6,Slc4a4,Ank3,Mfsd4b3-ps,Slc5a3
GO:0006536	glutamate metabolic process	16/2140	27/21213	4.81e-10	3.24e-08	2.79e-08	ENSMUSG00000003526/ENSMUSG00000005360/ENSMUSG00000006345/ENSMUSG00000009566/ENSMUSG00000021185/ENSMUSG00000021794/ENSMUSG00000025533/ENSMUSG00000026103/ENSMUSG00000026473/ENSMUSG00000028124/ENSMUSG00000028737/ENSMUSG00000032350/ENSMUSG00000035936/ENSMUSG00000036892/ENSMUSG00000047638/ENSMUSG00000057228	16	,Prodh,Slc1a3,Ggt1,Fpgs,Dglucy,Glud1,Asl,Gls,Glul,Gclm,Aldh4a1,Gclc,Aldh5a1,Prodh2,Nr1h4,Aadat
GO:0008217	regulation of blood pressure	47/2140	181/21213	8.07e-10	5.38e-08	4.63e-08	ENSMUSG00000000440/ENSMUSG00000001240/ENSMUSG00000002944/ENSMUSG00000005220/ENSMUSG00000006519/ENSMUSG00000006818/ENSMUSG00000015405/ENSMUSG00000020787/ENSMUSG00000022040/ENSMUSG00000022206/ENSMUSG00000022383/ENSMUSG00000022878/ENSMUSG00000022982/ENSMUSG00000024589/ENSMUSG00000025235/ENSMUSG00000027524/ENSMUSG00000028024/ENSMUSG00000028976/ENSMUSG00000029007/ENSMUSG00000029819/ENSMUSG00000030223/…	47	,Pparg,Ramp2,Cd36,Corin,Cyba,Sod2,Ace2,P2rx1,Ephx2,Npr3,Ppara,Adipoq,Sod1,Nedd4l,Bbs4,Edn3,Enpep,Slc2a5,Agtrap,Npy,Ptpro,Nr2f2,Calca,Avpr2,Gas6,Adrb3,Hsd11b2,Agt,Guca2b,Gucy1a1,Tbxa2r,Npy1r,Serpinf2,Adora1,Adra1a,Wnk1,Ar,Agtr1a,Ncald,Cyp2j5,Gja5,Abat,Kl,Adra2b,Prcp,Ren1,Ren2,Rnls
GO:0051180	vitamin transport	16/2140	28/21213	1.02e-09	6.68e-08	5.75e-08	ENSMUSG00000001436/ENSMUSG00000001827/ENSMUSG00000006641/ENSMUSG00000007034/ENSMUSG00000021278/ENSMUSG00000024354/ENSMUSG00000026726/ENSMUSG00000027070/ENSMUSG00000027463/ENSMUSG00000027690/ENSMUSG00000028327/ENSMUSG00000029369/ENSMUSG00000032083/ENSMUSG00000035540/ENSMUSG00000038496/ENSMUSG00000057060	16	,Slc19a1,Folr1,Slc5a6,Slc44a4,Amn,Slc23a1,Cubn,Lrp2,Slc52a3,Slc2a2,Stra6l,Afm,Apoa1,Gc,Slc19a3,Slc35f3
GO:0006818	hydrogen transport	30/2140	89/21213	1.25e-09	8.1e-08	6.96e-08	ENSMUSG00000000563/ENSMUSG00000003072/ENSMUSG00000004285/ENSMUSG00000005553/ENSMUSG00000016252/ENSMUSG00000018770/ENSMUSG00000020261/ENSMUSG00000020264/ENSMUSG00000021114/ENSMUSG00000022229/ENSMUSG00000022469/ENSMUSG00000022551/ENSMUSG00000022890/ENSMUSG00000025393/ENSMUSG00000025488/ENSMUSG00000025781/ENSMUSG00000025911/ENSMUSG00000026394/ENSMUSG00000029359/ENSMUSG00000034566/ENSMUSG00000035885/…	30	,Atp5pb,Atp5d,Atp6v1f,Atp4a,Atp5e,Atp5g3,Slc36a1,Slc36a2,Atp6v1d,Atp12a,Rapgef3,Cyc1,Atp5j,Atp5b,Cox8b,Atp5c1,Adhfe1,Atp6v1g3,Tesc,Atp5h,Cox8a,Atp6v0a4,Atp6v0e2,Cox15,Pm20d1,Atp5k,Atp6v1a,Dmac2l,Slc9a6,Cox5b
GO:0042445	hormone metabolic process	43/2140	162/21213	2.02e-09	1.3e-07	1.12e-07	ENSMUSG00000002633/ENSMUSG00000003555/ENSMUSG00000005220/ENSMUSG00000005514/ENSMUSG00000005533/ENSMUSG00000006464/ENSMUSG00000013584/ENSMUSG00000019301/ENSMUSG00000019762/ENSMUSG00000020621/ENSMUSG00000021214/ENSMUSG00000021684/ENSMUSG00000023236/ENSMUSG00000024507/ENSMUSG00000024990/ENSMUSG00000025196/ENSMUSG00000026976/ENSMUSG00000028003/ENSMUSG00000028024/ENSMUSG00000028603/ENSMUSG00000029167/…	43	,Shh,Cyp17a1,Corin,Por,Igf1r,Bbs1,Aldh1a2,Hsd17b1,Iyd,Rdh14,Akr1c18,Pde8b,Scg5,Hsd17b4,Rbp4,Cpn1,Pax8,Lrat,Enpep,Scp2,Ppargc1a,Sult1b1,Sult1a1,Crym,Hsd17b2,Agt,Fdx1,Bco2,Cyp1a1,Dio1,Aldh8a1,Bmp6,Bmpr1b,Aldh1a1,E030003E18Rik,Rdh9,Retsat,Chst8,Ttr,Ddo,Rdh16,Ren1,Ren2,H2-Ke6,Adh1
GO:0015992	proton transport	29/2140	88/21213	4.24e-09	2.69e-07	2.31e-07	ENSMUSG00000000563/ENSMUSG00000003072/ENSMUSG00000004285/ENSMUSG00000005553/ENSMUSG00000016252/ENSMUSG00000018770/ENSMUSG00000020261/ENSMUSG00000020264/ENSMUSG00000021114/ENSMUSG00000022229/ENSMUSG00000022469/ENSMUSG00000022551/ENSMUSG00000022890/ENSMUSG00000025393/ENSMUSG00000025488/ENSMUSG00000025781/ENSMUSG00000026394/ENSMUSG00000029359/ENSMUSG00000034566/ENSMUSG00000035885/ENSMUSG00000038600/…	29	,Atp5pb,Atp5d,Atp6v1f,Atp4a,Atp5e,Atp5g3,Slc36a1,Slc36a2,Atp6v1d,Atp12a,Rapgef3,Cyc1,Atp5j,Atp5b,Cox8b,Atp5c1,Atp6v1g3,Tesc,Atp5h,Cox8a,Atp6v0a4,Atp6v0e2,Cox15,Pm20d1,Atp5k,Atp6v1a,Dmac2l,Slc9a6,Cox5b
GO:0003073	regulation of systemic arterial blood pressure	31/2140	99/21213	5.08e-09	3.18e-07	2.74e-07	ENSMUSG00000002944/ENSMUSG00000005220/ENSMUSG00000006519/ENSMUSG00000006818/ENSMUSG00000015405/ENSMUSG00000024589/ENSMUSG00000025235/ENSMUSG00000027524/ENSMUSG00000028024/ENSMUSG00000028976/ENSMUSG00000030223/ENSMUSG00000030551/ENSMUSG00000030669/ENSMUSG00000031390/ENSMUSG00000031451/ENSMUSG00000031489/ENSMUSG00000031891/ENSMUSG00000031980/ENSMUSG00000038224/ENSMUSG00000042429/ENSMUSG00000045875/…	31	,Cd36,Corin,Cyba,Sod2,Ace2,Nedd4l,Bbs4,Edn3,Enpep,Slc2a5,Ptpro,Nr2f2,Calca,Avpr2,Gas6,Adrb3,Hsd11b2,Agt,Serpinf2,Adora1,Adra1a,Wnk1,Ar,Agtr1a,Ncald,Cyp2j5,Gja5,Kl,Prcp,Ren1,Ren2,Rnls
GO:0006749	glutathione metabolic process	22/2140	55/21213	5.25e-09	3.25e-07	2.79e-07	ENSMUSG00000006345/ENSMUSG00000006818/ENSMUSG00000018339/ENSMUSG00000020309/ENSMUSG00000021033/ENSMUSG00000022562/ENSMUSG00000022982/ENSMUSG00000024158/ENSMUSG00000027610/ENSMUSG00000028124/ENSMUSG00000028179/ENSMUSG00000029864/ENSMUSG00000030004/ENSMUSG00000032350/ENSMUSG00000033318/ENSMUSG00000035936/ENSMUSG00000040562/ENSMUSG00000058135/ENSMUSG00000063856/ENSMUSG00000064254/ENSMUSG00000074183/…	22	,Ggt1,Sod2,Gpx3,Chac2,Gstz1,Oplah,Sod1,Hagh,Gss,Gclm,Cth,Gstk1,Nat8,Gclc,Gstt2,Aldh5a1,Gstm2,Gstm1,Gpx1,Ethe1,Gsta1,Gpx4
GO:0005996	monosaccharide metabolic process	55/2140	244/21213	8.26e-09	5.05e-07	4.34e-07	ENSMUSG00000002769/ENSMUSG00000006127/ENSMUSG00000011382/ENSMUSG00000017950/ENSMUSG00000018999/ENSMUSG00000019810/ENSMUSG00000020176/ENSMUSG00000020475/ENSMUSG00000021255/ENSMUSG00000021456/ENSMUSG00000021748/ENSMUSG00000022383/ENSMUSG00000022878/ENSMUSG00000023019/ENSMUSG00000023571/ENSMUSG00000023826/ENSMUSG00000024900/ENSMUSG00000024990/ENSMUSG00000025127/ENSMUSG00000025317/ENSMUSG00000025466/…	55	,Gnmt,Inpp5k,Dhdh,Hnf4a,Slc35b4,Fuca2,Grb10,Pgam2,Esrrb,Fbp2,Pdhb,Ppara,Adipoq,Gpd1,C1qtnf12,Prkn,Cpt1a,Rbp4,Gcgr,Car5a,Fuom,Tfap2b,Sord,Pck1,Aldob,Fggy,Fuca1,Akr1a1,Khk,Dgat2,Pdha1,Gclc,Ogt,Tkfc,Oma1,Galm,Xylb,Aldh5a1,Galt,Npy1r,Pdk2,Dcxr,Pgm5,Acacb,Prkce,Glb1,Lepr,Ganc,Acadm,Fbp1,Mlycd,G6pc,Ugt1a1,Ugt1a10,Ugt1a2
GO:0098656	anion transmembrane transport	38/2140	140/21213	8.84e-09	5.34e-07	4.6e-07	ENSMUSG00000000605/ENSMUSG00000000958/ENSMUSG00000001095/ENSMUSG00000002346/ENSMUSG00000004317/ENSMUSG00000005360/ENSMUSG00000006216/ENSMUSG00000006641/ENSMUSG00000009378/ENSMUSG00000017740/ENSMUSG00000018999/ENSMUSG00000020102/ENSMUSG00000020264/ENSMUSG00000020402/ENSMUSG00000020651/ENSMUSG00000021335/ENSMUSG00000021490/ENSMUSG00000021612/ENSMUSG00000022180/ENSMUSG00000022756/ENSMUSG00000023861/…	38	,Clcn4,Slc7a7,Slc13a2,Slc25a42,Clcn5,Slc1a3,Clcnkb,Slc5a6,Slc16a12,Slc12a5,Slc35b4,Slc16a7,Slc36a2,Vdac1,Slc26a4,Slc17a1,Slc34a1,Slc6a18,Slc7a8,Slc7a4,Mpc1,Clic5,Slc1a1,Mpc2,Slc25a12,Lrp2,Stra6l,Slc13a4,Slc7a9,Slc7a10,Agt,Slc37a4,Gabrb3,Clcnka,Fxyd1,Slc6a20a,Kcnj10,Slc6a7
GO:0006694	steroid biosynthetic process	39/2140	148/21213	1.39e-08	8.33e-07	7.16e-07	ENSMUSG00000003555/ENSMUSG00000005320/ENSMUSG00000005514/ENSMUSG00000005533/ENSMUSG00000006724/ENSMUSG00000010175/ENSMUSG00000016194/ENSMUSG00000019301/ENSMUSG00000021207/ENSMUSG00000021214/ENSMUSG00000021684/ENSMUSG00000022244/ENSMUSG00000022982/ENSMUSG00000024799/ENSMUSG00000025198/ENSMUSG00000027359/ENSMUSG00000027875/ENSMUSG00000028470/ENSMUSG00000028518/ENSMUSG00000028603/ENSMUSG00000029167/…	39	,Cyp17a1,Fgfr4,Por,Igf1r,Cyp27b1,Prox1,Hsd11b1,Hsd17b1,Akr1c21,Akr1c18,Pde8b,Amacr,Sod1,Tm7sf2,Erlin1,Slc27a2,Hmgcs2,Hint2,Prkaa2,Scp2,Ppargc1a,Hnf1a,Ebp,Nsdhl,Hsd17b2,Fdx1,Apoa4,Apoa1,Igfbp7,Hsd3b5,Bmp6,Baat,Nr1h4,Bmpr1b,Akr1c20,Ces1d,Hsd3b2,H2-Ke6,Malrd1
GO:1902600	hydrogen ion transmembrane transport	20/2140	49/21213	1.72e-08	1.02e-06	8.74e-07	ENSMUSG00000000563/ENSMUSG00000003072/ENSMUSG00000004285/ENSMUSG00000005553/ENSMUSG00000016252/ENSMUSG00000018770/ENSMUSG00000022551/ENSMUSG00000022890/ENSMUSG00000025393/ENSMUSG00000025488/ENSMUSG00000025781/ENSMUSG00000026394/ENSMUSG00000034566/ENSMUSG00000035885/ENSMUSG00000038600/ENSMUSG00000039347/ENSMUSG00000040018/ENSMUSG00000050856/ENSMUSG00000052459/ENSMUSG00000061518	20	,Atp5pb,Atp5d,Atp6v1f,Atp4a,Atp5e,Atp5g3,Cyc1,Atp5j,Atp5b,Cox8b,Atp5c1,Atp6v1g3,Atp5h,Cox8a,Atp6v0a4,Atp6v0e2,Cox15,Atp5k,Atp6v1a,Cox5b
GO:0015747	urate transport	2140-10-01	13/21213	2.3e-08	1.34e-06	1.15e-06	ENSMUSG00000024650/ENSMUSG00000024757/ENSMUSG00000029802/ENSMUSG00000036083/ENSMUSG00000052562/ENSMUSG00000053303/ENSMUSG00000061742/ENSMUSG00000067656/ENSMUSG00000074028/ENSMUSG00000075044	10	,Slc22a6,Slc22a19,Abcg2,Slc17a3,Slc22a30,Slc22a26,Slc22a12,Slc22a27,Slc22a13,Slc22a29
GO:0010565	regulation of cellular ketone metabolic process	33/2140	116/21213	2.37e-08	1.37e-06	1.18e-06	ENSMUSG00000000440/ENSMUSG00000000958/ENSMUSG00000002108/ENSMUSG00000005320/ENSMUSG00000005373/ENSMUSG00000010175/ENSMUSG00000011305/ENSMUSG00000017950/ENSMUSG00000018574/ENSMUSG00000020087/ENSMUSG00000021214/ENSMUSG00000022383/ENSMUSG00000022878/ENSMUSG00000024900/ENSMUSG00000025059/ENSMUSG00000025198/ENSMUSG00000026385/ENSMUSG00000028773/ENSMUSG00000029167/ENSMUSG00000029524/ENSMUSG00000030747/…	33	,Pparg,Slc7a7,Nr1h3,Fgfr4,Mlxipl,Prox1,Plin5,Hnf4a,Acadvl,Tysnd1,Akr1c18,Ppara,Adipoq,Cpt1a,Gk,Erlin1,Dbi,Fabp3,Ppargc1a,Sirt4,Dgat2,Agt,Apoa4,Apoa1,Pdk2,Bmp6,Acacb,Prkce,Nr1h4,Fabp1,Mlycd,Malrd1,Ugt1a1
GO:0009069	serine family amino acid metabolic process	17/2140	37/21213	2.4e-08	1.37e-06	1.18e-06	ENSMUSG00000006345/ENSMUSG00000020534/ENSMUSG00000021048/ENSMUSG00000024039/ENSMUSG00000024827/ENSMUSG00000027893/ENSMUSG00000028124/ENSMUSG00000028179/ENSMUSG00000029772/ENSMUSG00000032350/ENSMUSG00000033022/ENSMUSG00000034424/ENSMUSG00000039653/ENSMUSG00000042096/ENSMUSG00000049091/ENSMUSG00000054474/ENSMUSG00000089678	17	,Ggt1,Shmt1,Mthfd1,Cbs,Gldc,Ahcyl1,Gclm,Cth,Ahcyl2,Gclc,Cdo1,Gcsh,Baat,Dao,Sephs2,Thnsl2,Agxt2
GO:0006120	mitochondrial electron transport, NADH to ubiquinone	2140-11-01	16/21213	2.9e-08	1.59e-06	1.37e-06	ENSMUSG00000020664/ENSMUSG00000021606/ENSMUSG00000022013/ENSMUSG00000022354/ENSMUSG00000024099/ENSMUSG00000025204/ENSMUSG00000026260/ENSMUSG00000026895/ENSMUSG00000028756/ENSMUSG00000031782/ENSMUSG00000041881	11	,Dld,Ndufs6,Dnajc15,Ndufb9,Ndufv2,Ndufb8,Ndufa10,Ndufa8,Pink1,Coq9,Ndufa7
GO:0006744	ubiquinone biosynthetic process	2140-11-01	16/21213	2.9e-08	1.59e-06	1.37e-06	ENSMUSG00000000399/ENSMUSG00000003762/ENSMUSG00000021235/ENSMUSG00000026489/ENSMUSG00000026798/ENSMUSG00000029319/ENSMUSG00000030652/ENSMUSG00000031782/ENSMUSG00000038240/ENSMUSG00000039914/ENSMUSG00000041733	11	,Ndufa9,Coq8b,Coq6,Coq8a,Coq4,Coq2,Coq7,Coq9,Pdss2,Coq10a,Coq5
GO:0009081	branched-chain amino acid metabolic process	2140-11-01	16/21213	2.9e-08	1.59e-06	1.37e-06	ENSMUSG00000021238/ENSMUSG00000021460/ENSMUSG00000027332/ENSMUSG00000029776/ENSMUSG00000030826/ENSMUSG00000031969/ENSMUSG00000032047/ENSMUSG00000032263/ENSMUSG00000042096/ENSMUSG00000055737/ENSMUSG00000060376	11	,Aldh6a1,Auh,Ivd,Hibadh,Bcat2,Acad8,Acat1,Bckdhb,Dao,Ghr,Bckdha
GO:1901663	quinone biosynthetic process	2140-11-01	16/21213	2.9e-08	1.59e-06	1.37e-06	ENSMUSG00000000399/ENSMUSG00000003762/ENSMUSG00000021235/ENSMUSG00000026489/ENSMUSG00000026798/ENSMUSG00000029319/ENSMUSG00000030652/ENSMUSG00000031782/ENSMUSG00000038240/ENSMUSG00000039914/ENSMUSG00000041733	11	,Ndufa9,Coq8b,Coq6,Coq8a,Coq4,Coq2,Coq7,Coq9,Pdss2,Coq10a,Coq5
GO:0044272	sulfur compound biosynthetic process	29/2140	95/21213	2.98e-08	1.61e-06	1.39e-06	ENSMUSG00000003809/ENSMUSG00000006345/ENSMUSG00000020629/ENSMUSG00000020664/ENSMUSG00000021048/ENSMUSG00000021748/ENSMUSG00000023861/ENSMUSG00000024039/ENSMUSG00000024158/ENSMUSG00000024899/ENSMUSG00000026156/ENSMUSG00000026568/ENSMUSG00000027452/ENSMUSG00000027605/ENSMUSG00000027610/ENSMUSG00000028124/ENSMUSG00000028179/ENSMUSG00000028521/ENSMUSG00000029735/ENSMUSG00000031299/ENSMUSG00000032047/…	29	,Gcdh,Ggt1,Adi1,Dld,Mthfd1,Pdhb,Mpc1,Cbs,Hagh,Papss2,B3gat2,Mpc2,Acss1,Acss2,Gss,Gclm,Cth,Slc35d1,Tpk1,Pdha1,Acat1,Gclc,Chst7,Pdk2,Acacb,Bhmt2,Chst3,Mlycd,Bhmt
GO:0006805	xenobiotic metabolic process	19/2140	46/21213	3.1e-08	1.66e-06	1.43e-06	ENSMUSG00000003559/ENSMUSG00000017950/ENSMUSG00000018796/ENSMUSG00000021211/ENSMUSG00000021213/ENSMUSG00000022809/ENSMUSG00000025479/ENSMUSG00000027698/ENSMUSG00000028199/ENSMUSG00000029269/ENSMUSG00000030711/ENSMUSG00000032315/ENSMUSG00000040170/ENSMUSG00000040562/ENSMUSG00000058135/ENSMUSG00000079262/ENSMUSG00000089960/ENSMUSG00000090165/ENSMUSG00000090171	19	,As3mt,Hnf4a,Acsl1,Akr1c12,Akr1c13,Nr1i2,Cyp2e1,Nceh1,Cryz,Sult1b1,Sult1a1,Cyp1a1,Fmo2,Gstm2,Gstm1,Slco1a6,Ugt1a1,Ugt1a10,Ugt1a2
GO:0006084	acetyl-CoA metabolic process	15/2140	30/21213	3.87e-08	2.04e-06	1.76e-06	ENSMUSG00000020664/ENSMUSG00000021620/ENSMUSG00000021748/ENSMUSG00000023861/ENSMUSG00000026568/ENSMUSG00000026866/ENSMUSG00000027452/ENSMUSG00000027605/ENSMUSG00000031299/ENSMUSG00000031767/ENSMUSG00000032047/ENSMUSG00000036880/ENSMUSG00000038967/ENSMUSG00000042010/ENSMUSG00000074064	15	,Dld,Acot12,Pdhb,Mpc1,Mpc2,Kynu,Acss1,Acss2,Pdha1,Nudt7,Acat1,Acaa2,Pdk2,Acacb,Mlycd
GO:0072001	renal system development	60/2140	288/21213	3.89e-08	2.04e-06	1.76e-06	ENSMUSG00000002633/ENSMUSG00000004231/ENSMUSG00000004655/ENSMUSG00000006386/ENSMUSG00000008999/ENSMUSG00000011034/ENSMUSG00000013584/ENSMUSG00000014164/ENSMUSG00000018486/ENSMUSG00000018698/ENSMUSG00000019913/ENSMUSG00000019986/ENSMUSG00000020679/ENSMUSG00000022330/ENSMUSG00000022435/ENSMUSG00000022878/ENSMUSG00000023013/ENSMUSG00000024990/ENSMUSG00000025810/ENSMUSG00000025902/ENSMUSG00000025927/…	60	,Shh,Pax2,Aqp1,Tek,Bmp7,Slc5a1,Aldh1a2,Klhl3,Wnt9b,Lhx1,Sim1,Ahi1,Hnf1b,Osr2,Upk3a,Adipoq,Aqp2,Rbp4,Nrp1,Sox17,Tfap2b,Pax8,Cat,Slc12a1,Mecom,Enpep,Calb1,Klf15,Ptpro,Umod,Sall1,Agt,Pdgfd,Clcnka,Pkd2,Fras1,Lrrk2,Tns2,Cdkn1c,Hoxa11,Hoxb7,Bmp6,Ift88,Tet2,Kcnj1,Hoxd11,Aqp11,Pkhd1,Emx2,Pou3f3,Tcf21,Nog,Agtr1a,Cited1,Tacstd2,Aph1c,Cys1,Col4a4,Ren1,Ren2,Col4a3
GO:0009410	response to xenobiotic stimulus	21/2140	56/21213	4.48e-08	2.33e-06	2e-06	ENSMUSG00000003559/ENSMUSG00000017950/ENSMUSG00000018796/ENSMUSG00000021211/ENSMUSG00000021213/ENSMUSG00000022809/ENSMUSG00000025479/ENSMUSG00000027698/ENSMUSG00000028199/ENSMUSG00000029269/ENSMUSG00000030711/ENSMUSG00000032315/ENSMUSG00000032350/ENSMUSG00000040170/ENSMUSG00000040562/ENSMUSG00000058135/ENSMUSG00000063856/ENSMUSG00000079262/ENSMUSG00000089960/ENSMUSG00000090165/ENSMUSG00000090171	21	,As3mt,Hnf4a,Acsl1,Akr1c12,Akr1c13,Nr1i2,Cyp2e1,Nceh1,Cryz,Sult1b1,Sult1a1,Cyp1a1,Gclc,Fmo2,Gstm2,Gstm1,Gpx1,Slco1a6,Ugt1a1,Ugt1a10,Ugt1a2
GO:0045834	positive regulation of lipid metabolic process	37/2140	143/21213	5.46e-08	2.81e-06	2.41e-06	ENSMUSG00000000440/ENSMUSG00000002108/ENSMUSG00000002944/ENSMUSG00000003555/ENSMUSG00000005373/ENSMUSG00000005514/ENSMUSG00000005533/ENSMUSG00000006386/ENSMUSG00000009995/ENSMUSG00000011305/ENSMUSG00000017950/ENSMUSG00000022383/ENSMUSG00000022878/ENSMUSG00000024900/ENSMUSG00000025277/ENSMUSG00000026385/ENSMUSG00000026676/ENSMUSG00000027761/ENSMUSG00000028553/ENSMUSG00000028603/ENSMUSG00000028773/…	37	,Pparg,Nr1h3,Cd36,Cyp17a1,Mlxipl,Por,Igf1r,Tek,Taz,Plin5,Hnf4a,Ppara,Adipoq,Cpt1a,Abhd6,Dbi,Ccdc3,Aadac,Angptl3,Scp2,Fabp3,Ppargc1a,Sirt4,Dgat2,Agt,Apoa4,Apoc3,Apoa1,Crebl2,Bmp6,Prkce,Nr1h4,Agtr1a,Fgfr3,Fabp1,Ptk2b,Mlycd
GO:0035384	thioester biosynthetic process	2140-12-01	20/21213	6.26e-08	3.16e-06	2.72e-06	ENSMUSG00000003809/ENSMUSG00000020664/ENSMUSG00000021748/ENSMUSG00000023861/ENSMUSG00000026568/ENSMUSG00000027452/ENSMUSG00000027605/ENSMUSG00000031299/ENSMUSG00000032047/ENSMUSG00000038967/ENSMUSG00000042010/ENSMUSG00000074064	12	,Gcdh,Dld,Pdhb,Mpc1,Mpc2,Acss1,Acss2,Pdha1,Acat1,Pdk2,Acacb,Mlycd
GO:0071616	acyl-CoA biosynthetic process	2140-12-01	20/21213	6.26e-08	3.16e-06	2.72e-06	ENSMUSG00000003809/ENSMUSG00000020664/ENSMUSG00000021748/ENSMUSG00000023861/ENSMUSG00000026568/ENSMUSG00000027452/ENSMUSG00000027605/ENSMUSG00000031299/ENSMUSG00000032047/ENSMUSG00000038967/ENSMUSG00000042010/ENSMUSG00000074064	12	,Gcdh,Dld,Pdhb,Mpc1,Mpc2,Acss1,Acss2,Pdha1,Acat1,Pdk2,Acacb,Mlycd
GO:0008643	carbohydrate transport	39/2140	156/21213	6.6e-08	3.3e-06	2.83e-06	ENSMUSG00000004655/ENSMUSG00000006127/ENSMUSG00000006542/ENSMUSG00000011034/ENSMUSG00000018566/ENSMUSG00000018999/ENSMUSG00000019986/ENSMUSG00000020176/ENSMUSG00000020546/ENSMUSG00000022878/ENSMUSG00000023013/ENSMUSG00000023571/ENSMUSG00000024353/ENSMUSG00000024354/ENSMUSG00000026175/ENSMUSG00000027690/ENSMUSG00000028427/ENSMUSG00000028435/ENSMUSG00000028521/ENSMUSG00000028976/ENSMUSG00000029053/…	39	,Aqp1,Inpp5k,Prkag3,Slc5a1,Slc2a4,Slc35b4,Ahi1,Grb10,Stxbp4,Adipoq,Aqp2,C1qtnf12,Mzb1,Slc23a1,Vil1,Slc2a2,Aqp7,Aqp3,Slc35d1,Slc2a5,Prkcz,Hnf1a,Klf15,Slc5a11,Slc5a2,Agt,Crebl2,Slc35d2,Slc2a13,Slc2a12,Mfsd4b1,Slc5a10,Upk3b,Trarg1,Nr1h4,Pls1,Rft1,Erbb4,Mfsd4b3-ps
GO:0000096	sulfur amino acid metabolic process	16/2140	35/21213	6.8e-08	3.37e-06	2.9e-06	ENSMUSG00000002769/ENSMUSG00000006345/ENSMUSG00000019278/ENSMUSG00000020629/ENSMUSG00000021048/ENSMUSG00000023921/ENSMUSG00000024039/ENSMUSG00000027893/ENSMUSG00000028124/ENSMUSG00000028179/ENSMUSG00000029772/ENSMUSG00000030562/ENSMUSG00000032350/ENSMUSG00000033022/ENSMUSG00000042118/ENSMUSG00000074768	16	,Gnmt,Ggt1,Dpep1,Adi1,Mthfd1,Mmut,Cbs,Ahcyl1,Gclm,Cth,Ahcyl2,Nox4,Gclc,Cdo1,Bhmt2,Bhmt
GO:0006743	ubiquinone metabolic process	2140-11-01	17/21213	7.47e-08	3.63e-06	3.12e-06	ENSMUSG00000000399/ENSMUSG00000003762/ENSMUSG00000021235/ENSMUSG00000026489/ENSMUSG00000026798/ENSMUSG00000029319/ENSMUSG00000030652/ENSMUSG00000031782/ENSMUSG00000038240/ENSMUSG00000039914/ENSMUSG00000041733	11	,Ndufa9,Coq8b,Coq6,Coq8a,Coq4,Coq2,Coq7,Coq9,Pdss2,Coq10a,Coq5
GO:0033539	fatty acid beta-oxidation using acyl-CoA dehydrogenase	2140-11-01	17/21213	7.47e-08	3.63e-06	3.12e-06	ENSMUSG00000003809/ENSMUSG00000004610/ENSMUSG00000018574/ENSMUSG00000020777/ENSMUSG00000027332/ENSMUSG00000029098/ENSMUSG00000029456/ENSMUSG00000032314/ENSMUSG00000042647/ENSMUSG00000062908/ENSMUSG00000090150	11	,Gcdh,Etfb,Acadvl,Acox1,Ivd,Acox3,Acad10,Etfa,Acad12,Acadm,Acad11
GO:0008015	blood circulation	82/2140	450/21213	8.38e-08	4.03e-06	3.47e-06	ENSMUSG00000000440/ENSMUSG00000001240/ENSMUSG00000002944/ENSMUSG00000005220/ENSMUSG00000005611/ENSMUSG00000006519/ENSMUSG00000006818/ENSMUSG00000009995/ENSMUSG00000015405/ENSMUSG00000020787/ENSMUSG00000020866/ENSMUSG00000021699/ENSMUSG00000021779/ENSMUSG00000022040/ENSMUSG00000022206/ENSMUSG00000022383/ENSMUSG00000022878/ENSMUSG00000022982/ENSMUSG00000022994/ENSMUSG00000024039/ENSMUSG00000024589/…	82	,Pparg,Ramp2,Cd36,Corin,Mrvi1,Cyba,Sod2,Taz,Ace2,P2rx1,Cacna1g,Pde4d,Thrb,Ephx2,Npr3,Ppara,Adipoq,Sod1,Adcy6,Cbs,Nedd4l,Slc1a1,Vegfb,Bbs4,Atp1b1,Snta1,Edn3,P2ry1,Npr1,Fga,Enpep,Gclm,Slc2a5,Agtrap,Npy,Ptpro,Nr2f2,Calca,Avpr2,Gas6,Adrb3,Bbs2,Hsd11b2,Agt,Gclc,Guca2b,Fgg,Gucy1a1,Tbxa2r,Npy1r,Fxyd1,Icam1,Npy6r,Serpinf2,Pln,Kcne1,Ptger3,Pde3a,Itga1,Adora1,Adra2c,Kcna5,Adra1a,Wnk1,Scn4b,Ar,Agtr1a,Ncald,…
GO:0006641	triglyceride metabolic process	28/2140	94/21213	9.18e-08	4.38e-06	3.76e-06	ENSMUSG00000002108/ENSMUSG00000002944/ENSMUSG00000011305/ENSMUSG00000015568/ENSMUSG00000018796/ENSMUSG00000020334/ENSMUSG00000021779/ENSMUSG00000024052/ENSMUSG00000024900/ENSMUSG00000025059/ENSMUSG00000025479/ENSMUSG00000026385/ENSMUSG00000027187/ENSMUSG00000027513/ENSMUSG00000027761/ENSMUSG00000028158/ENSMUSG00000028553/ENSMUSG00000029314/ENSMUSG00000030747/ENSMUSG00000032080/ENSMUSG00000032081/…	28	,Nr1h3,Cd36,Plin5,Lpl,Acsl1,Slc22a4,Thrb,Lpin2,Cpt1a,Gk,Cyp2e1,Dbi,Cat,Pck1,Aadac,Mttp,Angptl3,Gpat3,Dgat2,Apoa4,Apoc3,Apoa1,Slc37a4,Tnxb,Fitm2,Plaat3,Gpx1,G6pc
GO:0006081	cellular aldehyde metabolic process	23/2140	68/21213	9.68e-08	4.57e-06	3.93e-06	ENSMUSG00000013584/ENSMUSG00000016194/ENSMUSG00000020475/ENSMUSG00000021214/ENSMUSG00000021996/ENSMUSG00000022210/ENSMUSG00000024158/ENSMUSG00000024990/ENSMUSG00000025176/ENSMUSG00000026179/ENSMUSG00000026687/ENSMUSG00000028307/ENSMUSG00000028692/ENSMUSG00000029162/ENSMUSG00000030541/ENSMUSG00000032066/ENSMUSG00000034371/ENSMUSG00000037263/ENSMUSG00000037542/ENSMUSG00000039004/ENSMUSG00000074207/…	23	,Aldh1a2,Hsd11b1,Pgam2,Akr1c18,Esd,Dhrs4,Hagh,Rbp4,Hoga1,Pnkd,Aldh9a1,Aldob,Akr1a1,Khk,Idh2,Bco2,Tkfc,Aldh3b3,Aldh8a1,Bmp6,Adh1,Aldh3b2,Agxt2
GO:0003013	circulatory system process	82/2140	454/21213	1.24e-07	5.76e-06	4.95e-06	ENSMUSG00000000440/ENSMUSG00000001240/ENSMUSG00000002944/ENSMUSG00000005220/ENSMUSG00000005611/ENSMUSG00000006519/ENSMUSG00000006818/ENSMUSG00000009995/ENSMUSG00000015405/ENSMUSG00000020787/ENSMUSG00000020866/ENSMUSG00000021699/ENSMUSG00000021779/ENSMUSG00000022040/ENSMUSG00000022206/ENSMUSG00000022383/ENSMUSG00000022878/ENSMUSG00000022982/ENSMUSG00000022994/ENSMUSG00000024039/ENSMUSG00000024589/…	82	,Pparg,Ramp2,Cd36,Corin,Mrvi1,Cyba,Sod2,Taz,Ace2,P2rx1,Cacna1g,Pde4d,Thrb,Ephx2,Npr3,Ppara,Adipoq,Sod1,Adcy6,Cbs,Nedd4l,Slc1a1,Vegfb,Bbs4,Atp1b1,Snta1,Edn3,P2ry1,Npr1,Fga,Enpep,Gclm,Slc2a5,Agtrap,Npy,Ptpro,Nr2f2,Calca,Avpr2,Gas6,Adrb3,Bbs2,Hsd11b2,Agt,Gclc,Guca2b,Fgg,Gucy1a1,Tbxa2r,Npy1r,Fxyd1,Icam1,Npy6r,Serpinf2,Pln,Kcne1,Ptger3,Pde3a,Itga1,Adora1,Adra2c,Kcna5,Adra1a,Wnk1,Scn4b,Ar,Agtr1a,Ncald,…
GO:0006639	acylglycerol metabolic process	31/2140	112/21213	1.24e-07	5.76e-06	4.95e-06	ENSMUSG00000002108/ENSMUSG00000002944/ENSMUSG00000011305/ENSMUSG00000012187/ENSMUSG00000015568/ENSMUSG00000018796/ENSMUSG00000020334/ENSMUSG00000021779/ENSMUSG00000024052/ENSMUSG00000024900/ENSMUSG00000025059/ENSMUSG00000025277/ENSMUSG00000025479/ENSMUSG00000026385/ENSMUSG00000027187/ENSMUSG00000027513/ENSMUSG00000027761/ENSMUSG00000028158/ENSMUSG00000028553/ENSMUSG00000029314/ENSMUSG00000030747/…	31	,Nr1h3,Cd36,Plin5,Mogat1,Lpl,Acsl1,Slc22a4,Thrb,Lpin2,Cpt1a,Gk,Abhd6,Cyp2e1,Dbi,Cat,Pck1,Aadac,Mttp,Angptl3,Gpat3,Dgat2,Apoa4,Apoc3,Apoa1,Slc37a4,Tnxb,Fitm2,Ces1d,Plaat3,Gpx1,G6pc
GO:0015850	organic hydroxy compound transport	47/2140	211/21213	1.43e-07	6.58e-06	5.66e-06	ENSMUSG00000002108/ENSMUSG00000002633/ENSMUSG00000002944/ENSMUSG00000003411/ENSMUSG00000004655/ENSMUSG00000020102/ENSMUSG00000020787/ENSMUSG00000020865/ENSMUSG00000022878/ENSMUSG00000023013/ENSMUSG00000023064/ENSMUSG00000023073/ENSMUSG00000023826/ENSMUSG00000023829/ENSMUSG00000024391/ENSMUSG00000024990/ENSMUSG00000025194/ENSMUSG00000027577/ENSMUSG00000027765/ENSMUSG00000027950/ENSMUSG00000028017/…	47	,Nr1h3,Shh,Cd36,Rab3b,Aqp1,Slc16a7,P2rx1,Abcc3,Adipoq,Aqp2,Sncg,Slc10a2,Prkn,Slc22a1,Apom,Rbp4,Abcc2,Gm10768,Chrna4,P2ry1,Chrnb2,Egf,Stra6l,Aqp7,Aqp3,Scp2,Pink1,Hnf1a,Abcg2,Agt,Apoa4,Apoa1,Slc51a,Slc18a1,Bmp6,Ptger3,Maob,Slc22a2,Stard5,Nat8l,Agtr1a,Slc51b,Dtnbp1,Abat,Cxcl12,Ren1,Ren2,Slc5a3,Pcp4
GO:0006754	ATP biosynthetic process	19/2140	50/21213	1.53e-07	6.91e-06	5.94e-06	ENSMUSG00000000563/ENSMUSG00000003072/ENSMUSG00000009995/ENSMUSG00000016252/ENSMUSG00000018770/ENSMUSG00000022551/ENSMUSG00000022890/ENSMUSG00000023826/ENSMUSG00000025393/ENSMUSG00000025781/ENSMUSG00000029167/ENSMUSG00000031958/ENSMUSG00000034566/ENSMUSG00000038600/ENSMUSG00000041237/ENSMUSG00000049422/ENSMUSG00000050856/ENSMUSG00000054894/ENSMUSG00000061518	19	,Atp5pb,Atp5d,Taz,Atp5e,Atp5g3,Cyc1,Atp5j,Prkn,Atp5b,Atp5c1,Ppargc1a,Ldhd,Atp5h,Atp6v0a4,Pklr,Chchd10,Atp5k,Dmac2l,Cox5b
GO:0071466	cellular response to xenobiotic stimulus	19/2140	50/21213	1.53e-07	6.91e-06	5.94e-06	ENSMUSG00000003559/ENSMUSG00000017950/ENSMUSG00000018796/ENSMUSG00000021211/ENSMUSG00000021213/ENSMUSG00000022809/ENSMUSG00000025479/ENSMUSG00000027698/ENSMUSG00000028199/ENSMUSG00000029269/ENSMUSG00000030711/ENSMUSG00000032315/ENSMUSG00000040170/ENSMUSG00000040562/ENSMUSG00000058135/ENSMUSG00000079262/ENSMUSG00000089960/ENSMUSG00000090165/ENSMUSG00000090171	19	,As3mt,Hnf4a,Acsl1,Akr1c12,Akr1c13,Nr1i2,Cyp2e1,Nceh1,Cryz,Sult1b1,Sult1a1,Cyp1a1,Fmo2,Gstm2,Gstm1,Slco1a6,Ugt1a1,Ugt1a10,Ugt1a2
GO:0009083	branched-chain amino acid catabolic process	2140-09-01	12/21213	1.77e-07	7.91e-06	6.8e-06	ENSMUSG00000021238/ENSMUSG00000021460/ENSMUSG00000027332/ENSMUSG00000029776/ENSMUSG00000030826/ENSMUSG00000031969/ENSMUSG00000032047/ENSMUSG00000032263/ENSMUSG00000060376	9	,Aldh6a1,Auh,Ivd,Hibadh,Bcat2,Acad8,Acat1,Bckdhb,Bckdha
GO:0006638	neutral lipid metabolic process	31/2140	114/21213	1.92e-07	8.53e-06	7.34e-06	ENSMUSG00000002108/ENSMUSG00000002944/ENSMUSG00000011305/ENSMUSG00000012187/ENSMUSG00000015568/ENSMUSG00000018796/ENSMUSG00000020334/ENSMUSG00000021779/ENSMUSG00000024052/ENSMUSG00000024900/ENSMUSG00000025059/ENSMUSG00000025277/ENSMUSG00000025479/ENSMUSG00000026385/ENSMUSG00000027187/ENSMUSG00000027513/ENSMUSG00000027761/ENSMUSG00000028158/ENSMUSG00000028553/ENSMUSG00000029314/ENSMUSG00000030747/…	31	,Nr1h3,Cd36,Plin5,Mogat1,Lpl,Acsl1,Slc22a4,Thrb,Lpin2,Cpt1a,Gk,Abhd6,Cyp2e1,Dbi,Cat,Pck1,Aadac,Mttp,Angptl3,Gpat3,Dgat2,Apoa4,Apoc3,Apoa1,Slc37a4,Tnxb,Fitm2,Ces1d,Plaat3,Gpx1,G6pc
GO:0001822	kidney development	55/2140	267/21213	2.09e-07	9.2e-06	7.91e-06	ENSMUSG00000002633/ENSMUSG00000004231/ENSMUSG00000004655/ENSMUSG00000006386/ENSMUSG00000008999/ENSMUSG00000011034/ENSMUSG00000014164/ENSMUSG00000018486/ENSMUSG00000018698/ENSMUSG00000019913/ENSMUSG00000019986/ENSMUSG00000020679/ENSMUSG00000022330/ENSMUSG00000022435/ENSMUSG00000022878/ENSMUSG00000023013/ENSMUSG00000025810/ENSMUSG00000025927/ENSMUSG00000026976/ENSMUSG00000027187/ENSMUSG00000027202/…	55	,Shh,Pax2,Aqp1,Tek,Bmp7,Slc5a1,Klhl3,Wnt9b,Lhx1,Sim1,Ahi1,Hnf1b,Osr2,Upk3a,Adipoq,Aqp2,Nrp1,Tfap2b,Pax8,Cat,Slc12a1,Enpep,Calb1,Klf15,Ptpro,Umod,Sall1,Agt,Pdgfd,Clcnka,Pkd2,Fras1,Lrrk2,Tns2,Cdkn1c,Hoxa11,Hoxb7,Bmp6,Ift88,Tet2,Kcnj1,Hoxd11,Aqp11,Pkhd1,Pou3f3,Tcf21,Nog,Agtr1a,Cited1,Tacstd2,Aph1c,Cys1,Col4a4,Ren1,Ren2,Col4a3
GO:0035150	regulation of tube size	40/2140	169/21213	2.2e-07	9.62e-06	8.27e-06	ENSMUSG00000005611/ENSMUSG00000006818/ENSMUSG00000018486/ENSMUSG00000020787/ENSMUSG00000020866/ENSMUSG00000022982/ENSMUSG00000022994/ENSMUSG00000024039/ENSMUSG00000027488/ENSMUSG00000027524/ENSMUSG00000027765/ENSMUSG00000027931/ENSMUSG00000028001/ENSMUSG00000028124/ENSMUSG00000030669/ENSMUSG00000031390/ENSMUSG00000031489/ENSMUSG00000031755/ENSMUSG00000031980/ENSMUSG00000032350/ENSMUSG00000033860/…	40	,Mrvi1,Sod2,Wnt9b,P2rx1,Cacna1g,Sod1,Adcy6,Cbs,Snta1,Edn3,P2ry1,Npr1,Fga,Gclm,Calca,Avpr2,Adrb3,Bbs2,Agt,Gclc,Fgg,Gucy1a1,Tbxa2r,Npy1r,Icam1,Serpinf2,Ptger3,Itga1,Adora1,Adra2c,Kcna5,Adra1a,Agtr1a,Casr,Cyp2j5,Slc8a1,Gja5,Adra2b,Kdr,Gpx1
GO:0001655	urogenital system development	64/2140	330/21213	2.25e-07	9.74e-06	8.38e-06	ENSMUSG00000002633/ENSMUSG00000004231/ENSMUSG00000004655/ENSMUSG00000005533/ENSMUSG00000006386/ENSMUSG00000008999/ENSMUSG00000011034/ENSMUSG00000013584/ENSMUSG00000014164/ENSMUSG00000015053/ENSMUSG00000018486/ENSMUSG00000018698/ENSMUSG00000019913/ENSMUSG00000019986/ENSMUSG00000020679/ENSMUSG00000022330/ENSMUSG00000022435/ENSMUSG00000022838/ENSMUSG00000022878/ENSMUSG00000023013/ENSMUSG00000024990/…	64	,Shh,Pax2,Aqp1,Igf1r,Tek,Bmp7,Slc5a1,Aldh1a2,Klhl3,Gata2,Wnt9b,Lhx1,Sim1,Ahi1,Hnf1b,Osr2,Upk3a,Eaf2,Adipoq,Aqp2,Rbp4,Nrp1,Sox17,Tfap2b,Pax8,Cat,Slc12a1,Mecom,Enpep,Calb1,Klf15,Ptpro,Umod,Sall1,Agt,Pdgfd,Clcnka,Pkd2,Fras1,Lrrk2,Tns2,Cdkn1c,Hoxa11,Hoxb7,Bmp6,Ift88,Tet2,Kcnj1,Hoxd11,Aqp11,Pkhd1,Emx2,Pou3f3,Tcf21,Ar,Nog,Agtr1a,Cited1,Tacstd2,Aph1c,Cys1,Col4a4,Ren1,Ren2,Col4a3
GO:0006090	pyruvate metabolic process	28/2140	98/21213	2.42e-07	1.04e-05	8.94e-06	ENSMUSG00000005373/ENSMUSG00000020080/ENSMUSG00000020456/ENSMUSG00000020475/ENSMUSG00000020664/ENSMUSG00000021236/ENSMUSG00000021255/ENSMUSG00000021748/ENSMUSG00000022383/ENSMUSG00000023019/ENSMUSG00000023861/ENSMUSG00000025176/ENSMUSG00000025815/ENSMUSG00000026568/ENSMUSG00000027513/ENSMUSG00000028307/ENSMUSG00000028518/ENSMUSG00000029162/ENSMUSG00000029167/ENSMUSG00000030246/ENSMUSG00000030621/…	28	,Mlxipl,Hkdc1,Ogdh,Pgam2,Dld,Entpd5,Esrrb,Pdhb,Ppara,Gpd1,Mpc1,Hoga1,Dhtkd1,Mpc2,Pck1,Aldob,Prkaa2,Khk,Ppargc1a,Ldhb,Me3,Pdha1,Ogt,Tkfc,Galt,Pdk2,Pklr,Fbp1
GO:1903825	organic acid transmembrane transport	21/2140	61/21213	2.46e-07	1.04e-05	8.95e-06	ENSMUSG00000000958/ENSMUSG00000005360/ENSMUSG00000006641/ENSMUSG00000009378/ENSMUSG00000020102/ENSMUSG00000020264/ENSMUSG00000021612/ENSMUSG00000022180/ENSMUSG00000022756/ENSMUSG00000023861/ENSMUSG00000024935/ENSMUSG00000026568/ENSMUSG00000027010/ENSMUSG00000027070/ENSMUSG00000028327/ENSMUSG00000030492/ENSMUSG00000030495/ENSMUSG00000031980/ENSMUSG00000036814/ENSMUSG00000044708/ENSMUSG00000052026	21	,Slc7a7,Slc1a3,Slc5a6,Slc16a12,Slc16a7,Slc36a2,Slc6a18,Slc7a8,Slc7a4,Mpc1,Slc1a1,Mpc2,Slc25a12,Lrp2,Stra6l,Slc7a9,Slc7a10,Agt,Slc6a20a,Kcnj10,Slc6a7
GO:1905039	carboxylic acid transmembrane transport	21/2140	61/21213	2.46e-07	1.04e-05	8.95e-06	ENSMUSG00000000958/ENSMUSG00000005360/ENSMUSG00000006641/ENSMUSG00000009378/ENSMUSG00000020102/ENSMUSG00000020264/ENSMUSG00000021612/ENSMUSG00000022180/ENSMUSG00000022756/ENSMUSG00000023861/ENSMUSG00000024935/ENSMUSG00000026568/ENSMUSG00000027010/ENSMUSG00000027070/ENSMUSG00000028327/ENSMUSG00000030492/ENSMUSG00000030495/ENSMUSG00000031980/ENSMUSG00000036814/ENSMUSG00000044708/ENSMUSG00000052026	21	,Slc7a7,Slc1a3,Slc5a6,Slc16a12,Slc16a7,Slc36a2,Slc6a18,Slc7a8,Slc7a4,Mpc1,Slc1a1,Mpc2,Slc25a12,Lrp2,Stra6l,Slc7a9,Slc7a10,Agt,Slc6a20a,Kcnj10,Slc6a7
GO:0006633	fatty acid biosynthetic process	32/2140	122/21213	3.02e-07	1.27e-05	1.09e-05	ENSMUSG00000002108/ENSMUSG00000005373/ENSMUSG00000006542/ENSMUSG00000015016/ENSMUSG00000015090/ENSMUSG00000015568/ENSMUSG00000017950/ENSMUSG00000018574/ENSMUSG00000021364/ENSMUSG00000021786/ENSMUSG00000024610/ENSMUSG00000025198/ENSMUSG00000026189/ENSMUSG00000027452/ENSMUSG00000027605/ENSMUSG00000028518/ENSMUSG00000029059/ENSMUSG00000029556/ENSMUSG00000030869/ENSMUSG00000030935/ENSMUSG00000030945/…	32	,Nr1h3,Mlxipl,Prkag3,Acsf3,Ptgds,Lpl,Hnf4a,Acadvl,Elovl2,Oxsm,Cd74,Erlin1,Pecr,Acss1,Acss2,Prkaa2,Prxl2b,Hnf1a,Ndufab1,Acsm3,Acsm2,Acsm5,Agt,Apoa4,Apoa1,Acsm1,Fa2h,Decr2,Acacb,Thnsl2,H2-Ke6,Mlycd
GO:0006720	isoprenoid metabolic process	23/2140	72/21213	3.15e-07	1.31e-05	1.13e-05	ENSMUSG00000013584/ENSMUSG00000020621/ENSMUSG00000021214/ENSMUSG00000022210/ENSMUSG00000022244/ENSMUSG00000024990/ENSMUSG00000025479/ENSMUSG00000026189/ENSMUSG00000026664/ENSMUSG00000027875/ENSMUSG00000028003/ENSMUSG00000029319/ENSMUSG00000032066/ENSMUSG00000032315/ENSMUSG00000037542/ENSMUSG00000038240/ENSMUSG00000053279/ENSMUSG00000056148/ENSMUSG00000056666/ENSMUSG00000061808/ENSMUSG00000069456/…	23	,Aldh1a2,Rdh14,Akr1c18,Dhrs4,Amacr,Rbp4,Cyp2e1,Pecr,Phyh,Hmgcs2,Lrat,Coq2,Bco2,Cyp1a1,Aldh8a1,Pdss2,Aldh1a1,E030003E18Rik,Rdh9,Retsat,Ttr,Rdh16,Adh1,Rdh1
GO:0009064	glutamine family amino acid metabolic process	21/2140	62/21213	3.37e-07	1.39e-05	1.2e-05	ENSMUSG00000000958/ENSMUSG00000003526/ENSMUSG00000005360/ENSMUSG00000006345/ENSMUSG00000009566/ENSMUSG00000021185/ENSMUSG00000021794/ENSMUSG00000022751/ENSMUSG00000025533/ENSMUSG00000026103/ENSMUSG00000026473/ENSMUSG00000028124/ENSMUSG00000028737/ENSMUSG00000029524/ENSMUSG00000032350/ENSMUSG00000035936/ENSMUSG00000036892/ENSMUSG00000042096/ENSMUSG00000047638/ENSMUSG00000057228/ENSMUSG00000076441	21	,Slc7a7,Prodh,Slc1a3,Ggt1,Fpgs,Dglucy,Glud1,Nit2,Asl,Gls,Glul,Gclm,Aldh4a1,Sirt4,Gclc,Aldh5a1,Prodh2,Dao,Nr1h4,Aadat,Ass1
GO:0003091	renal water homeostasis	2140-08-01	10/21213	3.96e-07	1.62e-05	1.39e-05	ENSMUSG00000004655/ENSMUSG00000006127/ENSMUSG00000022994/ENSMUSG00000023013/ENSMUSG00000024411/ENSMUSG00000025927/ENSMUSG00000028427/ENSMUSG00000028435	8	,Aqp1,Inpp5k,Adcy6,Aqp2,Aqp4,Tfap2b,Aqp7,Aqp3
GO:0006865	amino acid transport	34/2140	136/21213	4.49e-07	1.82e-05	1.57e-05	ENSMUSG00000000958/ENSMUSG00000005360/ENSMUSG00000009378/ENSMUSG00000015401/ENSMUSG00000015405/ENSMUSG00000018459/ENSMUSG00000020261/ENSMUSG00000020264/ENSMUSG00000021565/ENSMUSG00000021612/ENSMUSG00000022180/ENSMUSG00000022756/ENSMUSG00000024131/ENSMUSG00000024935/ENSMUSG00000027010/ENSMUSG00000027894/ENSMUSG00000030492/ENSMUSG00000030495/ENSMUSG00000030654/ENSMUSG00000031482/ENSMUSG00000031980/…	34	,Slc7a7,Slc1a3,Slc16a12,Cltrn,Ace2,Slc13a3,Slc36a1,Slc36a2,Slc6a19,Slc6a18,Slc7a8,Slc7a4,Slc3a1,Slc1a1,Slc25a12,Slc6a17,Slc7a9,Slc7a10,Arl6ip1,Slc25a15,Agt,Slc25a38,Cck,Myo6,Slc6a20a,Slc43a2,Sv2a,Slc7a12,Adora1,Kcnj10,Slc17a5,Slc6a7,Dtnbp1,Abat
GO:0006730	one-carbon metabolic process	15/2140	35/21213	4.96e-07	2e-05	1.72e-05	ENSMUSG00000000805/ENSMUSG00000002769/ENSMUSG00000009566/ENSMUSG00000020534/ENSMUSG00000021048/ENSMUSG00000025317/ENSMUSG00000027559/ENSMUSG00000027893/ENSMUSG00000029772/ENSMUSG00000030088/ENSMUSG00000031373/ENSMUSG00000031883/ENSMUSG00000032373/ENSMUSG00000042102/ENSMUSG00000079427	15	,Car4,Gnmt,Fpgs,Shmt1,Mthfd1,Car5a,Car3,Ahcyl1,Ahcyl2,Aldh1l1,Car5b,Car7,Car12,Dmgdh,Mthfsl
GO:0015985	energy coupled proton transport, down electrochemical gradient	2140-12-01	23/21213	5.03e-07	2e-05	1.72e-05	ENSMUSG00000000563/ENSMUSG00000003072/ENSMUSG00000016252/ENSMUSG00000018770/ENSMUSG00000022551/ENSMUSG00000022890/ENSMUSG00000025393/ENSMUSG00000025781/ENSMUSG00000034566/ENSMUSG00000038600/ENSMUSG00000050856/ENSMUSG00000061518	12	,Atp5pb,Atp5d,Atp5e,Atp5g3,Cyc1,Atp5j,Atp5b,Atp5c1,Atp5h,Atp6v0a4,Atp5k,Cox5b
GO:0015986	ATP synthesis coupled proton transport	2140-12-01	23/21213	5.03e-07	2e-05	1.72e-05	ENSMUSG00000000563/ENSMUSG00000003072/ENSMUSG00000016252/ENSMUSG00000018770/ENSMUSG00000022551/ENSMUSG00000022890/ENSMUSG00000025393/ENSMUSG00000025781/ENSMUSG00000034566/ENSMUSG00000038600/ENSMUSG00000050856/ENSMUSG00000061518	12	,Atp5pb,Atp5d,Atp5e,Atp5g3,Cyc1,Atp5j,Atp5b,Atp5c1,Atp5h,Atp6v0a4,Atp5k,Cox5b
GO:0015697	quaternary ammonium group transport	2140-09-01	13/21213	5.22e-07	2.04e-05	1.75e-05	ENSMUSG00000018900/ENSMUSG00000020334/ENSMUSG00000023829/ENSMUSG00000032602/ENSMUSG00000036814/ENSMUSG00000038298/ENSMUSG00000040966/ENSMUSG00000063652/ENSMUSG00000063796	9	,Slc22a5,Slc22a4,Slc22a1,Slc25a20,Slc6a20a,Pdzk1,Slc22a2,Slc22a21,Slc22a8
GO:0019755	one-carbon compound transport	2140-09-01	13/21213	5.22e-07	2.04e-05	1.75e-05	ENSMUSG00000000805/ENSMUSG00000004655/ENSMUSG00000022435/ENSMUSG00000024411/ENSMUSG00000024552/ENSMUSG00000028427/ENSMUSG00000028435/ENSMUSG00000032373/ENSMUSG00000038526	9	,Car4,Aqp1,Upk3a,Aqp4,Slc14a2,Aqp7,Aqp3,Car12,Car14
GO:0050880	regulation of blood vessel size	39/2140	168/21213	5.29e-07	2.05e-05	1.76e-05	ENSMUSG00000005611/ENSMUSG00000006818/ENSMUSG00000020787/ENSMUSG00000020866/ENSMUSG00000022982/ENSMUSG00000022994/ENSMUSG00000024039/ENSMUSG00000027488/ENSMUSG00000027524/ENSMUSG00000027765/ENSMUSG00000027931/ENSMUSG00000028001/ENSMUSG00000028124/ENSMUSG00000030669/ENSMUSG00000031390/ENSMUSG00000031489/ENSMUSG00000031755/ENSMUSG00000031980/ENSMUSG00000032350/ENSMUSG00000033860/ENSMUSG00000033910/…	39	,Mrvi1,Sod2,P2rx1,Cacna1g,Sod1,Adcy6,Cbs,Snta1,Edn3,P2ry1,Npr1,Fga,Gclm,Calca,Avpr2,Adrb3,Bbs2,Agt,Gclc,Fgg,Gucy1a1,Tbxa2r,Npy1r,Icam1,Serpinf2,Ptger3,Itga1,Adora1,Adra2c,Kcna5,Adra1a,Agtr1a,Casr,Cyp2j5,Slc8a1,Gja5,Adra2b,Kdr,Gpx1
GO:1901661	quinone metabolic process	13/2140	27/21213	5.56e-07	2.14e-05	1.84e-05	ENSMUSG00000000399/ENSMUSG00000003762/ENSMUSG00000021214/ENSMUSG00000021235/ENSMUSG00000026489/ENSMUSG00000026798/ENSMUSG00000028743/ENSMUSG00000029319/ENSMUSG00000030652/ENSMUSG00000031782/ENSMUSG00000038240/ENSMUSG00000039914/ENSMUSG00000041733	13	,Ndufa9,Coq8b,Akr1c18,Coq6,Coq8a,Coq4,Akr7a5,Coq2,Coq7,Coq9,Pdss2,Coq10a,Coq5
GO:0034754	cellular hormone metabolic process	25/2140	85/21213	5.77e-07	2.2e-05	1.9e-05	ENSMUSG00000002633/ENSMUSG00000003555/ENSMUSG00000013584/ENSMUSG00000019301/ENSMUSG00000020621/ENSMUSG00000021214/ENSMUSG00000024507/ENSMUSG00000024990/ENSMUSG00000028003/ENSMUSG00000028603/ENSMUSG00000029167/ENSMUSG00000030711/ENSMUSG00000031844/ENSMUSG00000032066/ENSMUSG00000032315/ENSMUSG00000037542/ENSMUSG00000039004/ENSMUSG00000052430/ENSMUSG00000053279/ENSMUSG00000056148/ENSMUSG00000056666/…	25	,Shh,Cyp17a1,Aldh1a2,Hsd17b1,Rdh14,Akr1c18,Hsd17b4,Rbp4,Lrat,Scp2,Ppargc1a,Sult1a1,Hsd17b2,Bco2,Cyp1a1,Aldh8a1,Bmp6,Bmpr1b,Aldh1a1,E030003E18Rik,Rdh9,Retsat,Ttr,Rdh16,H2-Ke6,Adh1
GO:0008652	cellular amino acid biosynthetic process	21/2140	64/21213	6.17e-07	2.34e-05	2.01e-05	ENSMUSG00000005360/ENSMUSG00000006345/ENSMUSG00000020051/ENSMUSG00000020150/ENSMUSG00000020534/ENSMUSG00000020629/ENSMUSG00000021048/ENSMUSG00000021794/ENSMUSG00000024039/ENSMUSG00000025533/ENSMUSG00000026103/ENSMUSG00000026473/ENSMUSG00000028179/ENSMUSG00000029695/ENSMUSG00000030826/ENSMUSG00000042118/ENSMUSG00000049091/ENSMUSG00000057880/ENSMUSG00000074768/ENSMUSG00000076441/ENSMUSG00000089678	21	,Slc1a3,Ggt1,Pah,Gamt,Shmt1,Adi1,Mthfd1,Glud1,Cbs,Asl,Gls,Glul,Cth,Aass,Bcat2,Bhmt2,Sephs2,Abat,Bhmt,Ass1,Agxt2
GO:0019217	regulation of fatty acid metabolic process	24/2140	80/21213	6.47e-07	2.44e-05	2.09e-05	ENSMUSG00000000440/ENSMUSG00000002108/ENSMUSG00000005373/ENSMUSG00000011305/ENSMUSG00000017950/ENSMUSG00000018574/ENSMUSG00000020087/ENSMUSG00000022383/ENSMUSG00000022878/ENSMUSG00000024900/ENSMUSG00000025059/ENSMUSG00000025198/ENSMUSG00000026385/ENSMUSG00000028773/ENSMUSG00000029167/ENSMUSG00000029524/ENSMUSG00000030747/ENSMUSG00000031980/ENSMUSG00000032080/ENSMUSG00000032083/ENSMUSG00000038967/…	24	,Pparg,Nr1h3,Mlxipl,Plin5,Hnf4a,Acadvl,Tysnd1,Ppara,Adipoq,Cpt1a,Gk,Erlin1,Dbi,Fabp3,Ppargc1a,Sirt4,Dgat2,Agt,Apoa4,Apoa1,Pdk2,Acacb,Fabp1,Mlycd
GO:0019318	hexose metabolic process	46/2140	215/21213	6.59e-07	2.46e-05	2.12e-05	ENSMUSG00000002769/ENSMUSG00000006127/ENSMUSG00000017950/ENSMUSG00000018999/ENSMUSG00000019810/ENSMUSG00000020176/ENSMUSG00000020475/ENSMUSG00000021255/ENSMUSG00000021456/ENSMUSG00000021748/ENSMUSG00000022383/ENSMUSG00000022878/ENSMUSG00000023019/ENSMUSG00000023571/ENSMUSG00000023826/ENSMUSG00000024900/ENSMUSG00000024990/ENSMUSG00000025127/ENSMUSG00000025317/ENSMUSG00000025466/ENSMUSG00000025927/…	46	,Gnmt,Inpp5k,Hnf4a,Slc35b4,Fuca2,Grb10,Pgam2,Esrrb,Fbp2,Pdhb,Ppara,Adipoq,Gpd1,C1qtnf12,Prkn,Cpt1a,Rbp4,Gcgr,Car5a,Fuom,Tfap2b,Sord,Pck1,Aldob,Fuca1,Khk,Dgat2,Pdha1,Ogt,Tkfc,Oma1,Galm,Aldh5a1,Galt,Npy1r,Pdk2,Dcxr,Pgm5,Acacb,Glb1,Lepr,Ganc,Acadm,Fbp1,Mlycd,G6pc
GO:0016052	carbohydrate catabolic process	30/2140	115/21213	7.95e-07	2.95e-05	2.54e-05	ENSMUSG00000000594/ENSMUSG00000005373/ENSMUSG00000007038/ENSMUSG00000011382/ENSMUSG00000016194/ENSMUSG00000020080/ENSMUSG00000020456/ENSMUSG00000020475/ENSMUSG00000021236/ENSMUSG00000021255/ENSMUSG00000021665/ENSMUSG00000022383/ENSMUSG00000022613/ENSMUSG00000023019/ENSMUSG00000025815/ENSMUSG00000027227/ENSMUSG00000028307/ENSMUSG00000028518/ENSMUSG00000028692/ENSMUSG00000029162/ENSMUSG00000029167/…	30	,Gm2a,Mlxipl,Neu1,Dhdh,Hsd11b1,Hkdc1,Ogdh,Pgam2,Entpd5,Esrrb,Hexb,Ppara,Miox,Gpd1,Dhtkd1,Sord,Aldob,Prkaa2,Akr1a1,Khk,Ppargc1a,Ogt,Tkfc,Galm,Galt,Pklr,Glb1,Fbp1,Amy1,G6pc
GO:0046486	glycerolipid metabolic process	57/2140	293/21213	9.13e-07	3.36e-05	2.89e-05	ENSMUSG00000002108/ENSMUSG00000002475/ENSMUSG00000002944/ENSMUSG00000006127/ENSMUSG00000009995/ENSMUSG00000011305/ENSMUSG00000012187/ENSMUSG00000014245/ENSMUSG00000015568/ENSMUSG00000018796/ENSMUSG00000020334/ENSMUSG00000021779/ENSMUSG00000023019/ENSMUSG00000024052/ENSMUSG00000024900/ENSMUSG00000025059/ENSMUSG00000025277/ENSMUSG00000025417/ENSMUSG00000025479/ENSMUSG00000025495/ENSMUSG00000026385/…	57	,Nr1h3,Abhd3,Cd36,Inpp5k,Taz,Plin5,Mogat1,Pigl,Lpl,Acsl1,Slc22a4,Thrb,Gpd1,Lpin2,Cpt1a,Gk,Abhd6,Pip4k2c,Cyp2e1,Ptdss2,Dbi,Cat,Pck1,Aadac,Lrat,Acp6,Mttp,Angptl3,Fabp3,Inpp5b,Pigg,Gpat3,Cds1,Dgat2,Apoa4,Apoc3,Apoa1,Slc37a4,Ip6k2,Tnxb,Inpp5j,Aldh5a1,Fig4,Pla2g5,Pi4ka,Inpp5f,Pyurf,Pigv,Nr1h4,Fitm2,Tmem150a,Ces1d,Hdhd5,Chpt1,Plaat3,Gpx1,G6pc
GO:0015718	monocarboxylic acid transport	33/2140	134/21213	9.5e-07	3.48e-05	2.99e-05	ENSMUSG00000000440/ENSMUSG00000002944/ENSMUSG00000003623/ENSMUSG00000006641/ENSMUSG00000009378/ENSMUSG00000009646/ENSMUSG00000018796/ENSMUSG00000020102/ENSMUSG00000020865/ENSMUSG00000022366/ENSMUSG00000023073/ENSMUSG00000023861/ENSMUSG00000025194/ENSMUSG00000025723/ENSMUSG00000026220/ENSMUSG00000026568/ENSMUSG00000027359/ENSMUSG00000027896/ENSMUSG00000028327/ENSMUSG00000028773/ENSMUSG00000029556/…	33	,Pparg,Cd36,Crot,Slc5a6,Slc16a12,Pla2g12b,Acsl1,Slc16a7,Abcc3,Slc22a22,Slc10a2,Mpc1,Abcc2,Gm10768,Nmb,Slc16a14,Mpc2,Slc27a2,Slc16a4,Stra6l,Fabp3,Hnf1a,Slc51a,Slc16a9,Sv2a,Slc16a11,Pla2g5,Proca1,Slc16a13,Slc51b,Fabp1,Abat,Slc22a13,Cpt1b
GO:0042181	ketone biosynthetic process	16/2140	41/21213	9.58e-07	3.48e-05	2.99e-05	ENSMUSG00000000399/ENSMUSG00000003762/ENSMUSG00000019301/ENSMUSG00000021214/ENSMUSG00000021235/ENSMUSG00000026489/ENSMUSG00000026798/ENSMUSG00000028603/ENSMUSG00000029167/ENSMUSG00000029319/ENSMUSG00000030652/ENSMUSG00000031782/ENSMUSG00000038240/ENSMUSG00000039004/ENSMUSG00000039914/ENSMUSG00000041733	16	,Ndufa9,Coq8b,Hsd17b1,Akr1c18,Coq6,Coq8a,Coq4,Scp2,Ppargc1a,Coq2,Coq7,Coq9,Pdss2,Bmp6,Coq10a,Coq5
GO:0019751	polyol metabolic process	26/2140	93/21213	1.02e-06	3.68e-05	3.17e-05	ENSMUSG00000006127/ENSMUSG00000006724/ENSMUSG00000012187/ENSMUSG00000015806/ENSMUSG00000020051/ENSMUSG00000020098/ENSMUSG00000021054/ENSMUSG00000021263/ENSMUSG00000022613/ENSMUSG00000025059/ENSMUSG00000027227/ENSMUSG00000027513/ENSMUSG00000027765/ENSMUSG00000028553/ENSMUSG00000028603/ENSMUSG00000029319/ENSMUSG00000030747/ENSMUSG00000032067/ENSMUSG00000032492/ENSMUSG00000032908/ENSMUSG00000033735/…	26	,Inpp5k,Cyp27b1,Mogat1,Qdpr,Pah,Pcbd1,Sgpp1,Degs2,Miox,Gk,Sord,Pck1,P2ry1,Angptl3,Scp2,Coq2,Dgat2,Pts,Pth1r,Sgpp2,Spr,Tkfc,Acer2,Grk3,Ptk2b,Slc5a3
GO:0006085	acetyl-CoA biosynthetic process	2140-10-01	17/21213	1.07e-06	3.77e-05	3.24e-05	ENSMUSG00000020664/ENSMUSG00000021748/ENSMUSG00000023861/ENSMUSG00000026568/ENSMUSG00000027452/ENSMUSG00000027605/ENSMUSG00000031299/ENSMUSG00000032047/ENSMUSG00000038967/ENSMUSG00000074064	10	,Dld,Pdhb,Mpc1,Mpc2,Acss1,Acss2,Pdha1,Acat1,Pdk2,Mlycd
GO:0006103	2-oxoglutarate metabolic process	2140-10-01	17/21213	1.07e-06	3.77e-05	3.24e-05	ENSMUSG00000002010/ENSMUSG00000004789/ENSMUSG00000020456/ENSMUSG00000020664/ENSMUSG00000026664/ENSMUSG00000027406/ENSMUSG00000031700/ENSMUSG00000040213/ENSMUSG00000055737/ENSMUSG00000057228	10	,Idh3g,Dlst,Ogdh,Dld,Phyh,Idh3b,Gpt2,Kyat3,Ghr,Aadat
GO:0019363	pyridine nucleotide biosynthetic process	2140-10-01	17/21213	1.07e-06	3.77e-05	3.24e-05	ENSMUSG00000000673/ENSMUSG00000022253/ENSMUSG00000022574/ENSMUSG00000026866/ENSMUSG00000030541/ENSMUSG00000030674/ENSMUSG00000032456/ENSMUSG00000037847/ENSMUSG00000038704/ENSMUSG00000039783	10	,Haao,Nadk2,Naprt,Kynu,Idh2,Qprt,Nmnat3,Nmrk1,Aspdh,Kmo
GO:0016101	diterpenoid metabolic process	17/2140	46/21213	1.09e-06	3.82e-05	3.29e-05	ENSMUSG00000013584/ENSMUSG00000020621/ENSMUSG00000021214/ENSMUSG00000022210/ENSMUSG00000024990/ENSMUSG00000026189/ENSMUSG00000028003/ENSMUSG00000032066/ENSMUSG00000032315/ENSMUSG00000037542/ENSMUSG00000053279/ENSMUSG00000056148/ENSMUSG00000056666/ENSMUSG00000061808/ENSMUSG00000069456/ENSMUSG00000074207/ENSMUSG00000089789	17	,Aldh1a2,Rdh14,Akr1c18,Dhrs4,Rbp4,Pecr,Lrat,Bco2,Cyp1a1,Aldh8a1,Aldh1a1,E030003E18Rik,Rdh9,Retsat,Ttr,Rdh16,Adh1,Rdh1
GO:0090407	organophosphate biosynthetic process	82/2140	478/21213	1.12e-06	3.89e-05	3.34e-05	ENSMUSG00000000563/ENSMUSG00000000673/ENSMUSG00000001211/ENSMUSG00000001240/ENSMUSG00000003072/ENSMUSG00000004655/ENSMUSG00000009995/ENSMUSG00000014245/ENSMUSG00000015536/ENSMUSG00000016252/ENSMUSG00000018770/ENSMUSG00000020431/ENSMUSG00000020444/ENSMUSG00000020534/ENSMUSG00000021048/ENSMUSG00000021665/ENSMUSG00000022206/ENSMUSG00000022215/ENSMUSG00000022253/ENSMUSG00000022551/ENSMUSG00000022574/…	82	,Atp5pb,Haao,Agpat3,Ramp2,Atp5d,Aqp1,Taz,Pigl,Mocs2,Atp5e,Atp5g3,Adcy1,Guk1,Shmt1,Mthfd1,Hexb,Npr3,Fitm1,Nadk2,Cyc1,Naprt,Adcy5,Atp5j,Adcy6,Prkn,Papss2,Gk,Pcyt2,Atp5b,Ptdss2,Prps2,Atp5c1,Kynu,P2ry1,Npr1,Gucy1b1,Scp2,Ppcs,Fabp3,Ppargc1a,Pigg,Gpat3,Cds1,Tpk1,Idh2,Calca,Qprt,Ndufab1,Adrb3,Ldhd,Acat1,Apoa1,Nmnat3,Pth1r,Guca2b,Pank1,Gucy1a1,Atp5h,Palm,Entpd8,Nmrk1,Atp6v0a4,Aspdh,Adk,Kmo,Ptger3,Pla2g5,…
GO:0042440	pigment metabolic process	20/2140	61/21213	1.15e-06	3.99e-05	3.43e-05	ENSMUSG00000001666/ENSMUSG00000001999/ENSMUSG00000005547/ENSMUSG00000018677/ENSMUSG00000020534/ENSMUSG00000021048/ENSMUSG00000028393/ENSMUSG00000028684/ENSMUSG00000029556/ENSMUSG00000030979/ENSMUSG00000032786/ENSMUSG00000032839/ENSMUSG00000040018/ENSMUSG00000042249/ENSMUSG00000049287/ENSMUSG00000051159/ENSMUSG00000054428/ENSMUSG00000059363/ENSMUSG00000079262/ENSMUSG00000089960	20	,Ddt,Blvra,Cyp2a5,Slc25a39,Shmt1,Mthfd1,Alad,Urod,Hnf1a,Uros,Alas1,Trpc1,Cox15,Grk3,Iba57,Cited1,Atpif1,Fxn,Slco1a6,Ugt1a1
GO:0006721	terpenoid metabolic process	18/2140	51/21213	1.16e-06	3.99e-05	3.43e-05	ENSMUSG00000013584/ENSMUSG00000020621/ENSMUSG00000021214/ENSMUSG00000022210/ENSMUSG00000024990/ENSMUSG00000025479/ENSMUSG00000026189/ENSMUSG00000028003/ENSMUSG00000032066/ENSMUSG00000032315/ENSMUSG00000037542/ENSMUSG00000053279/ENSMUSG00000056148/ENSMUSG00000056666/ENSMUSG00000061808/ENSMUSG00000069456/ENSMUSG00000074207/ENSMUSG00000089789	18	,Aldh1a2,Rdh14,Akr1c18,Dhrs4,Rbp4,Cyp2e1,Pecr,Lrat,Bco2,Cyp1a1,Aldh8a1,Aldh1a1,E030003E18Rik,Rdh9,Retsat,Ttr,Rdh16,Adh1,Rdh1
GO:0015695	organic cation transport	15/2140	37/21213	1.18e-06	4.02e-05	3.46e-05	ENSMUSG00000002346/ENSMUSG00000007034/ENSMUSG00000010122/ENSMUSG00000018900/ENSMUSG00000020334/ENSMUSG00000020744/ENSMUSG00000023829/ENSMUSG00000030549/ENSMUSG00000032602/ENSMUSG00000036814/ENSMUSG00000038298/ENSMUSG00000040966/ENSMUSG00000063652/ENSMUSG00000063796/ENSMUSG00000104445	15	,Slc25a42,Slc44a4,Slc47a1,Slc22a5,Slc22a4,Slc25a19,Slc22a1,Rhcg,Slc25a20,Slc6a20a,Pdzk1,Slc22a2,Slc22a21,Slc22a8,Rhbg
GO:0044262	cellular carbohydrate metabolic process	51/2140	254/21213	1.28e-06	4.33e-05	3.72e-05	ENSMUSG00000002769/ENSMUSG00000006127/ENSMUSG00000006542/ENSMUSG00000012187/ENSMUSG00000016194/ENSMUSG00000017950/ENSMUSG00000018999/ENSMUSG00000020080/ENSMUSG00000020176/ENSMUSG00000020475/ENSMUSG00000021255/ENSMUSG00000021322/ENSMUSG00000021456/ENSMUSG00000022383/ENSMUSG00000022490/ENSMUSG00000022613/ENSMUSG00000022878/ENSMUSG00000023571/ENSMUSG00000023826/ENSMUSG00000025059/ENSMUSG00000025127/…	51	,Gnmt,Inpp5k,Prkag3,Mogat1,Hsd11b1,Hnf4a,Slc35b4,Hkdc1,Grb10,Pgam2,Esrrb,Aoah,Fbp2,Ppara,Ppp1r1a,Miox,Adipoq,C1qtnf12,Prkn,Gk,Gcgr,Sord,Pck1,P2ry1,Angptl3,Fggy,Khk,Ppargc1a,Coq2,Abcg2,Idh2,Dgat2,Treh,Slc37a4,Pth1r,Ogt,Tkfc,Gnptg,Pdk2,Acacb,Prkce,Glb1,Epm2a,Lepr,Ptk2b,Acadm,Fbp1,Mlycd,G6pc,Slc5a3,Ugt1a1
GO:0046459	short-chain fatty acid metabolic process	2140-08-01	11/21213	1.32e-06	4.4e-05	3.78e-05	ENSMUSG00000021786/ENSMUSG00000027452/ENSMUSG00000027605/ENSMUSG00000031725/ENSMUSG00000035936/ENSMUSG00000052392/ENSMUSG00000054474/ENSMUSG00000056973	8	,Oxsm,Acss1,Acss2,Ces1f,Aldh5a1,Acot4,Thnsl2,Ces1d
GO:0006123	mitochondrial electron transport, cytochrome c to oxygen	2140-09-01	14/21213	1.33e-06	4.4e-05	3.78e-05	ENSMUSG00000000088/ENSMUSG00000017778/ENSMUSG00000025488/ENSMUSG00000031818/ENSMUSG00000035885/ENSMUSG00000038302/ENSMUSG00000041697/ENSMUSG00000061518/ENSMUSG00000063694	9	,Cox5a,Cox7c,Cox8b,Cox4i1,Cox8a,Afg1l,Cox6a1,Cox5b,Cycs
GO:0006534	cysteine metabolic process	2140-09-01	14/21213	1.33e-06	4.4e-05	3.78e-05	ENSMUSG00000006345/ENSMUSG00000021048/ENSMUSG00000024039/ENSMUSG00000027893/ENSMUSG00000028124/ENSMUSG00000028179/ENSMUSG00000029772/ENSMUSG00000032350/ENSMUSG00000033022	9	,Ggt1,Mthfd1,Cbs,Ahcyl1,Gclm,Cth,Ahcyl2,Gclc,Cdo1
GO:0070293	renal absorption	2140-09-01	14/21213	1.33e-06	4.4e-05	3.78e-05	ENSMUSG00000004655/ENSMUSG00000014164/ENSMUSG00000022878/ENSMUSG00000024411/ENSMUSG00000027202/ENSMUSG00000028427/ENSMUSG00000028435/ENSMUSG00000029556/ENSMUSG00000041248	9	,Aqp1,Klhl3,Adipoq,Aqp4,Slc12a1,Aqp7,Aqp3,Hnf1a,Kcnj1
GO:0048706	embryonic skeletal system development	33/2140	136/21213	1.36e-06	4.47e-05	3.84e-05	ENSMUSG00000000690/ENSMUSG00000001661/ENSMUSG00000002633/ENSMUSG00000006538/ENSMUSG00000008999/ENSMUSG00000010051/ENSMUSG00000018486/ENSMUSG00000018698/ENSMUSG00000020875/ENSMUSG00000021974/ENSMUSG00000022330/ENSMUSG00000022485/ENSMUSG00000024990/ENSMUSG00000028521/ENSMUSG00000036139/ENSMUSG00000036602/ENSMUSG00000038210/ENSMUSG00000038227/ENSMUSG00000038236/ENSMUSG00000038692/ENSMUSG00000038700/…	33	,Hoxb6,Hoxc6,Shh,Ihh,Bmp7,Hyal1,Wnt9b,Lhx1,Hoxb9,Fgf9,Osr2,Hoxc5,Rbp4,Slc35d1,Hoxc9,Alx1,Hoxa11,Hoxa9,Hoxa7,Hoxb4,Hoxb5,Hoxb7,Hoxd11,Hoxd9,Slc39a3,Dmrt2,Nog,Hoxb3,Hoxb8,Deaf1,Hoxb2,Hoxd3,Hoxd4
GO:0046320	regulation of fatty acid oxidation	14/2140	33/21213	1.39e-06	4.48e-05	3.85e-05	ENSMUSG00000000440/ENSMUSG00000011305/ENSMUSG00000018574/ENSMUSG00000020087/ENSMUSG00000022383/ENSMUSG00000024900/ENSMUSG00000026385/ENSMUSG00000028773/ENSMUSG00000029167/ENSMUSG00000029524/ENSMUSG00000030747/ENSMUSG00000042010/ENSMUSG00000054422/ENSMUSG00000074064	14	,Pparg,Plin5,Acadvl,Tysnd1,Ppara,Cpt1a,Dbi,Fabp3,Ppargc1a,Sirt4,Dgat2,Acacb,Fabp1,Mlycd
GO:0055090	acylglycerol homeostasis	14/2140	33/21213	1.39e-06	4.48e-05	3.85e-05	ENSMUSG00000002108/ENSMUSG00000009646/ENSMUSG00000015568/ENSMUSG00000017950/ENSMUSG00000021000/ENSMUSG00000028553/ENSMUSG00000030747/ENSMUSG00000032080/ENSMUSG00000032081/ENSMUSG00000032083/ENSMUSG00000047638/ENSMUSG00000047822/ENSMUSG00000048486/ENSMUSG00000079262	14	,Nr1h3,Pla2g12b,Lpl,Hnf4a,Mia2,Angptl3,Dgat2,Apoa4,Apoc3,Apoa1,Nr1h4,Angptl8,Fitm2,Slco1a6
GO:0070328	triglyceride homeostasis	14/2140	33/21213	1.39e-06	4.48e-05	3.85e-05	ENSMUSG00000002108/ENSMUSG00000009646/ENSMUSG00000015568/ENSMUSG00000017950/ENSMUSG00000021000/ENSMUSG00000028553/ENSMUSG00000030747/ENSMUSG00000032080/ENSMUSG00000032081/ENSMUSG00000032083/ENSMUSG00000047638/ENSMUSG00000047822/ENSMUSG00000048486/ENSMUSG00000079262	14	,Nr1h3,Pla2g12b,Lpl,Hnf4a,Mia2,Angptl3,Dgat2,Apoa4,Apoc3,Apoa1,Nr1h4,Angptl8,Fitm2,Slco1a6
GO:0072525	pyridine-containing compound biosynthetic process	2140-11-01	21/21213	1.45e-06	4.65e-05	4e-05	ENSMUSG00000000673/ENSMUSG00000022253/ENSMUSG00000022574/ENSMUSG00000026348/ENSMUSG00000026866/ENSMUSG00000030541/ENSMUSG00000030674/ENSMUSG00000032456/ENSMUSG00000037847/ENSMUSG00000038704/ENSMUSG00000039783	11	,Haao,Nadk2,Naprt,Acmsd,Kynu,Idh2,Qprt,Nmnat3,Nmrk1,Aspdh,Kmo
GO:0009145	purine nucleoside triphosphate biosynthetic process	20/2140	62/21213	1.54e-06	4.88e-05	4.2e-05	ENSMUSG00000000563/ENSMUSG00000003072/ENSMUSG00000009995/ENSMUSG00000016252/ENSMUSG00000018770/ENSMUSG00000022551/ENSMUSG00000022890/ENSMUSG00000023826/ENSMUSG00000025393/ENSMUSG00000025781/ENSMUSG00000029167/ENSMUSG00000031958/ENSMUSG00000034566/ENSMUSG00000038600/ENSMUSG00000039197/ENSMUSG00000041237/ENSMUSG00000049422/ENSMUSG00000050856/ENSMUSG00000054894/ENSMUSG00000061518	20	,Atp5pb,Atp5d,Taz,Atp5e,Atp5g3,Cyc1,Atp5j,Prkn,Atp5b,Atp5c1,Ppargc1a,Ldhd,Atp5h,Atp6v0a4,Adk,Pklr,Chchd10,Atp5k,Dmac2l,Cox5b
GO:1901607	alpha-amino acid biosynthetic process	20/2140	62/21213	1.54e-06	4.88e-05	4.2e-05	ENSMUSG00000005360/ENSMUSG00000006345/ENSMUSG00000020051/ENSMUSG00000020150/ENSMUSG00000020534/ENSMUSG00000020629/ENSMUSG00000021048/ENSMUSG00000021794/ENSMUSG00000024039/ENSMUSG00000025533/ENSMUSG00000026103/ENSMUSG00000026473/ENSMUSG00000028179/ENSMUSG00000029695/ENSMUSG00000030826/ENSMUSG00000042118/ENSMUSG00000049091/ENSMUSG00000074768/ENSMUSG00000076441/ENSMUSG00000089678	20	,Slc1a3,Ggt1,Pah,Gamt,Shmt1,Adi1,Mthfd1,Glud1,Cbs,Asl,Gls,Glul,Cth,Aass,Bcat2,Bhmt2,Sephs2,Bhmt,Ass1,Agxt2
GO:0042168	heme metabolic process	13/2140	29/21213	1.55e-06	4.88e-05	4.2e-05	ENSMUSG00000001999/ENSMUSG00000005547/ENSMUSG00000018677/ENSMUSG00000028393/ENSMUSG00000028684/ENSMUSG00000029556/ENSMUSG00000030979/ENSMUSG00000032786/ENSMUSG00000040018/ENSMUSG00000049287/ENSMUSG00000054428/ENSMUSG00000059363/ENSMUSG00000079262	13	,Blvra,Cyp2a5,Slc25a39,Alad,Urod,Hnf1a,Uros,Alas1,Cox15,Iba57,Atpif1,Fxn,Slco1a6
GO:0072006	nephron development	33/2140	138/21213	1.92e-06	6.02e-05	5.17e-05	ENSMUSG00000002633/ENSMUSG00000004231/ENSMUSG00000004655/ENSMUSG00000006386/ENSMUSG00000008999/ENSMUSG00000014164/ENSMUSG00000018486/ENSMUSG00000018698/ENSMUSG00000019986/ENSMUSG00000020679/ENSMUSG00000022878/ENSMUSG00000025927/ENSMUSG00000026976/ENSMUSG00000028024/ENSMUSG00000028222/ENSMUSG00000030087/ENSMUSG00000030223/ENSMUSG00000030963/ENSMUSG00000031665/ENSMUSG00000031980/ENSMUSG00000032006/…	33	,Shh,Pax2,Aqp1,Tek,Bmp7,Klhl3,Wnt9b,Lhx1,Ahi1,Hnf1b,Adipoq,Tfap2b,Pax8,Enpep,Calb1,Klf15,Ptpro,Umod,Sall1,Agt,Pdgfd,Hoxa11,Hoxb7,Hoxd11,Aqp11,Pou3f3,Tcf21,Nog,Agtr1a,Cited1,Tacstd2,Col4a4,Col4a3
GO:0010876	lipid localization	62/2140	337/21213	2.22e-06	6.9e-05	5.93e-05	ENSMUSG00000000440/ENSMUSG00000000594/ENSMUSG00000002108/ENSMUSG00000002633/ENSMUSG00000002661/ENSMUSG00000002944/ENSMUSG00000003623/ENSMUSG00000004668/ENSMUSG00000009646/ENSMUSG00000011305/ENSMUSG00000012705/ENSMUSG00000015568/ENSMUSG00000018796/ENSMUSG00000020798/ENSMUSG00000020865/ENSMUSG00000021665/ENSMUSG00000022215/ENSMUSG00000022366/ENSMUSG00000022383/ENSMUSG00000022878/ENSMUSG00000023073/…	62	,Pparg,Gm2a,Nr1h3,Shh,Alkbh7,Cd36,Crot,Abca13,Pla2g12b,Plin5,Retn,Lpl,Acsl1,Spns3,Abcc3,Hexb,Fitm1,Slc22a22,Ppara,Adipoq,Slc10a2,Apom,Rbp4,Abcc2,Gm10768,Nmb,Slc27a2,Lrat,Egf,Abca4,Mttp,Stra6l,Angptl3,Scp2,Fabp3,Hnf1a,Abcg2,Dgat2,Agt,Apoa4,Apoc3,Apoa1,C2cd2l,Slc51a,Bmp6,Pla2g5,Abca9,Abca8a,Acacb,Proca1,Osbpl1a,Stard5,Fitm2,Agtr1a,Fzd4,Ffar2,Rft1,Cyp2j5,Slc51b,Fabp1,Ren1,Ren2,Bscl2,Cpt1b
GO:0072348	sulfur compound transport	13/2140	30/21213	2.48e-06	7.68e-05	6.6e-05	ENSMUSG00000006641/ENSMUSG00000007034/ENSMUSG00000020651/ENSMUSG00000020744/ENSMUSG00000024935/ENSMUSG00000029700/ENSMUSG00000029843/ENSMUSG00000030492/ENSMUSG00000038496/ENSMUSG00000040569/ENSMUSG00000046959/ENSMUSG00000057060/ENSMUSG00000063796	13	,Slc5a6,Slc44a4,Slc26a4,Slc25a19,Slc1a1,Slc13a1,Slc13a4,Slc7a9,Slc19a3,Slc26a7,Slc26a1,Slc35f3,Slc22a8
GO:0019674	NAD metabolic process	15/2140	39/21213	2.6e-06	7.99e-05	6.87e-05	ENSMUSG00000002010/ENSMUSG00000004789/ENSMUSG00000020321/ENSMUSG00000020456/ENSMUSG00000022253/ENSMUSG00000022574/ENSMUSG00000023019/ENSMUSG00000026866/ENSMUSG00000027406/ENSMUSG00000028307/ENSMUSG00000030246/ENSMUSG00000030674/ENSMUSG00000032456/ENSMUSG00000038704/ENSMUSG00000039783	15	,Idh3g,Dlst,Mdh1,Ogdh,Nadk2,Naprt,Gpd1,Kynu,Idh3b,Aldob,Ldhb,Qprt,Nmnat3,Aspdh,Kmo
GO:0017144	drug metabolic process	2140-11-01	22/21213	2.63e-06	8.05e-05	6.92e-05	ENSMUSG00000019278/ENSMUSG00000022809/ENSMUSG00000025194/ENSMUSG00000025479/ENSMUSG00000026692/ENSMUSG00000028713/ENSMUSG00000030711/ENSMUSG00000032315/ENSMUSG00000040170/ENSMUSG00000040181/ENSMUSG00000051483	11	,Dpep1,Nr1i2,Abcc2,Gm10768,Cyp2e1,Fmo4,Cyp4b1,Sult1a1,Cyp1a1,Fmo2,Fmo1,Cbr1
GO:0001523	retinoid metabolic process	16/2140	44/21213	2.89e-06	8.77e-05	7.54e-05	ENSMUSG00000013584/ENSMUSG00000020621/ENSMUSG00000021214/ENSMUSG00000022210/ENSMUSG00000024990/ENSMUSG00000028003/ENSMUSG00000032066/ENSMUSG00000032315/ENSMUSG00000037542/ENSMUSG00000053279/ENSMUSG00000056148/ENSMUSG00000056666/ENSMUSG00000061808/ENSMUSG00000069456/ENSMUSG00000074207/ENSMUSG00000089789	16	,Aldh1a2,Rdh14,Akr1c18,Dhrs4,Rbp4,Lrat,Bco2,Cyp1a1,Aldh8a1,Aldh1a1,E030003E18Rik,Rdh9,Retsat,Ttr,Rdh16,Adh1,Rdh1
GO:0015696	ammonium transport	28/2140	110/21213	3.09e-06	9.33e-05	8.02e-05	ENSMUSG00000003411/ENSMUSG00000004655/ENSMUSG00000007034/ENSMUSG00000017740/ENSMUSG00000018900/ENSMUSG00000020334/ENSMUSG00000020787/ENSMUSG00000023064/ENSMUSG00000023826/ENSMUSG00000023829/ENSMUSG00000027577/ENSMUSG00000027950/ENSMUSG00000028756/ENSMUSG00000030549/ENSMUSG00000032602/ENSMUSG00000036330/ENSMUSG00000036814/ENSMUSG00000038298/ENSMUSG00000040147/ENSMUSG00000040966/ENSMUSG00000048142/…	28	,Rab3b,Aqp1,Slc44a4,Slc12a5,Slc22a5,Slc22a4,P2rx1,Sncg,Prkn,Slc22a1,Chrna4,Chrnb2,Pink1,Rhcg,Slc25a20,Slc18a1,Slc6a20a,Pdzk1,Maob,Slc22a2,Nat8l,Dtnbp1,Abat,Cxcl12,Slc22a21,Slc22a8,Pcp4,Rhbg
GO:0003018	vascular process in circulatory system	41/2140	193/21213	3.15e-06	9.47e-05	8.14e-05	ENSMUSG00000001240/ENSMUSG00000005611/ENSMUSG00000006818/ENSMUSG00000020787/ENSMUSG00000020866/ENSMUSG00000022982/ENSMUSG00000022994/ENSMUSG00000024039/ENSMUSG00000027488/ENSMUSG00000027524/ENSMUSG00000027765/ENSMUSG00000027931/ENSMUSG00000028001/ENSMUSG00000028124/ENSMUSG00000030669/ENSMUSG00000031390/ENSMUSG00000031489/ENSMUSG00000031755/ENSMUSG00000031980/ENSMUSG00000032350/ENSMUSG00000033860/…	41	,Ramp2,Mrvi1,Sod2,P2rx1,Cacna1g,Sod1,Adcy6,Cbs,Snta1,Edn3,P2ry1,Npr1,Fga,Gclm,Calca,Avpr2,Adrb3,Bbs2,Agt,Gclc,Fgg,Gucy1a1,Tbxa2r,Npy1r,Icam1,Serpinf2,Ptger3,Pde3a,Itga1,Adora1,Adra2c,Kcna5,Adra1a,Agtr1a,Casr,Cyp2j5,Slc8a1,Gja5,Adra2b,Kdr,Gpx1
GO:0010038	response to metal ion	47/2140	234/21213	3.24e-06	9.68e-05	8.32e-05	ENSMUSG00000000440/ENSMUSG00000000673/ENSMUSG00000002633/ENSMUSG00000004655/ENSMUSG00000005547/ENSMUSG00000006724/ENSMUSG00000020475/ENSMUSG00000020866/ENSMUSG00000021214/ENSMUSG00000021490/ENSMUSG00000021794/ENSMUSG00000022229/ENSMUSG00000022982/ENSMUSG00000023013/ENSMUSG00000024589/ENSMUSG00000025194/ENSMUSG00000025993/ENSMUSG00000027010/ENSMUSG00000027227/ENSMUSG00000027610/ENSMUSG00000027893/…	47	,Pparg,Haao,Shh,Aqp1,Cyp2a5,Cyp27b1,Pgam2,Cacna1g,Akr1c18,Slc34a1,Glud1,Atp12a,Sod1,Aqp2,Nedd4l,Abcc2,Gm10768,Slc40a1,Slc25a12,Sord,Gss,Ahcyl1,Fga,Aldob,Alad,Aco1,Khk,Syt3,Trpc1,Rasgrp2,Fgg,Pkd2,Cebpa,Lrrk2,Slc30a1,Pln,Bmp6,Pklr,Kcnj1,Wnk1,Casr,Abat,Fxn,Fabp4,Ank3,Fbp1,Sod3,Ass1
GO:0015893	drug transport	13/2140	31/21213	3.88e-06	0.000114527	9.85e-05	ENSMUSG00000000154/ENSMUSG00000001436/ENSMUSG00000007034/ENSMUSG00000010122/ENSMUSG00000018900/ENSMUSG00000020865/ENSMUSG00000022809/ENSMUSG00000023829/ENSMUSG00000025194/ENSMUSG00000029802/ENSMUSG00000036083/ENSMUSG00000036330/ENSMUSG00000066150	13	,Slc22a18,Slc19a1,Slc44a4,Slc47a1,Slc22a5,Abcc3,Nr1i2,Slc22a1,Abcc2,Gm10768,Abcg2,Slc17a3,Slc18a1,Slc31a1
GO:0042558	pteridine-containing compound metabolic process	13/2140	31/21213	3.88e-06	0.000114527	9.85e-05	ENSMUSG00000001773/ENSMUSG00000001827/ENSMUSG00000009566/ENSMUSG00000015806/ENSMUSG00000020051/ENSMUSG00000020098/ENSMUSG00000020534/ENSMUSG00000021048/ENSMUSG00000030088/ENSMUSG00000032067/ENSMUSG00000033735/ENSMUSG00000042102/ENSMUSG00000079427	13	,Folh1,Folr1,Fpgs,Qdpr,Pah,Pcbd1,Shmt1,Mthfd1,Aldh1l1,Pts,Spr,Dmgdh,Mthfsl
GO:0072009	nephron epithelium development	27/2140	106/21213	4.54e-06	0.00013246	0.000113912	ENSMUSG00000002633/ENSMUSG00000004231/ENSMUSG00000004655/ENSMUSG00000014164/ENSMUSG00000018486/ENSMUSG00000018698/ENSMUSG00000019986/ENSMUSG00000020679/ENSMUSG00000022878/ENSMUSG00000025927/ENSMUSG00000026976/ENSMUSG00000028222/ENSMUSG00000030087/ENSMUSG00000030223/ENSMUSG00000030963/ENSMUSG00000031665/ENSMUSG00000031980/ENSMUSG00000038210/ENSMUSG00000038721/ENSMUSG00000042499/ENSMUSG00000042797/…	27	,Shh,Pax2,Aqp1,Klhl3,Wnt9b,Lhx1,Ahi1,Hnf1b,Adipoq,Tfap2b,Pax8,Calb1,Klf15,Ptpro,Umod,Sall1,Agt,Hoxa11,Hoxb7,Hoxd11,Aqp11,Pou3f3,Tcf21,Nog,Agtr1a,Cited1,Tacstd2
GO:0048871	multicellular organismal homeostasis	61/2140	337/21213	4.58e-06	0.00013246	0.000113912	ENSMUSG00000097063/ENSMUSG00000000216/ENSMUSG00000002204/ENSMUSG00000002944/ENSMUSG00000004655/ENSMUSG00000005373/ENSMUSG00000006127/ENSMUSG00000006464/ENSMUSG00000006538/ENSMUSG00000015053/ENSMUSG00000018574/ENSMUSG00000018900/ENSMUSG00000021255/ENSMUSG00000021775/ENSMUSG00000022982/ENSMUSG00000022994/ENSMUSG00000023013/ENSMUSG00000024411/ENSMUSG00000024953/ENSMUSG00000024990/ENSMUSG00000025235/…	61	,Pantr2,Scnn1g,Napsa,Cd36,Aqp1,Mlxipl,Inpp5k,Bbs1,Ihh,Gata2,Acadvl,Slc22a5,Esrrb,Nr1d2,Sod1,Adcy6,Aqp2,Aqp4,Prdx5,Rbp4,Bbs4,Tfap2b,Slc40a1,Fh1,Dram2,Abca4,Aqp7,Aqp3,Prkaa2,Ppargc1a,Cckar,Hnf1a,Scnn1a,Nox4,Ush1c,Scnn1b,Adrb3,Bbs2,Pth1r,Nxnl1,Oma1,Tns2,Trp53inp2,Bmp6,Ldb2,Ptger3,Ildr2,Crocc,Kcnj1,Acacb,Pm20d1,Adora1,Lepr,Abat,Ptk2b,Prcp,Erbb4,Kdr,Gpx1,Flt3l,Pbld1
GO:0042044	fluid transport	2140-11-01	23/21213	4.59e-06	0.00013246	0.000113912	ENSMUSG00000004655/ENSMUSG00000006127/ENSMUSG00000022435/ENSMUSG00000023013/ENSMUSG00000024411/ENSMUSG00000027893/ENSMUSG00000028427/ENSMUSG00000028435/ENSMUSG00000030102/ENSMUSG00000042797/ENSMUSG00000043144	11	,Aqp1,Inpp5k,Upk3a,Aqp2,Aqp4,Ahcyl1,Aqp7,Aqp3,Itpr1,Aqp11,Aqp6
GO:0009124	nucleoside monophosphate biosynthetic process	22/2140	77/21213	4.59e-06	0.00013246	0.000113912	ENSMUSG00000000563/ENSMUSG00000003072/ENSMUSG00000009995/ENSMUSG00000016252/ENSMUSG00000018770/ENSMUSG00000020534/ENSMUSG00000022551/ENSMUSG00000022890/ENSMUSG00000023826/ENSMUSG00000025393/ENSMUSG00000025742/ENSMUSG00000025781/ENSMUSG00000029167/ENSMUSG00000031958/ENSMUSG00000034566/ENSMUSG00000036813/ENSMUSG00000038600/ENSMUSG00000041237/ENSMUSG00000049422/ENSMUSG00000050856/ENSMUSG00000054894/…	22	,Atp5pb,Atp5d,Taz,Atp5e,Atp5g3,Shmt1,Cyc1,Atp5j,Prkn,Atp5b,Prps2,Atp5c1,Ppargc1a,Ldhd,Atp5h,Entpd8,Atp6v0a4,Pklr,Chchd10,Atp5k,Dmac2l,Cox5b
GO:0009206	purine ribonucleoside triphosphate biosynthetic process	19/2140	61/21213	5.03e-06	0.000144433	0.000124209	ENSMUSG00000000563/ENSMUSG00000003072/ENSMUSG00000009995/ENSMUSG00000016252/ENSMUSG00000018770/ENSMUSG00000022551/ENSMUSG00000022890/ENSMUSG00000023826/ENSMUSG00000025393/ENSMUSG00000025781/ENSMUSG00000029167/ENSMUSG00000031958/ENSMUSG00000034566/ENSMUSG00000038600/ENSMUSG00000041237/ENSMUSG00000049422/ENSMUSG00000050856/ENSMUSG00000054894/ENSMUSG00000061518	19	,Atp5pb,Atp5d,Taz,Atp5e,Atp5g3,Cyc1,Atp5j,Prkn,Atp5b,Atp5c1,Ppargc1a,Ldhd,Atp5h,Atp6v0a4,Pklr,Chchd10,Atp5k,Dmac2l,Cox5b
GO:0042493	response to drug	46/2140	231/21213	5.22e-06	0.000148566	0.000127763	ENSMUSG00000000154/ENSMUSG00000001436/ENSMUSG00000003623/ENSMUSG00000004655/ENSMUSG00000005360/ENSMUSG00000005553/ENSMUSG00000006724/ENSMUSG00000006818/ENSMUSG00000007034/ENSMUSG00000010122/ENSMUSG00000017740/ENSMUSG00000018900/ENSMUSG00000019278/ENSMUSG00000020865/ENSMUSG00000022445/ENSMUSG00000022809/ENSMUSG00000022878/ENSMUSG00000022982/ENSMUSG00000023829/ENSMUSG00000025194/ENSMUSG00000027984/…	46	,Slc22a18,Slc19a1,Crot,Aqp1,Slc1a3,Atp4a,Cyp27b1,Sod2,Slc44a4,Slc47a1,Slc12a5,Slc22a5,Dpep1,Abcc3,Cyp2d26,Nr1i2,Adipoq,Sod1,Slc22a1,Abcc2,Gm10768,Hadh,Gclm,Alad,Prkaa2,Cyp4b1,Abcg2,Ptpn5,Gas6,Dpyd,Myo6,Emx1,Slc17a3,Slc18a1,Ppp1r14a,Pde3a,Emx2,Adra1a,Aldh1a1,E030003E18Rik,Abat,Gstm1,Slc22a12,Kdr,Slc31a1,Fbp1,Ren1,Ren2,Slco1a6
GO:0035296	regulation of tube diameter	35/2140	157/21213	5.26e-06	0.000148566	0.000127763	ENSMUSG00000005611/ENSMUSG00000006818/ENSMUSG00000020787/ENSMUSG00000020866/ENSMUSG00000022982/ENSMUSG00000022994/ENSMUSG00000027488/ENSMUSG00000027524/ENSMUSG00000027765/ENSMUSG00000028001/ENSMUSG00000030669/ENSMUSG00000031390/ENSMUSG00000031489/ENSMUSG00000031755/ENSMUSG00000031980/ENSMUSG00000033860/ENSMUSG00000033910/ENSMUSG00000034881/ENSMUSG00000036437/ENSMUSG00000037405/ENSMUSG00000038224/…	35	,Mrvi1,Sod2,P2rx1,Cacna1g,Sod1,Adcy6,Snta1,Edn3,P2ry1,Fga,Calca,Avpr2,Adrb3,Bbs2,Agt,Fgg,Gucy1a1,Tbxa2r,Npy1r,Icam1,Serpinf2,Ptger3,Itga1,Adora1,Adra2c,Kcna5,Adra1a,Agtr1a,Casr,Cyp2j5,Slc8a1,Gja5,Adra2b,Kdr,Gpx1
GO:0097746	regulation of blood vessel diameter	35/2140	157/21213	5.26e-06	0.000148566	0.000127763	ENSMUSG00000005611/ENSMUSG00000006818/ENSMUSG00000020787/ENSMUSG00000020866/ENSMUSG00000022982/ENSMUSG00000022994/ENSMUSG00000027488/ENSMUSG00000027524/ENSMUSG00000027765/ENSMUSG00000028001/ENSMUSG00000030669/ENSMUSG00000031390/ENSMUSG00000031489/ENSMUSG00000031755/ENSMUSG00000031980/ENSMUSG00000033860/ENSMUSG00000033910/ENSMUSG00000034881/ENSMUSG00000036437/ENSMUSG00000037405/ENSMUSG00000038224/…	35	,Mrvi1,Sod2,P2rx1,Cacna1g,Sod1,Adcy6,Snta1,Edn3,P2ry1,Fga,Calca,Avpr2,Adrb3,Bbs2,Agt,Fgg,Gucy1a1,Tbxa2r,Npy1r,Icam1,Serpinf2,Ptger3,Itga1,Adora1,Adra2c,Kcna5,Adra1a,Agtr1a,Casr,Cyp2j5,Slc8a1,Gja5,Adra2b,Kdr,Gpx1
GO:0003333	amino acid transmembrane transport	15/2140	41/21213	5.39e-06	0.000151353	0.00013016	ENSMUSG00000000958/ENSMUSG00000005360/ENSMUSG00000009378/ENSMUSG00000020264/ENSMUSG00000021612/ENSMUSG00000022180/ENSMUSG00000022756/ENSMUSG00000024935/ENSMUSG00000027010/ENSMUSG00000030492/ENSMUSG00000030495/ENSMUSG00000031980/ENSMUSG00000036814/ENSMUSG00000044708/ENSMUSG00000052026	15	,Slc7a7,Slc1a3,Slc16a12,Slc36a2,Slc6a18,Slc7a8,Slc7a4,Slc1a1,Slc25a12,Slc7a9,Slc7a10,Agt,Slc6a20a,Kcnj10,Slc6a7
GO:0035725	sodium ion transmembrane transport	25/2140	95/21213	5.42e-06	0.000151353	0.00013016	ENSMUSG00000000216/ENSMUSG00000004988/ENSMUSG00000021335/ENSMUSG00000024589/ENSMUSG00000026062/ENSMUSG00000026065/ENSMUSG00000026576/ENSMUSG00000027488/ENSMUSG00000028051/ENSMUSG00000029359/ENSMUSG00000029700/ENSMUSG00000030340/ENSMUSG00000030873/ENSMUSG00000031766/ENSMUSG00000034462/ENSMUSG00000036083/ENSMUSG00000036110/ENSMUSG00000036123/ENSMUSG00000036570/ENSMUSG00000041329/ENSMUSG00000046480/…	25	,Scnn1g,Fxyd4,Slc17a1,Nedd4l,Slc9a2,Slc9a4,Atp1b1,Snta1,Hcn3,Tesc,Slc13a1,Scnn1a,Scnn1b,Slc12a3,Pkd2,Slc17a3,Slc17a2,Slc9a3,Fxyd1,Atp1b2,Scn4b,Slc8a1,Fxyd2,Slc9a6,Ank3
GO:0055081	anion homeostasis	17/2140	51/21213	5.62e-06	0.000156269	0.000134387	ENSMUSG00000005320/ENSMUSG00000005373/ENSMUSG00000006469/ENSMUSG00000017740/ENSMUSG00000017950/ENSMUSG00000021490/ENSMUSG00000025194/ENSMUSG00000025418/ENSMUSG00000025927/ENSMUSG00000028518/ENSMUSG00000028553/ENSMUSG00000028773/ENSMUSG00000030747/ENSMUSG00000032083/ENSMUSG00000032373/ENSMUSG00000047638/ENSMUSG00000071573	17	,Fgfr4,Mlxipl,Slc34a3,Slc12a5,Hnf4a,Slc34a1,Abcc2,Gm10768,Bsnd,Tfap2b,Prkaa2,Angptl3,Fabp3,Dgat2,Apoa1,Car12,Nr1h4,Rnls
GO:0050878	regulation of body fluid levels	60/2140	332/21213	5.76e-06	0.000159094	0.000136817	ENSMUSG00000000216/ENSMUSG00000002108/ENSMUSG00000002633/ENSMUSG00000002944/ENSMUSG00000004655/ENSMUSG00000006127/ENSMUSG00000006519/ENSMUSG00000014361/ENSMUSG00000014418/ENSMUSG00000017950/ENSMUSG00000020787/ENSMUSG00000021822/ENSMUSG00000021999/ENSMUSG00000022206/ENSMUSG00000022994/ENSMUSG00000023013/ENSMUSG00000024386/ENSMUSG00000024411/ENSMUSG00000024899/ENSMUSG00000025927/ENSMUSG00000026368/…	60	,Scnn1g,Nr1h3,Shh,Cd36,Aqp1,Inpp5k,Cyba,Mertk,Hps5,Hnf4a,P2rx1,Plau,Cpb2,Npr3,Adcy6,Aqp2,Proc,Aqp4,Papss2,Tfap2b,F13b,Prkcq,P2ry1,Fga,Aqp7,Aqp3,Cckar,Ptpro,Scnn1a,Sytl2,Scnn1b,Avpr2,Proz,Gas6,Hsd11b2,Pdgfd,Rab27a,Trpc1,Guca2b,Cdo1,Clcnka,Fgg,Tspan8,Tbxa2r,Trpv5,Serpinf2,Pdss2,Nlrp6,Ptger3,Adora1,Prkce,Adra2c,Wnk1,Nbeal2,Gja5,Dtnbp1,Abat,Erbb4,Thbd,Btc
GO:0006833	water transport	2140-09-01	16/21213	6.29e-06	0.000172998	0.000148774	ENSMUSG00000004655/ENSMUSG00000006127/ENSMUSG00000022435/ENSMUSG00000023013/ENSMUSG00000024411/ENSMUSG00000028427/ENSMUSG00000028435/ENSMUSG00000042797/ENSMUSG00000043144	9	,Aqp1,Inpp5k,Upk3a,Aqp2,Aqp4,Aqp7,Aqp3,Aqp11,Aqp6
GO:0006778	porphyrin-containing compound metabolic process	14/2140	37/21213	7.02e-06	0.000191862	0.000164996	ENSMUSG00000001999/ENSMUSG00000005547/ENSMUSG00000018677/ENSMUSG00000028393/ENSMUSG00000028684/ENSMUSG00000029556/ENSMUSG00000030979/ENSMUSG00000032315/ENSMUSG00000032786/ENSMUSG00000040018/ENSMUSG00000049287/ENSMUSG00000054428/ENSMUSG00000059363/ENSMUSG00000079262	14	,Blvra,Cyp2a5,Slc25a39,Alad,Urod,Hnf1a,Uros,Cyp1a1,Alas1,Cox15,Iba57,Atpif1,Fxn,Slco1a6
GO:0072593	reactive oxygen species metabolic process	49/2140	255/21213	7.36e-06	0.00020009	0.000172072	ENSMUSG00000002944/ENSMUSG00000004231/ENSMUSG00000005510/ENSMUSG00000005514/ENSMUSG00000006235/ENSMUSG00000006519/ENSMUSG00000006818/ENSMUSG00000010054/ENSMUSG00000011305/ENSMUSG00000018339/ENSMUSG00000018411/ENSMUSG00000020402/ENSMUSG00000021214/ENSMUSG00000021764/ENSMUSG00000021822/ENSMUSG00000022679/ENSMUSG00000022982/ENSMUSG00000023826/ENSMUSG00000024039/ENSMUSG00000024712/ENSMUSG00000024953/…	49	,Cd36,Pax2,Ndufs3,Por,Epor,Cyba,Sod2,Tusc2,Plin5,Gpx3,Mapt,Vdac1,Akr1c18,Ndufs4,Plau,Mpv17l,Sod1,Prkn,Cbs,Rfk,Prdx5,Prdx3,Sirt3,Cat,Pink1,Nox4,Coq7,Agt,Cryab,Bco2,Apoa4,Rab27a,Cyp1a1,Spr,Ccs,Ogt,Pkd2,Lrrk2,Icam1,Agtr1a,Atpif1,Ptk2b,Prcp,Cycs,Gpx1,Romo1,Sod3,Ass1,Agxt2
GO:0003044	regulation of systemic arterial blood pressure mediated by a chemical signal	17/2140	52/21213	7.57e-06	0.000204982	0.000176279	ENSMUSG00000005220/ENSMUSG00000006519/ENSMUSG00000006818/ENSMUSG00000015405/ENSMUSG00000027524/ENSMUSG00000028024/ENSMUSG00000028976/ENSMUSG00000031390/ENSMUSG00000031489/ENSMUSG00000031891/ENSMUSG00000031980/ENSMUSG00000038224/ENSMUSG00000045875/ENSMUSG00000049115/ENSMUSG00000052520/ENSMUSG00000057123/ENSMUSG00000070645	17	,Corin,Cyba,Sod2,Ace2,Edn3,Enpep,Slc2a5,Avpr2,Adrb3,Hsd11b2,Agt,Serpinf2,Adra1a,Agtr1a,Cyp2j5,Gja5,Ren1,Ren2
GO:0006783	heme biosynthetic process	2140-10-01	20/21213	7.62e-06	0.000205264	0.000176521	ENSMUSG00000018677/ENSMUSG00000028393/ENSMUSG00000028684/ENSMUSG00000029556/ENSMUSG00000030979/ENSMUSG00000032786/ENSMUSG00000040018/ENSMUSG00000049287/ENSMUSG00000054428/ENSMUSG00000059363	10	,Slc25a39,Alad,Urod,Hnf1a,Uros,Alas1,Cox15,Iba57,Atpif1,Fxn
GO:0001656	metanephros development	23/2140	85/21213	7.69e-06	0.000205983	0.000177139	ENSMUSG00000002633/ENSMUSG00000004231/ENSMUSG00000004655/ENSMUSG00000008999/ENSMUSG00000011034/ENSMUSG00000018486/ENSMUSG00000018698/ENSMUSG00000020679/ENSMUSG00000022330/ENSMUSG00000022878/ENSMUSG00000023013/ENSMUSG00000025927/ENSMUSG00000026976/ENSMUSG00000028222/ENSMUSG00000030963/ENSMUSG00000031665/ENSMUSG00000034687/ENSMUSG00000038210/ENSMUSG00000042499/ENSMUSG00000045515/ENSMUSG00000045680/…	23	,Shh,Pax2,Aqp1,Bmp7,Slc5a1,Wnt9b,Lhx1,Hnf1b,Osr2,Adipoq,Aqp2,Tfap2b,Pax8,Calb1,Umod,Sall1,Fras1,Hoxa11,Hoxd11,Pou3f3,Tcf21,Cited1,Aph1c
GO:1901617	organic hydroxy compound biosynthetic process	41/2140	200/21213	7.97e-06	0.000212239	0.000182519	ENSMUSG00000001666/ENSMUSG00000005320/ENSMUSG00000005514/ENSMUSG00000006724/ENSMUSG00000010175/ENSMUSG00000015806/ENSMUSG00000019301/ENSMUSG00000020098/ENSMUSG00000020182/ENSMUSG00000021214/ENSMUSG00000022244/ENSMUSG00000022982/ENSMUSG00000024799/ENSMUSG00000025198/ENSMUSG00000027359/ENSMUSG00000027513/ENSMUSG00000027765/ENSMUSG00000027875/ENSMUSG00000028518/ENSMUSG00000028603/ENSMUSG00000029556/…	41	,Ddt,Fgfr4,Por,Cyp27b1,Prox1,Qdpr,Hsd17b1,Pcbd1,Ddc,Akr1c18,Amacr,Sod1,Tm7sf2,Erlin1,Slc27a2,Pck1,P2ry1,Hmgcs2,Prkaa2,Scp2,Hnf1a,Ldhb,Ebp,Nsdhl,Pts,Apoa4,Apoa1,Pth1r,Trpc1,Spr,Acer2,Bmp6,Baat,Dao,Nr1h4,Agtr1a,Cited1,Ces1d,Kl,Ptk2b,Malrd1
GO:1901293	nucleoside phosphate biosynthetic process	55/2140	300/21213	9.01e-06	0.000238873	0.000205425	ENSMUSG00000000563/ENSMUSG00000000673/ENSMUSG00000001240/ENSMUSG00000003072/ENSMUSG00000004655/ENSMUSG00000009995/ENSMUSG00000016252/ENSMUSG00000018770/ENSMUSG00000020431/ENSMUSG00000020444/ENSMUSG00000020534/ENSMUSG00000021048/ENSMUSG00000022206/ENSMUSG00000022253/ENSMUSG00000022551/ENSMUSG00000022574/ENSMUSG00000022840/ENSMUSG00000022890/ENSMUSG00000022994/ENSMUSG00000023826/ENSMUSG00000024899/…	55	,Atp5pb,Haao,Ramp2,Atp5d,Aqp1,Taz,Atp5e,Atp5g3,Adcy1,Guk1,Shmt1,Mthfd1,Npr3,Nadk2,Cyc1,Naprt,Adcy5,Atp5j,Adcy6,Prkn,Papss2,Atp5b,Prps2,Atp5c1,Kynu,Npr1,Gucy1b1,Ppcs,Ppargc1a,Idh2,Calca,Qprt,Adrb3,Ldhd,Acat1,Nmnat3,Guca2b,Pank1,Gucy1a1,Atp5h,Palm,Entpd8,Nmrk1,Atp6v0a4,Aspdh,Adk,Kmo,Ptger3,Pklr,Chchd10,Atp5k,Dmac2l,Ptk2b,Calcrl,Cox5b
GO:0072017	distal tubule development	2140-07-01	10/21213	9.6e-06	0.000253112	0.00021767	ENSMUSG00000004231/ENSMUSG00000014164/ENSMUSG00000025927/ENSMUSG00000026976/ENSMUSG00000028222/ENSMUSG00000030963/ENSMUSG00000045515	7	,Pax2,Klhl3,Tfap2b,Pax8,Calb1,Umod,Pou3f3
GO:0009127	purine nucleoside monophosphate biosynthetic process	20/2140	69/21213	9.69e-06	0.000253112	0.00021767	ENSMUSG00000000563/ENSMUSG00000003072/ENSMUSG00000009995/ENSMUSG00000016252/ENSMUSG00000018770/ENSMUSG00000022551/ENSMUSG00000022890/ENSMUSG00000023826/ENSMUSG00000025393/ENSMUSG00000025742/ENSMUSG00000025781/ENSMUSG00000029167/ENSMUSG00000031958/ENSMUSG00000034566/ENSMUSG00000038600/ENSMUSG00000041237/ENSMUSG00000049422/ENSMUSG00000050856/ENSMUSG00000054894/ENSMUSG00000061518	20	,Atp5pb,Atp5d,Taz,Atp5e,Atp5g3,Cyc1,Atp5j,Prkn,Atp5b,Prps2,Atp5c1,Ppargc1a,Ldhd,Atp5h,Atp6v0a4,Pklr,Chchd10,Atp5k,Dmac2l,Cox5b
GO:0009168	purine ribonucleoside monophosphate biosynthetic process	20/2140	69/21213	9.69e-06	0.000253112	0.00021767	ENSMUSG00000000563/ENSMUSG00000003072/ENSMUSG00000009995/ENSMUSG00000016252/ENSMUSG00000018770/ENSMUSG00000022551/ENSMUSG00000022890/ENSMUSG00000023826/ENSMUSG00000025393/ENSMUSG00000025742/ENSMUSG00000025781/ENSMUSG00000029167/ENSMUSG00000031958/ENSMUSG00000034566/ENSMUSG00000038600/ENSMUSG00000041237/ENSMUSG00000049422/ENSMUSG00000050856/ENSMUSG00000054894/ENSMUSG00000061518	20	,Atp5pb,Atp5d,Taz,Atp5e,Atp5g3,Cyc1,Atp5j,Prkn,Atp5b,Prps2,Atp5c1,Ppargc1a,Ldhd,Atp5h,Atp6v0a4,Pklr,Chchd10,Atp5k,Dmac2l,Cox5b
GO:0050994	regulation of lipid catabolic process	17/2140	53/21213	1.01e-05	0.000262632	0.000225857	ENSMUSG00000011305/ENSMUSG00000019689/ENSMUSG00000020087/ENSMUSG00000024900/ENSMUSG00000026385/ENSMUSG00000027761/ENSMUSG00000028553/ENSMUSG00000032080/ENSMUSG00000032081/ENSMUSG00000032083/ENSMUSG00000042010/ENSMUSG00000042429/ENSMUSG00000045038/ENSMUSG00000054422/ENSMUSG00000058756/ENSMUSG00000071657/ENSMUSG00000074064	17	,Plin5,Fmc1,Tysnd1,Cpt1a,Dbi,Aadac,Angptl3,Apoa4,Apoc3,Apoa1,Acacb,Adora1,Prkce,Fabp1,Thra,Bscl2,Mlycd
GO:0009165	nucleotide biosynthetic process	54/2140	294/21213	1.02e-05	0.000264807	0.000227727	ENSMUSG00000000563/ENSMUSG00000000673/ENSMUSG00000001240/ENSMUSG00000003072/ENSMUSG00000004655/ENSMUSG00000009995/ENSMUSG00000016252/ENSMUSG00000018770/ENSMUSG00000020431/ENSMUSG00000020444/ENSMUSG00000020534/ENSMUSG00000021048/ENSMUSG00000022206/ENSMUSG00000022253/ENSMUSG00000022551/ENSMUSG00000022574/ENSMUSG00000022840/ENSMUSG00000022890/ENSMUSG00000022994/ENSMUSG00000023826/ENSMUSG00000024899/…	54	,Atp5pb,Haao,Ramp2,Atp5d,Aqp1,Taz,Atp5e,Atp5g3,Adcy1,Guk1,Shmt1,Mthfd1,Npr3,Nadk2,Cyc1,Naprt,Adcy5,Atp5j,Adcy6,Prkn,Papss2,Atp5b,Prps2,Atp5c1,Kynu,Npr1,Gucy1b1,Ppcs,Ppargc1a,Idh2,Calca,Qprt,Adrb3,Ldhd,Acat1,Nmnat3,Guca2b,Pank1,Gucy1a1,Atp5h,Palm,Nmrk1,Atp6v0a4,Aspdh,Adk,Kmo,Ptger3,Pklr,Chchd10,Atp5k,Dmac2l,Ptk2b,Calcrl,Cox5b
GO:0033013	tetrapyrrole metabolic process	15/2140	43/21213	1.06e-05	0.00027261	0.000234437	ENSMUSG00000001999/ENSMUSG00000005547/ENSMUSG00000018677/ENSMUSG00000028393/ENSMUSG00000028684/ENSMUSG00000029556/ENSMUSG00000029575/ENSMUSG00000030979/ENSMUSG00000032315/ENSMUSG00000032786/ENSMUSG00000040018/ENSMUSG00000049287/ENSMUSG00000054428/ENSMUSG00000059363/ENSMUSG00000079262	15	,Blvra,Cyp2a5,Slc25a39,Alad,Urod,Hnf1a,Mmab,Uros,Cyp1a1,Alas1,Cox15,Iba57,Atpif1,Fxn,Slco1a6
GO:0009201	ribonucleoside triphosphate biosynthetic process	19/2140	64/21213	1.1e-05	0.000281127	0.000241762	ENSMUSG00000000563/ENSMUSG00000003072/ENSMUSG00000009995/ENSMUSG00000016252/ENSMUSG00000018770/ENSMUSG00000022551/ENSMUSG00000022890/ENSMUSG00000023826/ENSMUSG00000025393/ENSMUSG00000025781/ENSMUSG00000029167/ENSMUSG00000031958/ENSMUSG00000034566/ENSMUSG00000038600/ENSMUSG00000041237/ENSMUSG00000049422/ENSMUSG00000050856/ENSMUSG00000054894/ENSMUSG00000061518	19	,Atp5pb,Atp5d,Taz,Atp5e,Atp5g3,Cyc1,Atp5j,Prkn,Atp5b,Atp5c1,Ppargc1a,Ldhd,Atp5h,Atp6v0a4,Pklr,Chchd10,Atp5k,Dmac2l,Cox5b
GO:1902652	secondary alcohol metabolic process	28/2140	117/21213	1.1e-05	0.000281127	0.000241762	ENSMUSG00000005320/ENSMUSG00000005514/ENSMUSG00000006724/ENSMUSG00000018574/ENSMUSG00000021779/ENSMUSG00000022040/ENSMUSG00000022982/ENSMUSG00000024799/ENSMUSG00000025198/ENSMUSG00000026170/ENSMUSG00000026726/ENSMUSG00000027187/ENSMUSG00000027875/ENSMUSG00000028158/ENSMUSG00000028518/ENSMUSG00000028553/ENSMUSG00000028603/ENSMUSG00000029556/ENSMUSG00000030747/ENSMUSG00000031168/ENSMUSG00000031349/…	28	,Fgfr4,Por,Cyp27b1,Acadvl,Thrb,Ephx2,Sod1,Tm7sf2,Erlin1,Cyp27a1,Cubn,Cat,Hmgcs2,Mttp,Prkaa2,Angptl3,Scp2,Hnf1a,Dgat2,Ebp,Nsdhl,Fdx1,Apoa4,Apoc3,Apoa1,Cebpa,Ces1d,Lepr
GO:0006885	regulation of pH	25/2140	99/21213	1.19e-05	0.000301582	0.000259353	ENSMUSG00000000805/ENSMUSG00000005553/ENSMUSG00000006574/ENSMUSG00000017740/ENSMUSG00000020651/ENSMUSG00000022229/ENSMUSG00000024485/ENSMUSG00000025393/ENSMUSG00000026062/ENSMUSG00000026065/ENSMUSG00000028096/ENSMUSG00000030549/ENSMUSG00000031883/ENSMUSG00000032373/ENSMUSG00000036123/ENSMUSG00000036273/ENSMUSG00000038526/ENSMUSG00000038600/ENSMUSG00000038967/ENSMUSG00000040569/ENSMUSG00000042797/…	25	,Car4,Atp4a,Slc4a1,Slc12a5,Slc26a4,Atp12a,Slc4a9,Atp5b,Slc9a2,Slc9a4,Gpr89,Rhcg,Car7,Car12,Slc9a3,Lrrk2,Car14,Atp6v0a4,Pdk2,Slc26a7,Aqp11,Slc26a1,Agtr1a,Slc9a6,Slc4a4
GO:0003071	renal system process involved in regulation of systemic arterial blood pressure	2140-11-01	25/21213	1.25e-05	0.000315115	0.00027099	ENSMUSG00000006519/ENSMUSG00000030223/ENSMUSG00000031451/ENSMUSG00000031891/ENSMUSG00000031980/ENSMUSG00000038224/ENSMUSG00000042429/ENSMUSG00000049115/ENSMUSG00000052520/ENSMUSG00000057123/ENSMUSG00000070645	11	,Cyba,Ptpro,Gas6,Hsd11b2,Agt,Serpinf2,Adora1,Agtr1a,Cyp2j5,Gja5,Ren1,Ren2
GO:0042632	cholesterol homeostasis	21/2140	77/21213	1.65e-05	0.000413321	0.000355445	ENSMUSG00000002108/ENSMUSG00000005320/ENSMUSG00000009646/ENSMUSG00000015568/ENSMUSG00000017950/ENSMUSG00000020777/ENSMUSG00000021000/ENSMUSG00000022040/ENSMUSG00000028158/ENSMUSG00000028553/ENSMUSG00000028773/ENSMUSG00000030747/ENSMUSG00000032080/ENSMUSG00000032081/ENSMUSG00000032083/ENSMUSG00000032114/ENSMUSG00000047638/ENSMUSG00000062515/ENSMUSG00000075520/ENSMUSG00000078650/ENSMUSG00000079262	21	,Nr1h3,Fgfr4,Pla2g12b,Lpl,Hnf4a,Acox1,Mia2,Ephx2,Mttp,Angptl3,Fabp3,Dgat2,Apoa4,Apoc3,Apoa1,Slc37a4,Nr1h4,Fabp4,Malrd1,G6pc,Slco1a6
GO:0055092	sterol homeostasis	21/2140	77/21213	1.65e-05	0.000413321	0.000355445	ENSMUSG00000002108/ENSMUSG00000005320/ENSMUSG00000009646/ENSMUSG00000015568/ENSMUSG00000017950/ENSMUSG00000020777/ENSMUSG00000021000/ENSMUSG00000022040/ENSMUSG00000028158/ENSMUSG00000028553/ENSMUSG00000028773/ENSMUSG00000030747/ENSMUSG00000032080/ENSMUSG00000032081/ENSMUSG00000032083/ENSMUSG00000032114/ENSMUSG00000047638/ENSMUSG00000062515/ENSMUSG00000075520/ENSMUSG00000078650/ENSMUSG00000079262	21	,Nr1h3,Fgfr4,Pla2g12b,Lpl,Hnf4a,Acox1,Mia2,Ephx2,Mttp,Angptl3,Fabp3,Dgat2,Apoa4,Apoc3,Apoa1,Slc37a4,Nr1h4,Fabp4,Malrd1,G6pc,Slco1a6
GO:0046889	positive regulation of lipid biosynthetic process	22/2140	83/21213	1.72e-05	0.000427465	0.000367609	ENSMUSG00000002108/ENSMUSG00000003555/ENSMUSG00000005373/ENSMUSG00000005514/ENSMUSG00000005533/ENSMUSG00000011305/ENSMUSG00000017950/ENSMUSG00000025277/ENSMUSG00000026385/ENSMUSG00000026676/ENSMUSG00000028603/ENSMUSG00000028773/ENSMUSG00000029167/ENSMUSG00000029524/ENSMUSG00000030747/ENSMUSG00000031980/ENSMUSG00000032080/ENSMUSG00000032081/ENSMUSG00000032083/ENSMUSG00000032652/ENSMUSG00000039004/…	22	,Nr1h3,Cyp17a1,Mlxipl,Por,Igf1r,Plin5,Hnf4a,Abhd6,Dbi,Ccdc3,Scp2,Fabp3,Ppargc1a,Sirt4,Dgat2,Agt,Apoa4,Apoc3,Apoa1,Crebl2,Bmp6,Nr1h4
GO:0030004	cellular monovalent inorganic cation homeostasis	25/2140	101/21213	1.73e-05	0.000427465	0.000367609	ENSMUSG00000006574/ENSMUSG00000017740/ENSMUSG00000020651/ENSMUSG00000024485/ENSMUSG00000025393/ENSMUSG00000025418/ENSMUSG00000026062/ENSMUSG00000026065/ENSMUSG00000026576/ENSMUSG00000028096/ENSMUSG00000029359/ENSMUSG00000031618/ENSMUSG00000031883/ENSMUSG00000031980/ENSMUSG00000036123/ENSMUSG00000036273/ENSMUSG00000038600/ENSMUSG00000040569/ENSMUSG00000041329/ENSMUSG00000042797/ENSMUSG00000046959/…	25	,Slc4a1,Slc12a5,Slc26a4,Slc4a9,Atp5b,Bsnd,Slc9a2,Slc9a4,Atp1b1,Gpr89,Tesc,Nr3c2,Car7,Agt,Slc9a3,Lrrk2,Atp6v0a4,Slc26a7,Atp1b2,Aqp11,Slc26a1,Slc8a1,Slc9a6,Slc4a4,C7
GO:0006577	amino-acid betaine metabolic process	2140-08-01	14/21213	1.82e-05	0.000446768	0.000384208	ENSMUSG00000003623/ENSMUSG00000018900/ENSMUSG00000020334/ENSMUSG00000024900/ENSMUSG00000026687/ENSMUSG00000062908/ENSMUSG00000063652/ENSMUSG00000074768	8	,Crot,Slc22a5,Slc22a4,Cpt1a,Aldh9a1,Acadm,Slc22a21,Bhmt
GO:0006006	glucose metabolic process	38/2140	186/21213	1.82e-05	0.000446768	0.000384208	ENSMUSG00000002769/ENSMUSG00000006127/ENSMUSG00000017950/ENSMUSG00000018999/ENSMUSG00000020176/ENSMUSG00000020475/ENSMUSG00000021255/ENSMUSG00000021456/ENSMUSG00000021748/ENSMUSG00000022383/ENSMUSG00000022878/ENSMUSG00000023019/ENSMUSG00000023571/ENSMUSG00000023826/ENSMUSG00000024900/ENSMUSG00000024990/ENSMUSG00000025127/ENSMUSG00000025317/ENSMUSG00000025927/ENSMUSG00000027513/ENSMUSG00000029162/…	38	,Gnmt,Inpp5k,Hnf4a,Slc35b4,Grb10,Pgam2,Esrrb,Fbp2,Pdhb,Ppara,Adipoq,Gpd1,C1qtnf12,Prkn,Cpt1a,Rbp4,Gcgr,Car5a,Tfap2b,Pck1,Khk,Dgat2,Pdha1,Ogt,Oma1,Galm,Aldh5a1,Npy1r,Pdk2,Dcxr,Pgm5,Acacb,Lepr,Ganc,Acadm,Fbp1,Mlycd,G6pc
GO:0010035	response to inorganic substance	72/2140	436/21213	1.89e-05	0.000461009	0.000396455	ENSMUSG00000000440/ENSMUSG00000000673/ENSMUSG00000001786/ENSMUSG00000002633/ENSMUSG00000002944/ENSMUSG00000004231/ENSMUSG00000004655/ENSMUSG00000005360/ENSMUSG00000005547/ENSMUSG00000005981/ENSMUSG00000006235/ENSMUSG00000006574/ENSMUSG00000006724/ENSMUSG00000006818/ENSMUSG00000015337/ENSMUSG00000020475/ENSMUSG00000020866/ENSMUSG00000021032/ENSMUSG00000021214/ENSMUSG00000021490/ENSMUSG00000021794/…	72	,Pparg,Haao,Fbxo7,Shh,Cd36,Pax2,Aqp1,Slc1a3,Cyp2a5,Trap1,Epor,Slc4a1,Cyp27b1,Sod2,Endog,Pgam2,Cacna1g,Ngb,Akr1c18,Slc34a1,Glud1,Atp12a,Sod1,Aqp2,Prkn,Nedd4l,Prdx3,Abcc2,Gm10768,Pde8a,Slc40a1,Slc25a12,Cat,Sord,Gss,Ahcyl1,Fga,Aldob,Alad,Aco1,Pink1,Khk,Syt3,Hdac6,Cryab,Apoa4,Trpc1,Rasgrp2,Fgg,Pkd2,Cebpa,Lrrk2,Slc30a1,Pln,Bmp6,Pklr,Kcnj1,Spidr,Wnk1,Casr,Fabp1,Abat,Fxn,Ptk2b,Fabp4,Gpx1,Mir10b,Mir10a,A…
GO:0009914	hormone transport	60/2140	345/21213	1.94e-05	0.000467936	0.000402413	ENSMUSG00000000440/ENSMUSG00000004655/ENSMUSG00000005320/ENSMUSG00000012705/ENSMUSG00000015401/ENSMUSG00000017950/ENSMUSG00000020546/ENSMUSG00000020679/ENSMUSG00000021684/ENSMUSG00000021749/ENSMUSG00000021794/ENSMUSG00000022186/ENSMUSG00000022840/ENSMUSG00000022878/ENSMUSG00000023236/ENSMUSG00000023571/ENSMUSG00000023826/ENSMUSG00000023829/ENSMUSG00000024900/ENSMUSG00000024990/ENSMUSG00000025194/…	60	,Pparg,Aqp1,Fgfr4,Retn,Cltrn,Hnf4a,Stxbp4,Hnf1b,Pde8b,Oit1,Glud1,Oxct1,Adcy5,Adipoq,Scg5,C1qtnf12,Prkn,Slc22a1,Cpt1a,Rbp4,Abcc2,Gm10768,Sirt3,Nmb,Tfap2b,Glul,Mpc2,Pax8,Lrp2,Edn3,P2ry1,Hadh,Fga,Cckar,Sirt4,Hnf1a,Crym,Sytl4,Pde4c,Agt,C2cd2l,Fgg,Npy1r,Rab11fip3,Nr0b2,Bmp6,Ptger3,Ildr2,Adora1,Prkce,Nr1h4,Agtr1a,Fzd4,Ffar2,Casr,Cyp2j5,Lepr,Abat,Ttr,Ren1,Ren2,Gpr27
GO:0009156	ribonucleoside monophosphate biosynthetic process	20/2140	72/21213	1.95e-05	0.000467936	0.000402413	ENSMUSG00000000563/ENSMUSG00000003072/ENSMUSG00000009995/ENSMUSG00000016252/ENSMUSG00000018770/ENSMUSG00000022551/ENSMUSG00000022890/ENSMUSG00000023826/ENSMUSG00000025393/ENSMUSG00000025742/ENSMUSG00000025781/ENSMUSG00000029167/ENSMUSG00000031958/ENSMUSG00000034566/ENSMUSG00000038600/ENSMUSG00000041237/ENSMUSG00000049422/ENSMUSG00000050856/ENSMUSG00000054894/ENSMUSG00000061518	20	,Atp5pb,Atp5d,Taz,Atp5e,Atp5g3,Cyc1,Atp5j,Prkn,Atp5b,Prps2,Atp5c1,Ppargc1a,Ldhd,Atp5h,Atp6v0a4,Pklr,Chchd10,Atp5k,Dmac2l,Cox5b
GO:0019319	hexose biosynthetic process	20/2140	72/21213	1.95e-05	0.000467936	0.000402413	ENSMUSG00000002769/ENSMUSG00000017950/ENSMUSG00000018999/ENSMUSG00000020475/ENSMUSG00000021456/ENSMUSG00000022383/ENSMUSG00000022878/ENSMUSG00000023019/ENSMUSG00000023571/ENSMUSG00000024990/ENSMUSG00000025317/ENSMUSG00000027227/ENSMUSG00000027513/ENSMUSG00000030747/ENSMUSG00000034160/ENSMUSG00000038967/ENSMUSG00000057722/ENSMUSG00000062908/ENSMUSG00000069805/ENSMUSG00000078650	20	,Gnmt,Hnf4a,Slc35b4,Pgam2,Fbp2,Ppara,Adipoq,Gpd1,C1qtnf12,Rbp4,Car5a,Sord,Pck1,Dgat2,Ogt,Pdk2,Lepr,Acadm,Fbp1,G6pc
GO:0050873	brown fat cell differentiation	15/2140	45/21213	1.98e-05	0.00047272	0.000406526	ENSMUSG00000000440/ENSMUSG00000018566/ENSMUSG00000021238/ENSMUSG00000022878/ENSMUSG00000027684/ENSMUSG00000029167/ENSMUSG00000030545/ENSMUSG00000031489/ENSMUSG00000031767/ENSMUSG00000034957/ENSMUSG00000039410/ENSMUSG00000044405/ENSMUSG00000047446/ENSMUSG00000062515/ENSMUSG00000068874	15	,Pparg,Slc2a4,Aldh6a1,Adipoq,Mecom,Ppargc1a,Pex11a,Adrb3,Nudt7,Cebpa,Prdm16,Adig,Arl4a,Fabp4,Selenbp1
GO:0055078	sodium ion homeostasis	15/2140	45/21213	1.98e-05	0.00047272	0.000406526	ENSMUSG00000000216/ENSMUSG00000005220/ENSMUSG00000022435/ENSMUSG00000025927/ENSMUSG00000026576/ENSMUSG00000029359/ENSMUSG00000030340/ENSMUSG00000030873/ENSMUSG00000031390/ENSMUSG00000031618/ENSMUSG00000031980/ENSMUSG00000041329/ENSMUSG00000042429/ENSMUSG00000054640/ENSMUSG00000079105	15	,Scnn1g,Corin,Upk3a,Tfap2b,Atp1b1,Tesc,Scnn1a,Scnn1b,Avpr2,Nr3c2,Agt,Atp1b2,Adora1,Slc8a1,C7
GO:0045923	positive regulation of fatty acid metabolic process	14/2140	40/21213	1.99e-05	0.00047272	0.000406526	ENSMUSG00000000440/ENSMUSG00000002108/ENSMUSG00000005373/ENSMUSG00000011305/ENSMUSG00000017950/ENSMUSG00000022383/ENSMUSG00000022878/ENSMUSG00000024900/ENSMUSG00000029167/ENSMUSG00000031980/ENSMUSG00000032080/ENSMUSG00000032083/ENSMUSG00000054422/ENSMUSG00000074064	14	,Pparg,Nr1h3,Mlxipl,Plin5,Hnf4a,Ppara,Adipoq,Cpt1a,Ppargc1a,Agt,Apoa4,Apoa1,Fabp1,Mlycd
GO:0046364	monosaccharide biosynthetic process	21/2140	78/21213	2.05e-05	0.000484388	0.00041656	ENSMUSG00000002769/ENSMUSG00000017950/ENSMUSG00000018999/ENSMUSG00000020475/ENSMUSG00000021456/ENSMUSG00000022383/ENSMUSG00000022878/ENSMUSG00000023019/ENSMUSG00000023571/ENSMUSG00000024990/ENSMUSG00000025317/ENSMUSG00000027227/ENSMUSG00000027513/ENSMUSG00000028692/ENSMUSG00000030747/ENSMUSG00000034160/ENSMUSG00000038967/ENSMUSG00000057722/ENSMUSG00000062908/ENSMUSG00000069805/ENSMUSG00000078650	21	,Gnmt,Hnf4a,Slc35b4,Pgam2,Fbp2,Ppara,Adipoq,Gpd1,C1qtnf12,Rbp4,Car5a,Sord,Pck1,Akr1a1,Dgat2,Ogt,Pdk2,Lepr,Acadm,Fbp1,G6pc
GO:0051289	protein homotetramerization	22/2140	84/21213	2.11e-05	0.000496282	0.000426789	ENSMUSG00000002769/ENSMUSG00000003379/ENSMUSG00000006717/ENSMUSG00000006818/ENSMUSG00000018339/ENSMUSG00000020098/ENSMUSG00000020534/ENSMUSG00000025260/ENSMUSG00000026103/ENSMUSG00000027187/ENSMUSG00000028179/ENSMUSG00000028199/ENSMUSG00000028223/ENSMUSG00000034462/ENSMUSG00000035936/ENSMUSG00000037780/ENSMUSG00000039450/ENSMUSG00000042010/ENSMUSG00000044708/ENSMUSG00000053279/ENSMUSG00000062908/…	22	,Gnmt,Cd79a,Acot13,Sod2,Gpx3,Pcbd1,Shmt1,Hsd17b10,Gls,Cat,Cth,Cryz,Decr1,Pkd2,Aldh5a1,Mbl1,Dcxr,Acacb,Kcnj10,Aldh1a1,E030003E18Rik,Acadm,Fbp1
GO:0090185	negative regulation of kidney development	2140-09-01	18/21213	2.22e-05	0.000518618	0.000445998	ENSMUSG00000002633/ENSMUSG00000004231/ENSMUSG00000008999/ENSMUSG00000020679/ENSMUSG00000022878/ENSMUSG00000026976/ENSMUSG00000031665/ENSMUSG00000051159/ENSMUSG00000051397	9	,Shh,Pax2,Bmp7,Hnf1b,Adipoq,Pax8,Sall1,Cited1,Tacstd2
GO:0046883	regulation of hormone secretion	51/2140	280/21213	2.25e-05	0.000524623	0.000451162	ENSMUSG00000000440/ENSMUSG00000005320/ENSMUSG00000012705/ENSMUSG00000015401/ENSMUSG00000017950/ENSMUSG00000020546/ENSMUSG00000021684/ENSMUSG00000021749/ENSMUSG00000021794/ENSMUSG00000022186/ENSMUSG00000022840/ENSMUSG00000022878/ENSMUSG00000023236/ENSMUSG00000023571/ENSMUSG00000023826/ENSMUSG00000024900/ENSMUSG00000024990/ENSMUSG00000025486/ENSMUSG00000025723/ENSMUSG00000025927/ENSMUSG00000026473/…	51	,Pparg,Fgfr4,Retn,Cltrn,Hnf4a,Stxbp4,Pde8b,Oit1,Glud1,Oxct1,Adcy5,Adipoq,Scg5,C1qtnf12,Prkn,Cpt1a,Rbp4,Sirt3,Nmb,Tfap2b,Glul,Mpc2,Pax8,Edn3,P2ry1,Hadh,Fga,Cckar,Sirt4,Hnf1a,Sytl4,Pde4c,Agt,C2cd2l,Fgg,Npy1r,Rab11fip3,Nr0b2,Bmp6,Ptger3,Adora1,Prkce,Nr1h4,Agtr1a,Ffar2,Casr,Cyp2j5,Lepr,Abat,Ren1,Ren2,Gpr27
GO:0046890	regulation of lipid biosynthetic process	33/2140	154/21213	2.3e-05	0.000533372	0.000458685	ENSMUSG00000002108/ENSMUSG00000003555/ENSMUSG00000005320/ENSMUSG00000005373/ENSMUSG00000005514/ENSMUSG00000005533/ENSMUSG00000006724/ENSMUSG00000010175/ENSMUSG00000011305/ENSMUSG00000017950/ENSMUSG00000018574/ENSMUSG00000021214/ENSMUSG00000021684/ENSMUSG00000022982/ENSMUSG00000025198/ENSMUSG00000025277/ENSMUSG00000026385/ENSMUSG00000026676/ENSMUSG00000028603/ENSMUSG00000028773/ENSMUSG00000029167/…	33	,Nr1h3,Cyp17a1,Fgfr4,Mlxipl,Por,Igf1r,Cyp27b1,Prox1,Plin5,Hnf4a,Acadvl,Akr1c18,Pde8b,Sod1,Erlin1,Abhd6,Dbi,Ccdc3,Scp2,Fabp3,Ppargc1a,Sirt4,Dgat2,Agt,Apoa4,Apoc3,Apoa1,Crebl2,Igfbp7,Bmp6,Nr1h4,Fitm2,Malrd1
GO:0033500	carbohydrate homeostasis	45/2140	237/21213	2.32e-05	0.000534427	0.000459593	ENSMUSG00000000440/ENSMUSG00000002944/ENSMUSG00000004231/ENSMUSG00000005320/ENSMUSG00000005373/ENSMUSG00000005533/ENSMUSG00000006127/ENSMUSG00000015401/ENSMUSG00000017950/ENSMUSG00000018566/ENSMUSG00000020080/ENSMUSG00000020546/ENSMUSG00000022186/ENSMUSG00000022840/ENSMUSG00000022878/ENSMUSG00000023571/ENSMUSG00000023826/ENSMUSG00000024411/ENSMUSG00000024990/ENSMUSG00000025059/ENSMUSG00000025127/…	45	,Pparg,Cd36,Pax2,Fgfr4,Mlxipl,Igf1r,Inpp5k,Cltrn,Hnf4a,Slc2a4,Hkdc1,Stxbp4,Oxct1,Adcy5,Adipoq,C1qtnf12,Prkn,Aqp4,Rbp4,Gk,Gcgr,Nmb,Tfap2b,Mpc2,Pck1,Unc13b,Prkaa2,Hnf1a,Nox4,Gas6,Apoc3,Slc37a4,C2cd2l,Ogt,Cebpa,Icam1,Pdk2,Prkce,Nr1h4,Ffar2,Lepr,Prcp,Gpx1,Gpr27,G6pc
GO:0042593	glucose homeostasis	45/2140	237/21213	2.32e-05	0.000534427	0.000459593	ENSMUSG00000000440/ENSMUSG00000002944/ENSMUSG00000004231/ENSMUSG00000005320/ENSMUSG00000005373/ENSMUSG00000005533/ENSMUSG00000006127/ENSMUSG00000015401/ENSMUSG00000017950/ENSMUSG00000018566/ENSMUSG00000020080/ENSMUSG00000020546/ENSMUSG00000022186/ENSMUSG00000022840/ENSMUSG00000022878/ENSMUSG00000023571/ENSMUSG00000023826/ENSMUSG00000024411/ENSMUSG00000024990/ENSMUSG00000025059/ENSMUSG00000025127/…	45	,Pparg,Cd36,Pax2,Fgfr4,Mlxipl,Igf1r,Inpp5k,Cltrn,Hnf4a,Slc2a4,Hkdc1,Stxbp4,Oxct1,Adcy5,Adipoq,C1qtnf12,Prkn,Aqp4,Rbp4,Gk,Gcgr,Nmb,Tfap2b,Mpc2,Pck1,Unc13b,Prkaa2,Hnf1a,Nox4,Gas6,Apoc3,Slc37a4,C2cd2l,Ogt,Cebpa,Icam1,Pdk2,Prkce,Nr1h4,Ffar2,Lepr,Prcp,Gpx1,Gpr27,G6pc
GO:0015749	monosaccharide transport	29/2140	128/21213	2.37e-05	0.000542115	0.000466204	ENSMUSG00000006127/ENSMUSG00000006542/ENSMUSG00000011034/ENSMUSG00000018566/ENSMUSG00000019986/ENSMUSG00000020176/ENSMUSG00000020546/ENSMUSG00000022878/ENSMUSG00000023571/ENSMUSG00000024353/ENSMUSG00000024354/ENSMUSG00000026175/ENSMUSG00000027690/ENSMUSG00000028976/ENSMUSG00000029053/ENSMUSG00000029556/ENSMUSG00000030087/ENSMUSG00000030769/ENSMUSG00000030781/ENSMUSG00000031980/ENSMUSG00000032652/…	29	,Inpp5k,Prkag3,Slc5a1,Slc2a4,Ahi1,Grb10,Stxbp4,Adipoq,C1qtnf12,Mzb1,Slc23a1,Vil1,Slc2a2,Slc2a5,Prkcz,Hnf1a,Klf15,Slc5a11,Slc5a2,Agt,Crebl2,Slc2a13,Slc2a12,Slc5a10,Upk3b,Trarg1,Nr1h4,Pls1,Erbb4
GO:0002138	retinoic acid biosynthetic process	2140-07-01	11/21213	2.41e-05	0.000544048	0.000467867	ENSMUSG00000013584/ENSMUSG00000021214/ENSMUSG00000032315/ENSMUSG00000037542/ENSMUSG00000053279/ENSMUSG00000056148/ENSMUSG00000069456	7	,Aldh1a2,Akr1c18,Cyp1a1,Aldh8a1,Aldh1a1,E030003E18Rik,Rdh9,Rdh16
GO:0006105	succinate metabolic process	2140-07-01	11/21213	2.41e-05	0.000544048	0.000467867	ENSMUSG00000009863/ENSMUSG00000021577/ENSMUSG00000022110/ENSMUSG00000035936/ENSMUSG00000052738/ENSMUSG00000055737/ENSMUSG00000061838	7	,Sdhb,Sdha,Sucla2,Aldh5a1,Suclg1,Ghr,Suclg2
GO:0016102	diterpenoid biosynthetic process	2140-07-01	11/21213	2.41e-05	0.000544048	0.000467867	ENSMUSG00000013584/ENSMUSG00000021214/ENSMUSG00000032315/ENSMUSG00000037542/ENSMUSG00000053279/ENSMUSG00000056148/ENSMUSG00000069456	7	,Aldh1a2,Akr1c18,Cyp1a1,Aldh8a1,Aldh1a1,E030003E18Rik,Rdh9,Rdh16
GO:0019218	regulation of steroid metabolic process	24/2140	97/21213	2.54e-05	0.000572377	0.000492229	ENSMUSG00000003555/ENSMUSG00000005320/ENSMUSG00000005514/ENSMUSG00000005533/ENSMUSG00000006724/ENSMUSG00000010175/ENSMUSG00000018574/ENSMUSG00000021214/ENSMUSG00000021684/ENSMUSG00000021779/ENSMUSG00000022040/ENSMUSG00000022982/ENSMUSG00000025198/ENSMUSG00000028603/ENSMUSG00000029167/ENSMUSG00000030747/ENSMUSG00000031980/ENSMUSG00000032080/ENSMUSG00000032083/ENSMUSG00000036256/ENSMUSG00000039004/…	24	,Cyp17a1,Fgfr4,Por,Igf1r,Cyp27b1,Prox1,Acadvl,Akr1c18,Pde8b,Thrb,Ephx2,Sod1,Erlin1,Scp2,Ppargc1a,Dgat2,Agt,Apoa4,Apoa1,Igfbp7,Bmp6,Nr1h4,Agtr1a,Malrd1
GO:0009142	nucleoside triphosphate biosynthetic process	20/2140	74/21213	3.01e-05	0.000675049	0.000580524	ENSMUSG00000000563/ENSMUSG00000003072/ENSMUSG00000009995/ENSMUSG00000016252/ENSMUSG00000018770/ENSMUSG00000022551/ENSMUSG00000022890/ENSMUSG00000023826/ENSMUSG00000025393/ENSMUSG00000025781/ENSMUSG00000029167/ENSMUSG00000031958/ENSMUSG00000034566/ENSMUSG00000038600/ENSMUSG00000039197/ENSMUSG00000041237/ENSMUSG00000049422/ENSMUSG00000050856/ENSMUSG00000054894/ENSMUSG00000061518	20	,Atp5pb,Atp5d,Taz,Atp5e,Atp5g3,Cyc1,Atp5j,Prkn,Atp5b,Atp5c1,Ppargc1a,Ldhd,Atp5h,Atp6v0a4,Adk,Pklr,Chchd10,Atp5k,Dmac2l,Cox5b
GO:0015758	glucose transport	28/2140	124/21213	3.46e-05	0.000772572	0.000664391	ENSMUSG00000006127/ENSMUSG00000006542/ENSMUSG00000011034/ENSMUSG00000018566/ENSMUSG00000019986/ENSMUSG00000020176/ENSMUSG00000020546/ENSMUSG00000022878/ENSMUSG00000023571/ENSMUSG00000024353/ENSMUSG00000026175/ENSMUSG00000027690/ENSMUSG00000028976/ENSMUSG00000029053/ENSMUSG00000029556/ENSMUSG00000030087/ENSMUSG00000030769/ENSMUSG00000030781/ENSMUSG00000031980/ENSMUSG00000032652/ENSMUSG00000036298/…	28	,Inpp5k,Prkag3,Slc5a1,Slc2a4,Ahi1,Grb10,Stxbp4,Adipoq,C1qtnf12,Mzb1,Vil1,Slc2a2,Slc2a5,Prkcz,Hnf1a,Klf15,Slc5a11,Slc5a2,Agt,Crebl2,Slc2a13,Slc2a12,Slc5a10,Upk3b,Trarg1,Nr1h4,Pls1,Erbb4
GO:0043252	sodium-independent organic anion transport	2140-12-01	32/21213	3.53e-05	0.00078428	0.00067446	ENSMUSG00000022366/ENSMUSG00000024650/ENSMUSG00000024757/ENSMUSG00000052562/ENSMUSG00000053303/ENSMUSG00000061742/ENSMUSG00000063796/ENSMUSG00000067144/ENSMUSG00000067656/ENSMUSG00000074028/ENSMUSG00000075044/ENSMUSG00000079262	12	,Slc22a22,Slc22a6,Slc22a19,Slc22a30,Slc22a26,Slc22a12,Slc22a8,Slc22a7,Slc22a27,Slc22a13,Slc22a29,Slco1a6
GO:0051954	positive regulation of amine transport	15/2140	47/21213	3.56e-05	0.00078428	0.00067446	ENSMUSG00000003411/ENSMUSG00000015401/ENSMUSG00000020264/ENSMUSG00000027577/ENSMUSG00000027950/ENSMUSG00000028756/ENSMUSG00000030654/ENSMUSG00000031980/ENSMUSG00000032532/ENSMUSG00000036330/ENSMUSG00000048142/ENSMUSG00000057531/ENSMUSG00000057880/ENSMUSG00000061353/ENSMUSG00000090223	15	,Rab3b,Cltrn,Slc36a2,Chrna4,Chrnb2,Pink1,Arl6ip1,Agt,Cck,Slc18a1,Nat8l,Dtnbp1,Abat,Cxcl12,Pcp4
GO:0006094	gluconeogenesis	19/2140	69/21213	3.56e-05	0.00078428	0.00067446	ENSMUSG00000002769/ENSMUSG00000017950/ENSMUSG00000018999/ENSMUSG00000020475/ENSMUSG00000021456/ENSMUSG00000022383/ENSMUSG00000022878/ENSMUSG00000023019/ENSMUSG00000023571/ENSMUSG00000024990/ENSMUSG00000025317/ENSMUSG00000027513/ENSMUSG00000030747/ENSMUSG00000034160/ENSMUSG00000038967/ENSMUSG00000057722/ENSMUSG00000062908/ENSMUSG00000069805/ENSMUSG00000078650	19	,Gnmt,Hnf4a,Slc35b4,Pgam2,Fbp2,Ppara,Adipoq,Gpd1,C1qtnf12,Rbp4,Car5a,Pck1,Dgat2,Ogt,Pdk2,Lepr,Acadm,Fbp1,G6pc
GO:0055088	lipid homeostasis	27/2140	118/21213	3.71e-05	0.000812561	0.00069878	ENSMUSG00000002108/ENSMUSG00000005320/ENSMUSG00000005373/ENSMUSG00000009646/ENSMUSG00000015568/ENSMUSG00000017950/ENSMUSG00000020777/ENSMUSG00000021000/ENSMUSG00000021775/ENSMUSG00000022040/ENSMUSG00000028158/ENSMUSG00000028518/ENSMUSG00000028553/ENSMUSG00000028773/ENSMUSG00000030747/ENSMUSG00000032080/ENSMUSG00000032081/ENSMUSG00000032083/ENSMUSG00000032114/ENSMUSG00000034957/ENSMUSG00000047638/…	27	,Nr1h3,Fgfr4,Mlxipl,Pla2g12b,Lpl,Hnf4a,Acox1,Mia2,Nr1d2,Ephx2,Mttp,Prkaa2,Angptl3,Fabp3,Dgat2,Apoa4,Apoc3,Apoa1,Slc37a4,Cebpa,Nr1h4,Angptl8,Fitm2,Fabp4,Malrd1,G6pc,Slco1a6
GO:0061326	renal tubule development	24/2140	100/21213	4.35e-05	0.000948612	0.000815781	ENSMUSG00000002633/ENSMUSG00000004231/ENSMUSG00000004655/ENSMUSG00000014164/ENSMUSG00000018486/ENSMUSG00000018698/ENSMUSG00000019986/ENSMUSG00000020679/ENSMUSG00000025927/ENSMUSG00000026976/ENSMUSG00000028222/ENSMUSG00000030963/ENSMUSG00000031665/ENSMUSG00000031980/ENSMUSG00000034462/ENSMUSG00000038210/ENSMUSG00000038721/ENSMUSG00000042499/ENSMUSG00000042797/ENSMUSG00000045515/ENSMUSG00000045680/…	24	,Shh,Pax2,Aqp1,Klhl3,Wnt9b,Lhx1,Ahi1,Hnf1b,Tfap2b,Pax8,Calb1,Umod,Sall1,Agt,Pkd2,Hoxa11,Hoxb7,Hoxd11,Aqp11,Pou3f3,Tcf21,Nog,Agtr1a,Tacstd2
GO:0072080	nephron tubule development	23/2140	94/21213	4.5e-05	0.000977571	0.000840685	ENSMUSG00000002633/ENSMUSG00000004231/ENSMUSG00000004655/ENSMUSG00000014164/ENSMUSG00000018486/ENSMUSG00000018698/ENSMUSG00000019986/ENSMUSG00000020679/ENSMUSG00000025927/ENSMUSG00000026976/ENSMUSG00000028222/ENSMUSG00000030963/ENSMUSG00000031665/ENSMUSG00000031980/ENSMUSG00000038210/ENSMUSG00000038721/ENSMUSG00000042499/ENSMUSG00000042797/ENSMUSG00000045515/ENSMUSG00000045680/ENSMUSG00000048616/…	23	,Shh,Pax2,Aqp1,Klhl3,Wnt9b,Lhx1,Ahi1,Hnf1b,Tfap2b,Pax8,Calb1,Umod,Sall1,Agt,Hoxa11,Hoxb7,Hoxd11,Aqp11,Pou3f3,Tcf21,Nog,Agtr1a,Tacstd2
GO:0072073	kidney epithelium development	30/2140	139/21213	4.6e-05	0.000996522	0.000856982	ENSMUSG00000002633/ENSMUSG00000004231/ENSMUSG00000004655/ENSMUSG00000008999/ENSMUSG00000014164/ENSMUSG00000018486/ENSMUSG00000018698/ENSMUSG00000019913/ENSMUSG00000019986/ENSMUSG00000020679/ENSMUSG00000022878/ENSMUSG00000025927/ENSMUSG00000026976/ENSMUSG00000027187/ENSMUSG00000028222/ENSMUSG00000030087/ENSMUSG00000030223/ENSMUSG00000030963/ENSMUSG00000031665/ENSMUSG00000031980/ENSMUSG00000038210/…	30	,Shh,Pax2,Aqp1,Bmp7,Klhl3,Wnt9b,Lhx1,Sim1,Ahi1,Hnf1b,Adipoq,Tfap2b,Pax8,Cat,Calb1,Klf15,Ptpro,Umod,Sall1,Agt,Hoxa11,Hoxb7,Hoxd11,Aqp11,Pou3f3,Tcf21,Nog,Agtr1a,Cited1,Tacstd2
GO:0008203	cholesterol metabolic process	26/2140	113/21213	4.63e-05	0.000998614	0.000858781	ENSMUSG00000005514/ENSMUSG00000018574/ENSMUSG00000021779/ENSMUSG00000022040/ENSMUSG00000022982/ENSMUSG00000024799/ENSMUSG00000025198/ENSMUSG00000026170/ENSMUSG00000026726/ENSMUSG00000027187/ENSMUSG00000027875/ENSMUSG00000028158/ENSMUSG00000028518/ENSMUSG00000028553/ENSMUSG00000028603/ENSMUSG00000029556/ENSMUSG00000030747/ENSMUSG00000031168/ENSMUSG00000031349/ENSMUSG00000032051/ENSMUSG00000032080/…	26	,Por,Acadvl,Thrb,Ephx2,Sod1,Tm7sf2,Erlin1,Cyp27a1,Cubn,Cat,Hmgcs2,Mttp,Prkaa2,Angptl3,Scp2,Hnf1a,Dgat2,Ebp,Nsdhl,Fdx1,Apoa4,Apoc3,Apoa1,Cebpa,Ces1d,Lepr
GO:0046148	pigment biosynthetic process	15/2140	48/21213	4.7e-05	0.00100532	0.00086455	ENSMUSG00000001666/ENSMUSG00000018677/ENSMUSG00000020534/ENSMUSG00000021048/ENSMUSG00000028393/ENSMUSG00000028684/ENSMUSG00000029556/ENSMUSG00000030979/ENSMUSG00000032786/ENSMUSG00000032839/ENSMUSG00000040018/ENSMUSG00000049287/ENSMUSG00000051159/ENSMUSG00000054428/ENSMUSG00000059363	15	,Ddt,Slc25a39,Shmt1,Mthfd1,Alad,Urod,Hnf1a,Uros,Alas1,Trpc1,Cox15,Iba57,Cited1,Atpif1,Fxn
GO:0008645	hexose transport	28/2140	126/21213	4.7e-05	0.00100532	0.00086455	ENSMUSG00000006127/ENSMUSG00000006542/ENSMUSG00000011034/ENSMUSG00000018566/ENSMUSG00000019986/ENSMUSG00000020176/ENSMUSG00000020546/ENSMUSG00000022878/ENSMUSG00000023571/ENSMUSG00000024353/ENSMUSG00000026175/ENSMUSG00000027690/ENSMUSG00000028976/ENSMUSG00000029053/ENSMUSG00000029556/ENSMUSG00000030087/ENSMUSG00000030769/ENSMUSG00000030781/ENSMUSG00000031980/ENSMUSG00000032652/ENSMUSG00000036298/…	28	,Inpp5k,Prkag3,Slc5a1,Slc2a4,Ahi1,Grb10,Stxbp4,Adipoq,C1qtnf12,Mzb1,Vil1,Slc2a2,Slc2a5,Prkcz,Hnf1a,Klf15,Slc5a11,Slc5a2,Agt,Crebl2,Slc2a13,Slc2a12,Slc5a10,Upk3b,Trarg1,Nr1h4,Pls1,Erbb4
GO:0051262	protein tetramerization	33/2140	160/21213	5.17e-05	0.00109844	0.000944632	ENSMUSG00000000959/ENSMUSG00000002769/ENSMUSG00000003379/ENSMUSG00000005533/ENSMUSG00000006717/ENSMUSG00000006818/ENSMUSG00000018339/ENSMUSG00000020098/ENSMUSG00000020534/ENSMUSG00000022210/ENSMUSG00000023328/ENSMUSG00000024610/ENSMUSG00000025260/ENSMUSG00000026103/ENSMUSG00000027187/ENSMUSG00000028179/ENSMUSG00000028199/ENSMUSG00000028223/ENSMUSG00000028672/ENSMUSG00000034462/ENSMUSG00000035936/…	33	,Oxa1l,Gnmt,Cd79a,Igf1r,Acot13,Sod2,Gpx3,Pcbd1,Shmt1,Dhrs4,Ache,Cd74,Hsd17b10,Gls,Cat,Cth,Cryz,Decr1,Hmgcl,Pkd2,Aldh5a1,Trpv5,Mbl1,Pdss2,Dcxr,Acacb,Kcnj10,Aldh1a1,E030003E18Rik,H4c8,Acadm,Fbp1,H2-Ke6,H3c15
GO:0042743	hydrogen peroxide metabolic process	13/2140	38/21213	5.18e-05	0.00109844	0.000944632	ENSMUSG00000006519/ENSMUSG00000006818/ENSMUSG00000018339/ENSMUSG00000022679/ENSMUSG00000022982/ENSMUSG00000024953/ENSMUSG00000024997/ENSMUSG00000027187/ENSMUSG00000028756/ENSMUSG00000032080/ENSMUSG00000032315/ENSMUSG00000063694/ENSMUSG00000063856	13	,Cyba,Sod2,Gpx3,Mpv17l,Sod1,Prdx5,Prdx3,Cat,Pink1,Apoa4,Cyp1a1,Cycs,Gpx1
GO:0009437	carnitine metabolic process	2140-07-01	12/21213	5.27e-05	0.00110502	0.000950287	ENSMUSG00000003623/ENSMUSG00000018900/ENSMUSG00000020334/ENSMUSG00000024900/ENSMUSG00000026687/ENSMUSG00000062908/ENSMUSG00000063652	7	,Crot,Slc22a5,Slc22a4,Cpt1a,Aldh9a1,Acadm,Slc22a21
GO:0016114	terpenoid biosynthetic process	2140-07-01	12/21213	5.27e-05	0.00110502	0.000950287	ENSMUSG00000013584/ENSMUSG00000021214/ENSMUSG00000032315/ENSMUSG00000037542/ENSMUSG00000053279/ENSMUSG00000056148/ENSMUSG00000069456	7	,Aldh1a2,Akr1c18,Cyp1a1,Aldh8a1,Aldh1a1,E030003E18Rik,Rdh9,Rdh16
GO:0043649	dicarboxylic acid catabolic process	2140-07-01	12/21213	5.27e-05	0.00110502	0.000950287	ENSMUSG00000015016/ENSMUSG00000021794/ENSMUSG00000030088/ENSMUSG00000030674/ENSMUSG00000035936/ENSMUSG00000052392/ENSMUSG00000063428	7	,Acsf3,Glud1,Aldh1l1,Qprt,Aldh5a1,Acot4,Ddo
GO:0006109	regulation of carbohydrate metabolic process	34/2140	168/21213	5.99e-05	0.00124968	0.00107469	ENSMUSG00000002769/ENSMUSG00000005373/ENSMUSG00000006127/ENSMUSG00000016194/ENSMUSG00000017950/ENSMUSG00000018999/ENSMUSG00000020176/ENSMUSG00000020475/ENSMUSG00000021236/ENSMUSG00000021255/ENSMUSG00000022383/ENSMUSG00000022878/ENSMUSG00000023019/ENSMUSG00000023571/ENSMUSG00000023826/ENSMUSG00000025127/ENSMUSG00000027765/ENSMUSG00000028017/ENSMUSG00000028518/ENSMUSG00000029162/ENSMUSG00000029167/…	34	,Gnmt,Mlxipl,Inpp5k,Hsd11b1,Hnf4a,Slc35b4,Grb10,Pgam2,Entpd5,Esrrb,Ppara,Adipoq,Gpd1,C1qtnf12,Prkn,Gcgr,P2ry1,Egf,Prkaa2,Khk,Ppargc1a,Dgat2,Pth1r,Ogt,Pdk2,Acacb,Prkce,Nr1h4,Lepr,Ptk2b,Acadm,Fbp1,Mlycd,Ugt1a1
GO:0042573	retinoic acid metabolic process	2140-09-01	20/21213	6.34e-05	0.00131871	0.00113405	ENSMUSG00000013584/ENSMUSG00000021214/ENSMUSG00000032066/ENSMUSG00000032315/ENSMUSG00000037542/ENSMUSG00000053279/ENSMUSG00000056148/ENSMUSG00000069456/ENSMUSG00000074207	9	,Aldh1a2,Akr1c18,Bco2,Cyp1a1,Aldh8a1,Aldh1a1,E030003E18Rik,Rdh9,Rdh16,Adh1
GO:0055075	potassium ion homeostasis	2140-08-01	16/21213	6.47e-05	0.00134012	0.00115247	ENSMUSG00000022229/ENSMUSG00000022435/ENSMUSG00000025418/ENSMUSG00000025927/ENSMUSG00000026576/ENSMUSG00000041329/ENSMUSG00000044708/ENSMUSG00000045534	8	,Atp12a,Upk3a,Bsnd,Tfap2b,Atp1b1,Atp1b2,Kcnj10,Kcna5
GO:0015804	neutral amino acid transport	2140-11-01	29/21213	6.62e-05	0.00136511	0.00117396	ENSMUSG00000020261/ENSMUSG00000020264/ENSMUSG00000021565/ENSMUSG00000022180/ENSMUSG00000024935/ENSMUSG00000027894/ENSMUSG00000030492/ENSMUSG00000030495/ENSMUSG00000032519/ENSMUSG00000036814/ENSMUSG00000052026	11	,Slc36a1,Slc36a2,Slc6a19,Slc7a8,Slc1a1,Slc6a17,Slc7a9,Slc7a10,Slc25a38,Slc6a20a,Slc6a7
GO:0007588	excretion	16/2140	55/21213	7.03e-05	0.0014444	0.00124215	ENSMUSG00000005220/ENSMUSG00000021278/ENSMUSG00000026602/ENSMUSG00000027202/ENSMUSG00000027950/ENSMUSG00000030963/ENSMUSG00000031390/ENSMUSG00000031618/ENSMUSG00000031980/ENSMUSG00000032978/ENSMUSG00000035637/ENSMUSG00000038600/ENSMUSG00000040016/ENSMUSG00000042429/ENSMUSG00000045515/ENSMUSG00000045875	16	,Corin,Amn,Nphs2,Slc12a1,Chrnb2,Umod,Avpr2,Nr3c2,Agt,Guca2b,Grhpr,Atp6v0a4,Ptger3,Adora1,Pou3f3,Adra1a
GO:0009308	amine metabolic process	21/2140	85/21213	8.16e-05	0.00166969	0.00143589	ENSMUSG00000000958/ENSMUSG00000003477/ENSMUSG00000023120/ENSMUSG00000023826/ENSMUSG00000025194/ENSMUSG00000025283/ENSMUSG00000026179/ENSMUSG00000026866/ENSMUSG00000026986/ENSMUSG00000027950/ENSMUSG00000029524/ENSMUSG00000032315/ENSMUSG00000033917/ENSMUSG00000039783/ENSMUSG00000040147/ENSMUSG00000040706/ENSMUSG00000042102/ENSMUSG00000047638/ENSMUSG00000057228/ENSMUSG00000057880/ENSMUSG00000069835	21	,Slc7a7,Inmt,Ldc1,Prkn,Abcc2,Gm10768,Sat1,Pnkd,Kynu,Hnmt,Chrnb2,Sirt4,Cyp1a1,Gde1,Kmo,Maob,Agmat,Dmgdh,Nr1h4,Aadat,Abat,Sat2
GO:0006779	porphyrin-containing compound biosynthetic process	2140-10-01	25/21213	8.4e-05	0.00170498	0.00146623	ENSMUSG00000018677/ENSMUSG00000028393/ENSMUSG00000028684/ENSMUSG00000029556/ENSMUSG00000030979/ENSMUSG00000032786/ENSMUSG00000040018/ENSMUSG00000049287/ENSMUSG00000054428/ENSMUSG00000059363	10	,Slc25a39,Alad,Urod,Hnf1a,Uros,Alas1,Cox15,Iba57,Atpif1,Fxn
GO:0009072	aromatic amino acid family metabolic process	2140-10-01	25/21213	8.4e-05	0.00170498	0.00146623	ENSMUSG00000019762/ENSMUSG00000020051/ENSMUSG00000020098/ENSMUSG00000021033/ENSMUSG00000022821/ENSMUSG00000026866/ENSMUSG00000029445/ENSMUSG00000033735/ENSMUSG00000039783/ENSMUSG00000057228	10	,Iyd,Pah,Pcbd1,Gstz1,Hgd,Kynu,Hpd,Spr,Kmo,Aadat
GO:0006766	vitamin metabolic process	17/2140	62/21213	9.59e-05	0.00193871	0.00166724	ENSMUSG00000001827/ENSMUSG00000005320/ENSMUSG00000006724/ENSMUSG00000020534/ENSMUSG00000021214/ENSMUSG00000021900/ENSMUSG00000024712/ENSMUSG00000027070/ENSMUSG00000028003/ENSMUSG00000028692/ENSMUSG00000029575/ENSMUSG00000029735/ENSMUSG00000032350/ENSMUSG00000035540/ENSMUSG00000037440/ENSMUSG00000038567/ENSMUSG00000051483	17	,Folr1,Fgfr4,Cyp27b1,Shmt1,Akr1c18,Btd,Rfk,Lrp2,Lrat,Akr1a1,Mmab,Tpk1,Gclc,Gc,Vnn1,Cyp24a1,Cbr1
GO:0034311	diol metabolic process	2140-09-01	21/21213	0.000101106	0.00203623	0.0017511	ENSMUSG00000015806/ENSMUSG00000020051/ENSMUSG00000020098/ENSMUSG00000021054/ENSMUSG00000021263/ENSMUSG00000032067/ENSMUSG00000032908/ENSMUSG00000033735/ENSMUSG00000038007	9	,Qdpr,Pah,Pcbd1,Sgpp1,Degs2,Pts,Sgpp2,Spr,Acer2
GO:0015807	L-amino acid transport	15/2140	51/21213	0.000102433	0.00204708	0.00176043	ENSMUSG00000005360/ENSMUSG00000020261/ENSMUSG00000020264/ENSMUSG00000022180/ENSMUSG00000024935/ENSMUSG00000027010/ENSMUSG00000027894/ENSMUSG00000030492/ENSMUSG00000030495/ENSMUSG00000030654/ENSMUSG00000031980/ENSMUSG00000032519/ENSMUSG00000036814/ENSMUSG00000038178/ENSMUSG00000044708	15	,Slc1a3,Slc36a1,Slc36a2,Slc7a8,Slc1a1,Slc25a12,Slc6a17,Slc7a9,Slc7a10,Arl6ip1,Agt,Slc25a38,Slc6a20a,Slc43a2,Kcnj10
GO:0045777	positive regulation of blood pressure	15/2140	51/21213	0.000102433	0.00204708	0.00176043	ENSMUSG00000006519/ENSMUSG00000022040/ENSMUSG00000022878/ENSMUSG00000030551/ENSMUSG00000031390/ENSMUSG00000031891/ENSMUSG00000031980/ENSMUSG00000034881/ENSMUSG00000042429/ENSMUSG00000045875/ENSMUSG00000045962/ENSMUSG00000049115/ENSMUSG00000052520/ENSMUSG00000058620/ENSMUSG00000070645	15	,Cyba,Ephx2,Adipoq,Nr2f2,Avpr2,Hsd11b2,Agt,Tbxa2r,Adora1,Adra1a,Wnk1,Agtr1a,Cyp2j5,Adra2b,Ren1,Ren2
GO:0006122	mitochondrial electron transport, ubiquinol to cytochrome c	2140-07-01	13/21213	0.000104293	0.00205268	0.00176525	ENSMUSG00000021520/ENSMUSG00000022551/ENSMUSG00000025651/ENSMUSG00000044894/ENSMUSG00000059534/ENSMUSG00000063694/ENSMUSG00000063882	7	,Uqcrb,Cyc1,Uqcrc1,Uqcrq,Uqcr10,Cycs,Uqcrh
GO:0009074	aromatic amino acid family catabolic process	2140-07-01	13/21213	0.000104293	0.00205268	0.00176525	ENSMUSG00000020051/ENSMUSG00000021033/ENSMUSG00000022821/ENSMUSG00000026866/ENSMUSG00000029445/ENSMUSG00000039783/ENSMUSG00000057228	7	,Pah,Gstz1,Hgd,Kynu,Hpd,Kmo,Aadat
GO:0019359	nicotinamide nucleotide biosynthetic process	2140-07-01	13/21213	0.000104293	0.00205268	0.00176525	ENSMUSG00000022253/ENSMUSG00000022574/ENSMUSG00000026866/ENSMUSG00000030541/ENSMUSG00000030674/ENSMUSG00000032456/ENSMUSG00000038704	7	,Nadk2,Naprt,Kynu,Idh2,Qprt,Nmnat3,Aspdh
GO:0043650	dicarboxylic acid biosynthetic process	2140-07-01	13/21213	0.000104293	0.00205268	0.00176525	ENSMUSG00000005360/ENSMUSG00000021048/ENSMUSG00000021794/ENSMUSG00000026103/ENSMUSG00000026348/ENSMUSG00000026866/ENSMUSG00000039783	7	,Slc1a3,Mthfd1,Glud1,Gls,Acmsd,Kynu,Kmo
GO:0006555	methionine metabolic process	2140-08-01	17/21213	0.000111461	0.00218548	0.00187946	ENSMUSG00000002769/ENSMUSG00000020629/ENSMUSG00000021048/ENSMUSG00000027893/ENSMUSG00000028179/ENSMUSG00000029772/ENSMUSG00000042118/ENSMUSG00000074768	8	,Gnmt,Adi1,Mthfd1,Ahcyl1,Cth,Ahcyl2,Bhmt2,Bhmt
GO:0048562	embryonic organ morphogenesis	53/2140	313/21213	0.000117884	0.00230273	0.00198029	ENSMUSG00000000093/ENSMUSG00000000690/ENSMUSG00000001827/ENSMUSG00000002633/ENSMUSG00000004231/ENSMUSG00000006538/ENSMUSG00000008999/ENSMUSG00000010051/ENSMUSG00000010175/ENSMUSG00000013584/ENSMUSG00000015053/ENSMUSG00000018486/ENSMUSG00000018698/ENSMUSG00000019986/ENSMUSG00000020679/ENSMUSG00000021974/ENSMUSG00000022330/ENSMUSG00000022982/ENSMUSG00000023959/ENSMUSG00000024990/ENSMUSG00000025902/…	53	,Tbx2,Hoxb6,Folr1,Shh,Pax2,Ihh,Bmp7,Hyal1,Prox1,Aldh1a2,Gata2,Wnt9b,Lhx1,Ahi1,Hnf1b,Fgf9,Osr2,Sod1,Clic5,Rbp4,Sox17,Pax8,Frzb,Pitx2,Ush1c,Sall1,Myo6,Pkd2,Crb2,Hoxc9,Alx1,Hoxa11,Hoxa7,Hoxb4,Hoxb5,Hoxb7,Gjb6,Myo3b,Hoxd11,Hoxd9,Tcf21,Slc39a3,Foxi1,Nog,Hoxb3,Tmie,Hmx2,Aldh1a1,E030003E18Rik,Hoxb8,Hoxc4,Hoxb2,Hoxd3,Hoxd4
GO:0033014	tetrapyrrole biosynthetic process	2140-10-01	26/21213	0.000124202	0.00240804	0.00207085	ENSMUSG00000018677/ENSMUSG00000028393/ENSMUSG00000028684/ENSMUSG00000029556/ENSMUSG00000030979/ENSMUSG00000032786/ENSMUSG00000040018/ENSMUSG00000049287/ENSMUSG00000054428/ENSMUSG00000059363	10	,Slc25a39,Alad,Urod,Hnf1a,Uros,Alas1,Cox15,Iba57,Atpif1,Fxn
GO:0090189	regulation of branching involved in ureteric bud morphogenesis	2140-10-01	26/21213	0.000124202	0.00240804	0.00207085	ENSMUSG00000004231/ENSMUSG00000018698/ENSMUSG00000020679/ENSMUSG00000026976/ENSMUSG00000031665/ENSMUSG00000031980/ENSMUSG00000038721/ENSMUSG00000048616/ENSMUSG00000049115/ENSMUSG00000051397	10	,Pax2,Lhx1,Hnf1b,Pax8,Sall1,Agt,Hoxb7,Nog,Agtr1a,Tacstd2
GO:0009066	aspartate family amino acid metabolic process	13/2140	41/21213	0.00012626	0.00243884	0.00209734	ENSMUSG00000002769/ENSMUSG00000020629/ENSMUSG00000021048/ENSMUSG00000022751/ENSMUSG00000027893/ENSMUSG00000028179/ENSMUSG00000029695/ENSMUSG00000029772/ENSMUSG00000032456/ENSMUSG00000042118/ENSMUSG00000063428/ENSMUSG00000074768/ENSMUSG00000076441	13	,Gnmt,Adi1,Mthfd1,Nit2,Ahcyl1,Cth,Aass,Ahcyl2,Nmnat3,Bhmt2,Ddo,Bhmt,Ass1
GO:0046879	hormone secretion	56/2140	337/21213	0.000128716	0.00247708	0.00213022	ENSMUSG00000000440/ENSMUSG00000004655/ENSMUSG00000005320/ENSMUSG00000012705/ENSMUSG00000015401/ENSMUSG00000017950/ENSMUSG00000020546/ENSMUSG00000020679/ENSMUSG00000021684/ENSMUSG00000021749/ENSMUSG00000021794/ENSMUSG00000022186/ENSMUSG00000022840/ENSMUSG00000022878/ENSMUSG00000023236/ENSMUSG00000023571/ENSMUSG00000023826/ENSMUSG00000024900/ENSMUSG00000024990/ENSMUSG00000025486/ENSMUSG00000025723/…	56	,Pparg,Aqp1,Fgfr4,Retn,Cltrn,Hnf4a,Stxbp4,Hnf1b,Pde8b,Oit1,Glud1,Oxct1,Adcy5,Adipoq,Scg5,C1qtnf12,Prkn,Cpt1a,Rbp4,Sirt3,Nmb,Tfap2b,Glul,Mpc2,Pax8,Lrp2,Edn3,P2ry1,Hadh,Fga,Cckar,Sirt4,Hnf1a,Sytl4,Pde4c,Agt,C2cd2l,Fgg,Npy1r,Rab11fip3,Nr0b2,Bmp6,Ptger3,Ildr2,Adora1,Prkce,Nr1h4,Agtr1a,Fzd4,Ffar2,Casr,Cyp2j5,Lepr,Abat,Ren1,Ren2,Gpr27
GO:0060993	kidney morphogenesis	22/2140	94/21213	0.000132383	0.00253823	0.00218281	ENSMUSG00000002633/ENSMUSG00000004231/ENSMUSG00000008999/ENSMUSG00000014164/ENSMUSG00000018486/ENSMUSG00000018698/ENSMUSG00000019986/ENSMUSG00000020679/ENSMUSG00000026976/ENSMUSG00000028222/ENSMUSG00000031665/ENSMUSG00000031980/ENSMUSG00000034687/ENSMUSG00000036273/ENSMUSG00000038210/ENSMUSG00000038721/ENSMUSG00000042499/ENSMUSG00000045680/ENSMUSG00000048616/ENSMUSG00000049115/ENSMUSG00000051159/…	22	,Shh,Pax2,Bmp7,Klhl3,Wnt9b,Lhx1,Ahi1,Hnf1b,Pax8,Calb1,Sall1,Agt,Fras1,Lrrk2,Hoxa11,Hoxb7,Hoxd11,Tcf21,Nog,Agtr1a,Cited1,Tacstd2
GO:0042311	vasodilation	2140-12-01	36/21213	0.000133473	0.00254973	0.0021927	ENSMUSG00000005611/ENSMUSG00000006818/ENSMUSG00000022982/ENSMUSG00000030669/ENSMUSG00000031489/ENSMUSG00000031755/ENSMUSG00000031980/ENSMUSG00000033910/ENSMUSG00000042284/ENSMUSG00000042429/ENSMUSG00000051980/ENSMUSG00000063856	12	,Mrvi1,Sod2,Sod1,Calca,Adrb3,Bbs2,Agt,Gucy1a1,Itga1,Adora1,Casr,Gpx1
GO:1901568	fatty acid derivative metabolic process	26/2140	120/21213	0.000134208	0.00255438	0.0021967	ENSMUSG00000003809/ENSMUSG00000005547/ENSMUSG00000006345/ENSMUSG00000015090/ENSMUSG00000020777/ENSMUSG00000022186/ENSMUSG00000022445/ENSMUSG00000024055/ENSMUSG00000024292/ENSMUSG00000024507/ENSMUSG00000024610/ENSMUSG00000025197/ENSMUSG00000025479/ENSMUSG00000026688/ENSMUSG00000028672/ENSMUSG00000029059/ENSMUSG00000030747/ENSMUSG00000030945/ENSMUSG00000032047/ENSMUSG00000040703/ENSMUSG00000041193/…	26	,Gcdh,Cyp2a5,Ggt1,Ptgds,Acox1,Oxct1,Cyp2d26,Cyp4f13,Cyp4f14,Hsd17b4,Cd74,Cyp2c23,Cyp2e1,Mgst3,Hmgcl,Prxl2b,Dgat2,Acsm2,Acat1,Cyp2s1,Pla2g5,Cyp2d9,Ptgr2,Cyp2a4,Ces2h,Cyp2d12
GO:0045776	negative regulation of blood pressure	16/2140	58/21213	0.000141149	0.00266694	0.00229349	ENSMUSG00000002944/ENSMUSG00000006818/ENSMUSG00000022383/ENSMUSG00000022878/ENSMUSG00000024589/ENSMUSG00000025235/ENSMUSG00000030669/ENSMUSG00000031489/ENSMUSG00000032978/ENSMUSG00000042429/ENSMUSG00000045875/ENSMUSG00000057123/ENSMUSG00000057880/ENSMUSG00000058488/ENSMUSG00000061119/ENSMUSG00000071573	16	,Cd36,Sod2,Ppara,Adipoq,Nedd4l,Bbs4,Calca,Adrb3,Guca2b,Adora1,Adra1a,Gja5,Abat,Kl,Prcp,Rnls
GO:0090183	regulation of kidney development	16/2140	58/21213	0.000141149	0.00266694	0.00229349	ENSMUSG00000002633/ENSMUSG00000004231/ENSMUSG00000008999/ENSMUSG00000018486/ENSMUSG00000018698/ENSMUSG00000020679/ENSMUSG00000022878/ENSMUSG00000026976/ENSMUSG00000031665/ENSMUSG00000031980/ENSMUSG00000032006/ENSMUSG00000038721/ENSMUSG00000048616/ENSMUSG00000049115/ENSMUSG00000051159/ENSMUSG00000051397	16	,Shh,Pax2,Bmp7,Wnt9b,Lhx1,Hnf1b,Adipoq,Pax8,Sall1,Agt,Pdgfd,Hoxb7,Nog,Agtr1a,Cited1,Tacstd2
GO:0015872	dopamine transport	14/2140	47/21213	0.000148983	0.00279836	0.00240651	ENSMUSG00000003411/ENSMUSG00000023064/ENSMUSG00000023826/ENSMUSG00000023829/ENSMUSG00000027577/ENSMUSG00000027950/ENSMUSG00000028756/ENSMUSG00000036330/ENSMUSG00000040966/ENSMUSG00000048142/ENSMUSG00000057531/ENSMUSG00000057880/ENSMUSG00000061353/ENSMUSG00000090223	14	,Rab3b,Sncg,Prkn,Slc22a1,Chrna4,Chrnb2,Pink1,Slc18a1,Slc22a2,Nat8l,Dtnbp1,Abat,Cxcl12,Pcp4
GO:0006096	glycolytic process	18/2140	70/21213	0.000149181	0.00279836	0.00240651	ENSMUSG00000005373/ENSMUSG00000020080/ENSMUSG00000020456/ENSMUSG00000020475/ENSMUSG00000021236/ENSMUSG00000021255/ENSMUSG00000022383/ENSMUSG00000023019/ENSMUSG00000025815/ENSMUSG00000028307/ENSMUSG00000028518/ENSMUSG00000029162/ENSMUSG00000029167/ENSMUSG00000034160/ENSMUSG00000034371/ENSMUSG00000036073/ENSMUSG00000041237/ENSMUSG00000069805	18	,Mlxipl,Hkdc1,Ogdh,Pgam2,Entpd5,Esrrb,Ppara,Gpd1,Dhtkd1,Aldob,Prkaa2,Khk,Ppargc1a,Ogt,Tkfc,Galt,Pklr,Fbp1
GO:0006000	fructose metabolic process	2140-06-01	10/21213	0.000153509	0.00286919	0.00246743	ENSMUSG00000021456/ENSMUSG00000027227/ENSMUSG00000028307/ENSMUSG00000029162/ENSMUSG00000034371/ENSMUSG00000069805	6	,Fbp2,Sord,Aldob,Khk,Tkfc,Fbp1
GO:0035634	response to stilbenoid	2140-09-01	22/21213	0.000155821	0.00290196	0.00249561	ENSMUSG00000002944/ENSMUSG00000005547/ENSMUSG00000032080/ENSMUSG00000038092/ENSMUSG00000057933/ENSMUSG00000067144/ENSMUSG00000074183/ENSMUSG00000074254/ENSMUSG00000095143	9	,Cd36,Cyp2a5,Apoa4,Hsd3b5,Gsta2,Slc22a7,Gsta1,Cyp2a4,Hsd3b4
GO:0097756	negative regulation of blood vessel diameter	23/2140	102/21213	0.000171229	0.00317752	0.00273259	ENSMUSG00000020787/ENSMUSG00000020866/ENSMUSG00000027488/ENSMUSG00000027524/ENSMUSG00000028001/ENSMUSG00000031390/ENSMUSG00000031755/ENSMUSG00000031980/ENSMUSG00000033860/ENSMUSG00000034881/ENSMUSG00000036437/ENSMUSG00000037405/ENSMUSG00000040016/ENSMUSG00000042429/ENSMUSG00000045318/ENSMUSG00000045534/ENSMUSG00000045875/ENSMUSG00000049115/ENSMUSG00000051980/ENSMUSG00000052520/ENSMUSG00000054640/…	23	,P2rx1,Cacna1g,Snta1,Edn3,Fga,Avpr2,Bbs2,Agt,Fgg,Tbxa2r,Npy1r,Icam1,Ptger3,Adora1,Adra2c,Kcna5,Adra1a,Agtr1a,Casr,Cyp2j5,Slc8a1,Gja5,Adra2b
GO:0009135	purine nucleoside diphosphate metabolic process	20/2140	83/21213	0.000172563	0.00317956	0.00273434	ENSMUSG00000005373/ENSMUSG00000020080/ENSMUSG00000020444/ENSMUSG00000020456/ENSMUSG00000020475/ENSMUSG00000021236/ENSMUSG00000021255/ENSMUSG00000022383/ENSMUSG00000023019/ENSMUSG00000025815/ENSMUSG00000028307/ENSMUSG00000028518/ENSMUSG00000029162/ENSMUSG00000029167/ENSMUSG00000034160/ENSMUSG00000034371/ENSMUSG00000036073/ENSMUSG00000041237/ENSMUSG00000045211/ENSMUSG00000069805	20	,Mlxipl,Hkdc1,Guk1,Ogdh,Pgam2,Entpd5,Esrrb,Ppara,Gpd1,Dhtkd1,Aldob,Prkaa2,Khk,Ppargc1a,Ogt,Tkfc,Galt,Pklr,Nudt18,Fbp1
GO:0009179	purine ribonucleoside diphosphate metabolic process	20/2140	83/21213	0.000172563	0.00317956	0.00273434	ENSMUSG00000005373/ENSMUSG00000020080/ENSMUSG00000020444/ENSMUSG00000020456/ENSMUSG00000020475/ENSMUSG00000021236/ENSMUSG00000021255/ENSMUSG00000022383/ENSMUSG00000023019/ENSMUSG00000025815/ENSMUSG00000028307/ENSMUSG00000028518/ENSMUSG00000029162/ENSMUSG00000029167/ENSMUSG00000034160/ENSMUSG00000034371/ENSMUSG00000036073/ENSMUSG00000041237/ENSMUSG00000045211/ENSMUSG00000069805	20	,Mlxipl,Hkdc1,Guk1,Ogdh,Pgam2,Entpd5,Esrrb,Ppara,Gpd1,Dhtkd1,Aldob,Prkaa2,Khk,Ppargc1a,Ogt,Tkfc,Galt,Pklr,Nudt18,Fbp1
GO:0006757	ATP generation from ADP	18/2140	71/21213	0.000181222	0.0033156	0.00285133	ENSMUSG00000005373/ENSMUSG00000020080/ENSMUSG00000020456/ENSMUSG00000020475/ENSMUSG00000021236/ENSMUSG00000021255/ENSMUSG00000022383/ENSMUSG00000023019/ENSMUSG00000025815/ENSMUSG00000028307/ENSMUSG00000028518/ENSMUSG00000029162/ENSMUSG00000029167/ENSMUSG00000034160/ENSMUSG00000034371/ENSMUSG00000036073/ENSMUSG00000041237/ENSMUSG00000069805	18	,Mlxipl,Hkdc1,Ogdh,Pgam2,Entpd5,Esrrb,Ppara,Gpd1,Dhtkd1,Aldob,Prkaa2,Khk,Ppargc1a,Ogt,Tkfc,Galt,Pklr,Fbp1
GO:0006835	dicarboxylic acid transport	18/2140	71/21213	0.000181222	0.0033156	0.00285133	ENSMUSG00000001436/ENSMUSG00000001827/ENSMUSG00000005360/ENSMUSG00000018459/ENSMUSG00000024650/ENSMUSG00000024935/ENSMUSG00000027010/ENSMUSG00000027070/ENSMUSG00000030654/ENSMUSG00000032532/ENSMUSG00000033577/ENSMUSG00000035472/ENSMUSG00000040569/ENSMUSG00000042429/ENSMUSG00000044708/ENSMUSG00000046959/ENSMUSG00000057531/ENSMUSG00000057880	18	,Slc19a1,Folr1,Slc1a3,Slc13a3,Slc22a6,Slc1a1,Slc25a12,Lrp2,Arl6ip1,Cck,Myo6,Slc25a21,Slc26a7,Adora1,Kcnj10,Slc26a1,Dtnbp1,Abat
GO:0051181	cofactor transport	2140-08-01	18/21213	0.000182904	0.00333312	0.00286639	ENSMUSG00000001436/ENSMUSG00000001827/ENSMUSG00000006641/ENSMUSG00000007034/ENSMUSG00000020744/ENSMUSG00000026726/ENSMUSG00000027070/ENSMUSG00000081534	8	,Slc19a1,Folr1,Slc5a6,Slc44a4,Slc25a19,Cubn,Lrp2,Slc48a1
GO:0042310	vasoconstriction	22/2140	96/21213	0.000183463	0.00333312	0.00286639	ENSMUSG00000020787/ENSMUSG00000020866/ENSMUSG00000027488/ENSMUSG00000027524/ENSMUSG00000028001/ENSMUSG00000031390/ENSMUSG00000031755/ENSMUSG00000031980/ENSMUSG00000033860/ENSMUSG00000034881/ENSMUSG00000036437/ENSMUSG00000037405/ENSMUSG00000040016/ENSMUSG00000045318/ENSMUSG00000045534/ENSMUSG00000045875/ENSMUSG00000049115/ENSMUSG00000051980/ENSMUSG00000052520/ENSMUSG00000054640/ENSMUSG00000057123/…	22	,P2rx1,Cacna1g,Snta1,Edn3,Fga,Avpr2,Bbs2,Agt,Fgg,Tbxa2r,Npy1r,Icam1,Ptger3,Adra2c,Kcna5,Adra1a,Agtr1a,Casr,Cyp2j5,Slc8a1,Gja5,Adra2b
GO:0034308	primary alcohol metabolic process	2140-11-01	32/21213	0.000185619	0.00336054	0.00288997	ENSMUSG00000020621/ENSMUSG00000021214/ENSMUSG00000024990/ENSMUSG00000026189/ENSMUSG00000028003/ENSMUSG00000029269/ENSMUSG00000033917/ENSMUSG00000053279/ENSMUSG00000056666/ENSMUSG00000061808/ENSMUSG00000074207	11	,Rdh14,Akr1c18,Rbp4,Pecr,Lrat,Sult1b1,Gde1,Aldh1a1,E030003E18Rik,Retsat,Ttr,Adh1
GO:0007389	pattern specification process	70/2140	452/21213	0.000188113	0.00339388	0.00291865	ENSMUSG00000000093/ENSMUSG00000000690/ENSMUSG00000000938/ENSMUSG00000001493/ENSMUSG00000001657/ENSMUSG00000001661/ENSMUSG00000001827/ENSMUSG00000002633/ENSMUSG00000004231/ENSMUSG00000005320/ENSMUSG00000006538/ENSMUSG00000006958/ENSMUSG00000008999/ENSMUSG00000013584/ENSMUSG00000014329/ENSMUSG00000017405/ENSMUSG00000018698/ENSMUSG00000019986/ENSMUSG00000020679/ENSMUSG00000020875/ENSMUSG00000022484/…	70	,Tbx2,Hoxb6,Hoxa10,Meox1,Hoxc8,Hoxc6,Folr1,Shh,Pax2,Fgfr4,Ihh,Chrd,Bmp7,Aldh1a2,Bicc1,Nek8,Lhx1,Ahi1,Hnf1b,Hoxb9,Hoxc10,Hoxc5,Nrp1,Sox17,Plxna2,Pax8,Lrp2,Hoxd8,Egf,Pitx2,Uncx,Nr2f2,Adgrg1,Emx1,Pkd2,Crb2,Hoxc9,Sostdc1,Alx1,Hoxa11,Hoxa9,Hoxa7,Hoxb4,Hoxb5,Hoxb7,Ccdc151,Ift88,Daam2,Hoxd11,Ppp2r3a,Hoxd9,Emx2,Ar,Dmrt2,Nog,Hoxb3,Cited1,Bmpr1b,Hoxb8,Tdrd5,Erbb4,Sim2,Anks6,Frat1,Tcf15,Hoxc4,Hoxb2,Hoxd3,Na…
GO:0042559	pteridine-containing compound biosynthetic process	2140-07-01	14/21213	0.0001904	0.00339972	0.00292367	ENSMUSG00000009566/ENSMUSG00000015806/ENSMUSG00000020098/ENSMUSG00000021048/ENSMUSG00000032067/ENSMUSG00000033735/ENSMUSG00000079427	7	,Fpgs,Qdpr,Pcbd1,Mthfd1,Pts,Spr,Mthfsl
GO:0042953	lipoprotein transport	2140-07-01	14/21213	0.0001904	0.00339972	0.00292367	ENSMUSG00000000440/ENSMUSG00000002944/ENSMUSG00000026726/ENSMUSG00000027070/ENSMUSG00000028158/ENSMUSG00000032081/ENSMUSG00000046562	7	,Pparg,Cd36,Cubn,Lrp2,Mttp,Apoc3,Unc119b
GO:0044872	lipoprotein localization	2140-07-01	14/21213	0.0001904	0.00339972	0.00292367	ENSMUSG00000000440/ENSMUSG00000002944/ENSMUSG00000026726/ENSMUSG00000027070/ENSMUSG00000028158/ENSMUSG00000032081/ENSMUSG00000046562	7	,Pparg,Cd36,Cubn,Lrp2,Mttp,Apoc3,Unc119b
GO:0009746	response to hexose	32/2140	164/21213	0.000197942	0.00352229	0.00302907	ENSMUSG00000004231/ENSMUSG00000005373/ENSMUSG00000005533/ENSMUSG00000015401/ENSMUSG00000017950/ENSMUSG00000020546/ENSMUSG00000020679/ENSMUSG00000022186/ENSMUSG00000022840/ENSMUSG00000022878/ENSMUSG00000023571/ENSMUSG00000023826/ENSMUSG00000024411/ENSMUSG00000026473/ENSMUSG00000026568/ENSMUSG00000028456/ENSMUSG00000028976/ENSMUSG00000029162/ENSMUSG00000029556/ENSMUSG00000030562/ENSMUSG00000031451/…	32	,Pax2,Mlxipl,Igf1r,Cltrn,Hnf4a,Stxbp4,Hnf1b,Oxct1,Adcy5,Adipoq,C1qtnf12,Prkn,Aqp4,Glul,Mpc2,Unc13b,Slc2a5,Khk,Hnf1a,Nox4,Gas6,Apoc3,C2cd2l,Ogt,Icam1,Nr0b2,Ildr2,Prkce,Nr1h4,Lepr,Gpx1,Gpr27
GO:0016125	sterol metabolic process	26/2140	123/21213	0.000204504	0.00362663	0.0031188	ENSMUSG00000005514/ENSMUSG00000018574/ENSMUSG00000021779/ENSMUSG00000022040/ENSMUSG00000022982/ENSMUSG00000024799/ENSMUSG00000025198/ENSMUSG00000026170/ENSMUSG00000026726/ENSMUSG00000027187/ENSMUSG00000027875/ENSMUSG00000028158/ENSMUSG00000028518/ENSMUSG00000028553/ENSMUSG00000028603/ENSMUSG00000029556/ENSMUSG00000030747/ENSMUSG00000031168/ENSMUSG00000031349/ENSMUSG00000032051/ENSMUSG00000032080/…	26	,Por,Acadvl,Thrb,Ephx2,Sod1,Tm7sf2,Erlin1,Cyp27a1,Cubn,Cat,Hmgcs2,Mttp,Prkaa2,Angptl3,Scp2,Hnf1a,Dgat2,Ebp,Nsdhl,Fdx1,Apoa4,Apoc3,Apoa1,Cebpa,Ces1d,Lepr
GO:0015698	inorganic anion transport	27/2140	130/21213	0.000211591	0.00373955	0.00321591	ENSMUSG00000000605/ENSMUSG00000004317/ENSMUSG00000005320/ENSMUSG00000005360/ENSMUSG00000006216/ENSMUSG00000006469/ENSMUSG00000006574/ENSMUSG00000017740/ENSMUSG00000020651/ENSMUSG00000021335/ENSMUSG00000021490/ENSMUSG00000023959/ENSMUSG00000024935/ENSMUSG00000025418/ENSMUSG00000027202/ENSMUSG00000029700/ENSMUSG00000029843/ENSMUSG00000031766/ENSMUSG00000031883/ENSMUSG00000032114/ENSMUSG00000032599/…	27	,Clcn4,Clcn5,Fgfr4,Slc1a3,Clcnkb,Slc34a3,Slc4a1,Slc12a5,Slc26a4,Slc17a1,Slc34a1,Clic5,Slc1a1,Bsnd,Slc12a1,Slc13a1,Slc13a4,Slc12a3,Car7,Slc37a4,Ip6k2,Gabrb3,Clcnka,Fxyd1,Slc26a7,Aqp6,Slc26a1
GO:0043434	response to peptide hormone	48/2140	282/21213	0.000212578	0.00374426	0.00321996	ENSMUSG00000000440/ENSMUSG00000005533/ENSMUSG00000006127/ENSMUSG00000006724/ENSMUSG00000012705/ENSMUSG00000018126/ENSMUSG00000018566/ENSMUSG00000020091/ENSMUSG00000020176/ENSMUSG00000020546/ENSMUSG00000022383/ENSMUSG00000022551/ENSMUSG00000022878/ENSMUSG00000022994/ENSMUSG00000023571/ENSMUSG00000024353/ENSMUSG00000024955/ENSMUSG00000024990/ENSMUSG00000025082/ENSMUSG00000025127/ENSMUSG00000025586/…	48	,Pparg,Igf1r,Inpp5k,Cyp27b1,Retn,Baiap2l2,Slc2a4,Eif4ebp2,Grb10,Stxbp4,Ppara,Cyc1,Adipoq,Adcy6,C1qtnf12,Mzb1,Esrra,Rbp4,Vwa2,Gcgr,Cpeb1,Prkcq,Grb14,Pck1,Ahcyl1,Aldob,Agtrap,Prkcz,Khk,Agt,Apoc3,Kank1,Cdo1,Ogt,Pdk2,Cpeb2,Pklr,Trarg1,Irs3,Nr1h4,Agtr1a,Cited1,Ghr,Kl,Serpina3c,Serpina1a,Serpina1b,Serpina1e
GO:0044106	cellular amine metabolic process	19/2140	78/21213	0.00021362	0.0037499	0.00322482	ENSMUSG00000000958/ENSMUSG00000023120/ENSMUSG00000023826/ENSMUSG00000025194/ENSMUSG00000025283/ENSMUSG00000026179/ENSMUSG00000026866/ENSMUSG00000026986/ENSMUSG00000027950/ENSMUSG00000029524/ENSMUSG00000033917/ENSMUSG00000039783/ENSMUSG00000040147/ENSMUSG00000040706/ENSMUSG00000042102/ENSMUSG00000047638/ENSMUSG00000057228/ENSMUSG00000057880/ENSMUSG00000069835	19	,Slc7a7,Ldc1,Prkn,Abcc2,Gm10768,Sat1,Pnkd,Kynu,Hnmt,Chrnb2,Sirt4,Gde1,Kmo,Maob,Agmat,Dmgdh,Nr1h4,Aadat,Abat,Sat2
GO:0034284	response to monosaccharide	32/2140	165/21213	0.000222223	0.00388778	0.00334339	ENSMUSG00000004231/ENSMUSG00000005373/ENSMUSG00000005533/ENSMUSG00000015401/ENSMUSG00000017950/ENSMUSG00000020546/ENSMUSG00000020679/ENSMUSG00000022186/ENSMUSG00000022840/ENSMUSG00000022878/ENSMUSG00000023571/ENSMUSG00000023826/ENSMUSG00000024411/ENSMUSG00000026473/ENSMUSG00000026568/ENSMUSG00000028456/ENSMUSG00000028976/ENSMUSG00000029162/ENSMUSG00000029556/ENSMUSG00000030562/ENSMUSG00000031451/…	32	,Pax2,Mlxipl,Igf1r,Cltrn,Hnf4a,Stxbp4,Hnf1b,Oxct1,Adcy5,Adipoq,C1qtnf12,Prkn,Aqp4,Glul,Mpc2,Unc13b,Slc2a5,Khk,Hnf1a,Nox4,Gas6,Apoc3,C2cd2l,Ogt,Icam1,Nr0b2,Ildr2,Prkce,Nr1h4,Lepr,Gpx1,Gpr27
GO:0006869	lipid transport	50/2140	298/21213	0.000226902	0.00395631	0.00340232	ENSMUSG00000000440/ENSMUSG00000002108/ENSMUSG00000002633/ENSMUSG00000002944/ENSMUSG00000003623/ENSMUSG00000004668/ENSMUSG00000009646/ENSMUSG00000012705/ENSMUSG00000018796/ENSMUSG00000020798/ENSMUSG00000020865/ENSMUSG00000022366/ENSMUSG00000022383/ENSMUSG00000022878/ENSMUSG00000023073/ENSMUSG00000024391/ENSMUSG00000024990/ENSMUSG00000025194/ENSMUSG00000025723/ENSMUSG00000027359/ENSMUSG00000028003/…	50	,Pparg,Nr1h3,Shh,Cd36,Crot,Abca13,Pla2g12b,Retn,Acsl1,Spns3,Abcc3,Slc22a22,Ppara,Adipoq,Slc10a2,Apom,Rbp4,Abcc2,Gm10768,Nmb,Slc27a2,Lrat,Egf,Abca4,Mttp,Stra6l,Scp2,Fabp3,Hnf1a,Abcg2,Agt,Apoa4,Apoc3,Apoa1,C2cd2l,Slc51a,Bmp6,Pla2g5,Abca9,Abca8a,Proca1,Osbpl1a,Stard5,Agtr1a,Fzd4,Rft1,Cyp2j5,Slc51b,Fabp1,Ren1,Ren2,Cpt1b
GO:0003085	negative regulation of systemic arterial blood pressure	2140-09-01	23/21213	0.000233156	0.00405176	0.00348441	ENSMUSG00000002944/ENSMUSG00000006818/ENSMUSG00000024589/ENSMUSG00000025235/ENSMUSG00000030669/ENSMUSG00000031489/ENSMUSG00000045875/ENSMUSG00000058488/ENSMUSG00000061119	9	,Cd36,Sod2,Nedd4l,Bbs4,Calca,Adrb3,Adra1a,Kl,Prcp
GO:0009952	anterior/posterior pattern specification	40/2140	224/21213	0.000252033	0.0043652	0.00375396	ENSMUSG00000000690/ENSMUSG00000000938/ENSMUSG00000001493/ENSMUSG00000001657/ENSMUSG00000001661/ENSMUSG00000002633/ENSMUSG00000013584/ENSMUSG00000018698/ENSMUSG00000020679/ENSMUSG00000020875/ENSMUSG00000022484/ENSMUSG00000022485/ENSMUSG00000025902/ENSMUSG00000026640/ENSMUSG00000027102/ENSMUSG00000030551/ENSMUSG00000035403/ENSMUSG00000036139/ENSMUSG00000036602/ENSMUSG00000038210/ENSMUSG00000038227/…	40	,Hoxb6,Hoxa10,Meox1,Hoxc8,Hoxc6,Shh,Aldh1a2,Lhx1,Hnf1b,Hoxb9,Hoxc10,Hoxc5,Sox17,Plxna2,Hoxd8,Nr2f2,Crb2,Hoxc9,Alx1,Hoxa11,Hoxa9,Hoxa7,Hoxb4,Hoxb5,Hoxb7,Ift88,Hoxd11,Ppp2r3a,Hoxd9,Emx2,Dmrt2,Nog,Hoxb3,Hoxb8,Tdrd5,Tcf15,Hoxc4,Hoxb2,Hoxd3,Hoxd4
GO:0008299	isoprenoid biosynthetic process	2140-10-01	28/21213	0.000254116	0.00437214	0.00375993	ENSMUSG00000013584/ENSMUSG00000021214/ENSMUSG00000027875/ENSMUSG00000029319/ENSMUSG00000032315/ENSMUSG00000037542/ENSMUSG00000038240/ENSMUSG00000053279/ENSMUSG00000056148/ENSMUSG00000069456	10	,Aldh1a2,Akr1c18,Hmgcs2,Coq2,Cyp1a1,Aldh8a1,Pdss2,Aldh1a1,E030003E18Rik,Rdh9,Rdh16
GO:0061217	regulation of mesonephros development	2140-10-01	28/21213	0.000254116	0.00437214	0.00375993	ENSMUSG00000004231/ENSMUSG00000018698/ENSMUSG00000020679/ENSMUSG00000026976/ENSMUSG00000031665/ENSMUSG00000031980/ENSMUSG00000038721/ENSMUSG00000048616/ENSMUSG00000049115/ENSMUSG00000051397	10	,Pax2,Lhx1,Hnf1b,Pax8,Sall1,Agt,Hoxb7,Nog,Agtr1a,Tacstd2
GO:0072028	nephron morphogenesis	19/2140	79/21213	0.000255014	0.00437312	0.00376077	ENSMUSG00000002633/ENSMUSG00000004231/ENSMUSG00000008999/ENSMUSG00000014164/ENSMUSG00000018486/ENSMUSG00000018698/ENSMUSG00000019986/ENSMUSG00000020679/ENSMUSG00000026976/ENSMUSG00000031665/ENSMUSG00000031980/ENSMUSG00000038210/ENSMUSG00000038721/ENSMUSG00000042499/ENSMUSG00000045680/ENSMUSG00000048616/ENSMUSG00000049115/ENSMUSG00000051159/ENSMUSG00000051397	19	,Shh,Pax2,Bmp7,Klhl3,Wnt9b,Lhx1,Ahi1,Hnf1b,Pax8,Sall1,Agt,Hoxa11,Hoxb7,Hoxd11,Tcf21,Nog,Agtr1a,Cited1,Tacstd2
GO:0019915	lipid storage	17/2140	67/21213	0.000268368	0.00458697	0.00394467	ENSMUSG00000000440/ENSMUSG00000000594/ENSMUSG00000002108/ENSMUSG00000002661/ENSMUSG00000002944/ENSMUSG00000011305/ENSMUSG00000015568/ENSMUSG00000021665/ENSMUSG00000022215/ENSMUSG00000022383/ENSMUSG00000028553/ENSMUSG00000030747/ENSMUSG00000032083/ENSMUSG00000042010/ENSMUSG00000048486/ENSMUSG00000051314/ENSMUSG00000071657	17	,Pparg,Gm2a,Nr1h3,Alkbh7,Cd36,Plin5,Lpl,Hexb,Fitm1,Ppara,Angptl3,Dgat2,Apoa1,Acacb,Fitm2,Ffar2,Bscl2
GO:0006979	response to oxidative stress	60/2140	378/21213	0.000271686	0.00462846	0.00398035	ENSMUSG00000001786/ENSMUSG00000002944/ENSMUSG00000004231/ENSMUSG00000004341/ENSMUSG00000004655/ENSMUSG00000005981/ENSMUSG00000006235/ENSMUSG00000006574/ENSMUSG00000006818/ENSMUSG00000010051/ENSMUSG00000013593/ENSMUSG00000015337/ENSMUSG00000018339/ENSMUSG00000018411/ENSMUSG00000020022/ENSMUSG00000021032/ENSMUSG00000021214/ENSMUSG00000022450/ENSMUSG00000022574/ENSMUSG00000022820/ENSMUSG00000022878/…	60	,Fbxo7,Cd36,Pax2,Gpx6,Aqp1,Trap1,Epor,Slc4a1,Sod2,Hyal1,Ndufs2,Endog,Gpx3,Mapt,Ndufa12,Ngb,Akr1c18,Ndufa6,Naprt,Ndufb4,Ndufb4b,Adipoq,Sod1,Prkn,Prdx5,Prdx3,Pde8a,Cat,Cst3,Car3,Chrna4,Gclm,Xpa,Pink1,Ppargc1a,Hnf1a,Coq7,Pdilt,Hdac6,Cryab,Apoa4,Gclc,Rbm11,Lrrk2,Aifm1,Vnn1,Txnip,Pdk2,Cpeb2,Rgs14,Aldh1a1,E030003E18Rik,Fabp1,Slc8a1,Fxn,Ptk2b,Ndufs8,Gpx1,Romo1,Tldc2,Txnrd2,Gpx4
GO:0001990	regulation of systemic arterial blood pressure by hormone	13/2140	44/21213	0.000278876	0.00473542	0.00407234	ENSMUSG00000005220/ENSMUSG00000006519/ENSMUSG00000015405/ENSMUSG00000027524/ENSMUSG00000028024/ENSMUSG00000031390/ENSMUSG00000031891/ENSMUSG00000031980/ENSMUSG00000038224/ENSMUSG00000049115/ENSMUSG00000052520/ENSMUSG00000057123/ENSMUSG00000070645	13	,Corin,Cyba,Ace2,Edn3,Enpep,Avpr2,Hsd11b2,Agt,Serpinf2,Agtr1a,Cyp2j5,Gja5,Ren1,Ren2
GO:0072522	purine-containing compound biosynthetic process	44/2140	255/21213	0.000280948	0.00475507	0.00408923	ENSMUSG00000000563/ENSMUSG00000001240/ENSMUSG00000003072/ENSMUSG00000004655/ENSMUSG00000009995/ENSMUSG00000016252/ENSMUSG00000018770/ENSMUSG00000020431/ENSMUSG00000020444/ENSMUSG00000020534/ENSMUSG00000021048/ENSMUSG00000022206/ENSMUSG00000022551/ENSMUSG00000022840/ENSMUSG00000022890/ENSMUSG00000022994/ENSMUSG00000023826/ENSMUSG00000024899/ENSMUSG00000025393/ENSMUSG00000025742/ENSMUSG00000025781/…	44	,Atp5pb,Ramp2,Atp5d,Aqp1,Taz,Atp5e,Atp5g3,Adcy1,Guk1,Shmt1,Mthfd1,Npr3,Cyc1,Adcy5,Atp5j,Adcy6,Prkn,Papss2,Atp5b,Prps2,Atp5c1,Npr1,Gucy1b1,Ppcs,Ppargc1a,Calca,Adrb3,Ldhd,Acat1,Guca2b,Pank1,Gucy1a1,Atp5h,Palm,Atp6v0a4,Adk,Ptger3,Pklr,Chchd10,Atp5k,Dmac2l,Ptk2b,Calcrl,Cox5b
GO:0006699	bile acid biosynthetic process	2140-08-01	19/21213	0.00028805	0.00482809	0.00415203	ENSMUSG00000005320/ENSMUSG00000010175/ENSMUSG00000022244/ENSMUSG00000027359/ENSMUSG00000029556/ENSMUSG00000039653/ENSMUSG00000047638/ENSMUSG00000075520	8	,Fgfr4,Prox1,Amacr,Slc27a2,Hnf1a,Baat,Nr1h4,Malrd1
GO:0019400	alditol metabolic process	2140-08-01	19/21213	0.00028805	0.00482809	0.00415203	ENSMUSG00000012187/ENSMUSG00000025059/ENSMUSG00000027227/ENSMUSG00000027513/ENSMUSG00000028553/ENSMUSG00000029319/ENSMUSG00000030747/ENSMUSG00000034371	8	,Mogat1,Gk,Sord,Pck1,Angptl3,Coq2,Dgat2,Tkfc
GO:0032332	positive regulation of chondrocyte differentiation	2140-08-01	19/21213	0.00028805	0.00482809	0.00415203	ENSMUSG00000005514/ENSMUSG00000021779/ENSMUSG00000038210/ENSMUSG00000039004/ENSMUSG00000042485/ENSMUSG00000042499/ENSMUSG00000051910/ENSMUSG00000057967	8	,Por,Thrb,Hoxa11,Bmp6,Mustn1,Hoxd11,Sox6,Fgf18
GO:0010823	negative regulation of mitochondrion organization	14/2140	50/21213	0.000306213	0.00511603	0.00439965	ENSMUSG00000016319/ENSMUSG00000018411/ENSMUSG00000022679/ENSMUSG00000023826/ENSMUSG00000025933/ENSMUSG00000028756/ENSMUSG00000029167/ENSMUSG00000029524/ENSMUSG00000035069/ENSMUSG00000036273/ENSMUSG00000036880/ENSMUSG00000037316/ENSMUSG00000059363/ENSMUSG00000063856	14	,Slc25a5,Mapt,Mpv17l,Prkn,Tmem14a,Pink1,Ppargc1a,Sirt4,Oma1,Lrrk2,Acaa2,Bag4,Fxn,Gpx1
GO:0009071	serine family amino acid catabolic process	2140-06-01	11/21213	0.000308822	0.00512664	0.00440878	ENSMUSG00000020534/ENSMUSG00000024827/ENSMUSG00000033022/ENSMUSG00000034424/ENSMUSG00000042096/ENSMUSG00000054474	6	,Shmt1,Gldc,Cdo1,Gcsh,Dao,Thnsl2
GO:0033603	positive regulation of dopamine secretion	2140-06-01	11/21213	0.000308822	0.00512664	0.00440878	ENSMUSG00000027577/ENSMUSG00000027950/ENSMUSG00000028756/ENSMUSG00000036330/ENSMUSG00000061353/ENSMUSG00000090223	6	,Chrna4,Chrnb2,Pink1,Slc18a1,Cxcl12,Pcp4
GO:0009749	response to glucose	31/2140	161/21213	0.000315318	0.00521781	0.00448718	ENSMUSG00000004231/ENSMUSG00000005373/ENSMUSG00000005533/ENSMUSG00000015401/ENSMUSG00000017950/ENSMUSG00000020546/ENSMUSG00000020679/ENSMUSG00000022186/ENSMUSG00000022840/ENSMUSG00000022878/ENSMUSG00000023571/ENSMUSG00000023826/ENSMUSG00000024411/ENSMUSG00000026473/ENSMUSG00000026568/ENSMUSG00000028456/ENSMUSG00000029162/ENSMUSG00000029556/ENSMUSG00000030562/ENSMUSG00000031451/ENSMUSG00000032081/…	31	,Pax2,Mlxipl,Igf1r,Cltrn,Hnf4a,Stxbp4,Hnf1b,Oxct1,Adcy5,Adipoq,C1qtnf12,Prkn,Aqp4,Glul,Mpc2,Unc13b,Khk,Hnf1a,Nox4,Gas6,Apoc3,C2cd2l,Ogt,Icam1,Nr0b2,Ildr2,Prkce,Nr1h4,Lepr,Gpx1,Gpr27
GO:0000097	sulfur amino acid biosynthetic process	2140-07-01	15/21213	0.000325925	0.00530879	0.00456542	ENSMUSG00000006345/ENSMUSG00000020629/ENSMUSG00000021048/ENSMUSG00000024039/ENSMUSG00000028179/ENSMUSG00000042118/ENSMUSG00000074768	7	,Ggt1,Adi1,Mthfd1,Cbs,Cth,Bhmt2,Bhmt
GO:0006883	cellular sodium ion homeostasis	2140-07-01	15/21213	0.000325925	0.00530879	0.00456542	ENSMUSG00000026576/ENSMUSG00000029359/ENSMUSG00000031618/ENSMUSG00000031980/ENSMUSG00000041329/ENSMUSG00000054640/ENSMUSG00000079105	7	,Atp1b1,Tesc,Nr3c2,Agt,Atp1b2,Slc8a1,C7
GO:0032530	regulation of microvillus organization	2140-07-01	15/21213	0.000325925	0.00530879	0.00456542	ENSMUSG00000017950/ENSMUSG00000025497/ENSMUSG00000025608/ENSMUSG00000026175/ENSMUSG00000030838/ENSMUSG00000034918/ENSMUSG00000049493	7	,Hnf4a,Cdhr5,Podxl,Vil1,Ush1c,Cdhr2,Pls1
GO:0072337	modified amino acid transport	2140-07-01	15/21213	0.000325925	0.00530879	0.00456542	ENSMUSG00000001436/ENSMUSG00000001827/ENSMUSG00000006641/ENSMUSG00000009378/ENSMUSG00000027070/ENSMUSG00000030492/ENSMUSG00000063796	7	,Slc19a1,Folr1,Slc5a6,Slc16a12,Lrp2,Slc7a9,Slc22a8
GO:0072498	embryonic skeletal joint development	2140-07-01	15/21213	0.000325925	0.00530879	0.00456542	ENSMUSG00000006538/ENSMUSG00000008999/ENSMUSG00000010051/ENSMUSG00000022330/ENSMUSG00000038210/ENSMUSG00000042499/ENSMUSG00000048616	7	,Ihh,Bmp7,Hyal1,Osr2,Hoxa11,Hoxd11,Nog
GO:0009185	ribonucleoside diphosphate metabolic process	20/2140	87/21213	0.000338349	0.00549395	0.00472465	ENSMUSG00000005373/ENSMUSG00000020080/ENSMUSG00000020444/ENSMUSG00000020456/ENSMUSG00000020475/ENSMUSG00000021236/ENSMUSG00000021255/ENSMUSG00000022383/ENSMUSG00000023019/ENSMUSG00000025815/ENSMUSG00000028307/ENSMUSG00000028518/ENSMUSG00000029162/ENSMUSG00000029167/ENSMUSG00000034160/ENSMUSG00000034371/ENSMUSG00000036073/ENSMUSG00000041237/ENSMUSG00000045211/ENSMUSG00000069805	20	,Mlxipl,Hkdc1,Guk1,Ogdh,Pgam2,Entpd5,Esrrb,Ppara,Gpd1,Dhtkd1,Aldob,Prkaa2,Khk,Ppargc1a,Ogt,Tkfc,Galt,Pklr,Nudt18,Fbp1
GO:0006164	purine nucleotide biosynthetic process	43/2140	250/21213	0.000351094	0.00568312	0.00488733	ENSMUSG00000000563/ENSMUSG00000001240/ENSMUSG00000003072/ENSMUSG00000004655/ENSMUSG00000009995/ENSMUSG00000016252/ENSMUSG00000018770/ENSMUSG00000020431/ENSMUSG00000020444/ENSMUSG00000021048/ENSMUSG00000022206/ENSMUSG00000022551/ENSMUSG00000022840/ENSMUSG00000022890/ENSMUSG00000022994/ENSMUSG00000023826/ENSMUSG00000024899/ENSMUSG00000025393/ENSMUSG00000025742/ENSMUSG00000025781/ENSMUSG00000027931/…	43	,Atp5pb,Ramp2,Atp5d,Aqp1,Taz,Atp5e,Atp5g3,Adcy1,Guk1,Mthfd1,Npr3,Cyc1,Adcy5,Atp5j,Adcy6,Prkn,Papss2,Atp5b,Prps2,Atp5c1,Npr1,Gucy1b1,Ppcs,Ppargc1a,Calca,Adrb3,Ldhd,Acat1,Guca2b,Pank1,Gucy1a1,Atp5h,Palm,Atp6v0a4,Adk,Ptger3,Pklr,Chchd10,Atp5k,Dmac2l,Ptk2b,Calcrl,Cox5b
GO:0008206	bile acid metabolic process	2140-10-01	29/21213	0.000353016	0.0056965	0.00489883	ENSMUSG00000005320/ENSMUSG00000010175/ENSMUSG00000022244/ENSMUSG00000027359/ENSMUSG00000028467/ENSMUSG00000029556/ENSMUSG00000039653/ENSMUSG00000047638/ENSMUSG00000075520/ENSMUSG00000079262	10	,Fgfr4,Prox1,Amacr,Slc27a2,Gba2,Hnf1a,Baat,Nr1h4,Malrd1,Slco1a6
GO:0009743	response to carbohydrate	33/2140	177/21213	0.000380306	0.00611787	0.0052612	ENSMUSG00000004231/ENSMUSG00000005373/ENSMUSG00000005533/ENSMUSG00000015401/ENSMUSG00000017950/ENSMUSG00000020546/ENSMUSG00000020679/ENSMUSG00000022186/ENSMUSG00000022840/ENSMUSG00000022878/ENSMUSG00000023571/ENSMUSG00000023826/ENSMUSG00000024411/ENSMUSG00000026473/ENSMUSG00000026568/ENSMUSG00000028456/ENSMUSG00000028976/ENSMUSG00000029162/ENSMUSG00000029556/ENSMUSG00000030562/ENSMUSG00000031451/…	33	,Pax2,Mlxipl,Igf1r,Cltrn,Hnf4a,Stxbp4,Hnf1b,Oxct1,Adcy5,Adipoq,C1qtnf12,Prkn,Aqp4,Glul,Mpc2,Unc13b,Slc2a5,Khk,Hnf1a,Nox4,Gas6,Apoc3,C2cd2l,Ogt,Icam1,Nr0b2,Ildr2,Prkce,Nr1h4,Lepr,Calcrl,Gpx1,Gpr27
GO:0019748	secondary metabolic process	14/2140	51/21213	0.00038332	0.00614731	0.00528653	ENSMUSG00000001666/ENSMUSG00000003559/ENSMUSG00000016194/ENSMUSG00000020475/ENSMUSG00000021214/ENSMUSG00000025194/ENSMUSG00000028167/ENSMUSG00000028743/ENSMUSG00000032315/ENSMUSG00000032839/ENSMUSG00000039783/ENSMUSG00000040170/ENSMUSG00000040181/ENSMUSG00000051159	14	,Ddt,As3mt,Hsd11b1,Pgam2,Akr1c18,Abcc2,Gm10768,Bdh2,Akr7a5,Cyp1a1,Trpc1,Kmo,Fmo2,Fmo1,Cited1
GO:0016051	carbohydrate biosynthetic process	33/2140	178/21213	0.000422495	0.00675473	0.00580888	ENSMUSG00000002769/ENSMUSG00000006127/ENSMUSG00000006542/ENSMUSG00000017950/ENSMUSG00000018999/ENSMUSG00000020176/ENSMUSG00000020475/ENSMUSG00000021255/ENSMUSG00000021456/ENSMUSG00000022383/ENSMUSG00000022878/ENSMUSG00000023019/ENSMUSG00000023571/ENSMUSG00000024990/ENSMUSG00000025317/ENSMUSG00000026156/ENSMUSG00000027227/ENSMUSG00000027513/ENSMUSG00000027765/ENSMUSG00000028017/ENSMUSG00000028692/…	33	,Gnmt,Inpp5k,Prkag3,Hnf4a,Slc35b4,Grb10,Pgam2,Esrrb,Fbp2,Ppara,Adipoq,Gpd1,C1qtnf12,Rbp4,Car5a,B3gat2,Sord,Pck1,P2ry1,Egf,Akr1a1,Dgat2,Ndufab1,Pth1r,Ogt,Pdk2,St6galnac5,Lepr,Ptk2b,Chst8,Acadm,Fbp1,G6pc
GO:0003084	positive regulation of systemic arterial blood pressure	2140-08-01	20/21213	0.000437785	0.00689312	0.0059279	ENSMUSG00000006519/ENSMUSG00000030551/ENSMUSG00000031390/ENSMUSG00000031891/ENSMUSG00000031980/ENSMUSG00000045875/ENSMUSG00000045962/ENSMUSG00000052520	8	,Cyba,Nr2f2,Avpr2,Hsd11b2,Agt,Adra1a,Wnk1,Cyp2j5
GO:0033865	nucleoside bisphosphate metabolic process	2140-08-01	20/21213	0.000437785	0.00689312	0.0059279	ENSMUSG00000003623/ENSMUSG00000021646/ENSMUSG00000024899/ENSMUSG00000028636/ENSMUSG00000029269/ENSMUSG00000031767/ENSMUSG00000032047/ENSMUSG00000033610	8	,Crot,Mccc2,Papss2,Ppcs,Sult1b1,Nudt7,Acat1,Pank1
GO:0033875	ribonucleoside bisphosphate metabolic process	2140-08-01	20/21213	0.000437785	0.00689312	0.0059279	ENSMUSG00000003623/ENSMUSG00000021646/ENSMUSG00000024899/ENSMUSG00000028636/ENSMUSG00000029269/ENSMUSG00000031767/ENSMUSG00000032047/ENSMUSG00000033610	8	,Crot,Mccc2,Papss2,Ppcs,Sult1b1,Nudt7,Acat1,Pank1
GO:0034032	purine nucleoside bisphosphate metabolic process	2140-08-01	20/21213	0.000437785	0.00689312	0.0059279	ENSMUSG00000003623/ENSMUSG00000021646/ENSMUSG00000024899/ENSMUSG00000028636/ENSMUSG00000029269/ENSMUSG00000031767/ENSMUSG00000032047/ENSMUSG00000033610	8	,Crot,Mccc2,Papss2,Ppcs,Sult1b1,Nudt7,Acat1,Pank1
GO:0042537	benzene-containing compound metabolic process	2140-08-01	20/21213	0.000437785	0.00689312	0.0059279	ENSMUSG00000026866/ENSMUSG00000027870/ENSMUSG00000028713/ENSMUSG00000039783/ENSMUSG00000040213/ENSMUSG00000040562/ENSMUSG00000057228/ENSMUSG00000089960	8	,Kynu,Hao2,Cyp4b1,Kmo,Kyat3,Gstm2,Aadat,Ugt1a1
GO:0009636	response to toxic substance	23/2140	109/21213	0.00047577	0.00746859	0.00642279	ENSMUSG00000002944/ENSMUSG00000003477/ENSMUSG00000006818/ENSMUSG00000020182/ENSMUSG00000021996/ENSMUSG00000022040/ENSMUSG00000022982/ENSMUSG00000023826/ENSMUSG00000024354/ENSMUSG00000025194/ENSMUSG00000028329/ENSMUSG00000028756/ENSMUSG00000031161/ENSMUSG00000032080/ENSMUSG00000032315/ENSMUSG00000037434/ENSMUSG00000040562/ENSMUSG00000043448/ENSMUSG00000056973/ENSMUSG00000063683/ENSMUSG00000063796/…	23	,Cd36,Inmt,Sod2,Ddc,Esd,Ephx2,Sod1,Prkn,Slc23a1,Abcc2,Gm10768,Xpa,Pink1,Hdac6,Apoa4,Cyp1a1,Slc30a1,Gstm2,Gjc2,Ces1d,Glyat,Slc22a8,Gpx1,Ass1
GO:0010675	regulation of cellular carbohydrate metabolic process	28/2140	144/21213	0.000509501	0.007974	0.00685743	ENSMUSG00000002769/ENSMUSG00000006127/ENSMUSG00000016194/ENSMUSG00000017950/ENSMUSG00000018999/ENSMUSG00000020176/ENSMUSG00000020475/ENSMUSG00000021255/ENSMUSG00000022383/ENSMUSG00000022878/ENSMUSG00000023571/ENSMUSG00000023826/ENSMUSG00000025127/ENSMUSG00000027765/ENSMUSG00000029162/ENSMUSG00000029167/ENSMUSG00000030747/ENSMUSG00000032492/ENSMUSG00000034160/ENSMUSG00000038967/ENSMUSG00000042010/…	28	,Gnmt,Inpp5k,Hsd11b1,Hnf4a,Slc35b4,Grb10,Pgam2,Esrrb,Ppara,Adipoq,C1qtnf12,Prkn,Gcgr,P2ry1,Khk,Ppargc1a,Dgat2,Pth1r,Ogt,Pdk2,Acacb,Prkce,Lepr,Ptk2b,Acadm,Fbp1,Mlycd,Ugt1a1
GO:0048704	embryonic skeletal system morphogenesis	22/2140	103/21213	0.00052451	0.00818171	0.00703605	ENSMUSG00000000690/ENSMUSG00000008999/ENSMUSG00000010051/ENSMUSG00000018486/ENSMUSG00000018698/ENSMUSG00000022330/ENSMUSG00000036139/ENSMUSG00000036602/ENSMUSG00000038210/ENSMUSG00000038236/ENSMUSG00000038692/ENSMUSG00000038700/ENSMUSG00000038721/ENSMUSG00000042499/ENSMUSG00000043342/ENSMUSG00000046822/ENSMUSG00000048616/ENSMUSG00000048763/ENSMUSG00000056648/ENSMUSG00000075588/ENSMUSG00000079277/…	22	,Hoxb6,Bmp7,Hyal1,Wnt9b,Lhx1,Osr2,Hoxc9,Alx1,Hoxa11,Hoxa7,Hoxb4,Hoxb5,Hoxb7,Hoxd11,Hoxd9,Slc39a3,Nog,Hoxb3,Hoxb8,Hoxb2,Hoxd3,Hoxd4
GO:0023061	signal release	68/2140	452/21213	0.000527411	0.00818171	0.00703605	ENSMUSG00000000440/ENSMUSG00000003378/ENSMUSG00000003872/ENSMUSG00000004655/ENSMUSG00000005320/ENSMUSG00000012705/ENSMUSG00000015401/ENSMUSG00000017950/ENSMUSG00000019906/ENSMUSG00000020546/ENSMUSG00000020679/ENSMUSG00000021684/ENSMUSG00000021749/ENSMUSG00000021794/ENSMUSG00000022186/ENSMUSG00000022840/ENSMUSG00000022878/ENSMUSG00000023064/ENSMUSG00000023236/ENSMUSG00000023571/ENSMUSG00000023826/…	68	,Pparg,Grik5,Lin7b,Aqp1,Fgfr4,Retn,Cltrn,Hnf4a,Lin7a,Stxbp4,Hnf1b,Pde8b,Oit1,Glud1,Oxct1,Adcy5,Adipoq,Sncg,Scg5,C1qtnf12,Prkn,Prepl,Cpt1a,Rbp4,Sirt3,Nmb,Tfap2b,Pnkd,Glul,Mpc2,Pax8,Lrp2,Edn3,P2ry1,Hadh,Fga,Unc13b,Cckar,Sirt4,Hnf1a,Syt3,Sytl4,Pde4c,Agt,C2cd2l,Fgg,Lrrk2,Npy1r,Rab11fip3,Slc30a1,Nr0b2,Bmp6,Ptger3,Ildr2,Adora1,Prkce,Nr1h4,Agtr1a,Fzd4,Ffar2,Casr,Cyp2j5,Dtnbp1,Lepr,Abat,Syt17,Ren1,Ren2,G…
GO:0006071	glycerol metabolic process	2140-07-01	16/21213	0.000529071	0.00818171	0.00703605	ENSMUSG00000012187/ENSMUSG00000025059/ENSMUSG00000027513/ENSMUSG00000028553/ENSMUSG00000029319/ENSMUSG00000030747/ENSMUSG00000034371	7	,Mogat1,Gk,Pck1,Angptl3,Coq2,Dgat2,Tkfc
GO:0009070	serine family amino acid biosynthetic process	2140-07-01	16/21213	0.000529071	0.00818171	0.00703605	ENSMUSG00000006345/ENSMUSG00000020534/ENSMUSG00000021048/ENSMUSG00000024039/ENSMUSG00000028179/ENSMUSG00000049091/ENSMUSG00000089678	7	,Ggt1,Shmt1,Mthfd1,Cbs,Cth,Sephs2,Agxt2
GO:0006086	acetyl-CoA biosynthetic process from pyruvate	2140-06-01	12/21213	0.000564903	0.00860773	0.00740241	ENSMUSG00000020664/ENSMUSG00000021748/ENSMUSG00000023861/ENSMUSG00000026568/ENSMUSG00000031299/ENSMUSG00000038967	6	,Dld,Pdhb,Mpc1,Mpc2,Pdha1,Pdk2
GO:0010889	regulation of sequestering of triglyceride	2140-06-01	12/21213	0.000564903	0.00860773	0.00740241	ENSMUSG00000000440/ENSMUSG00000011305/ENSMUSG00000015568/ENSMUSG00000022215/ENSMUSG00000022383/ENSMUSG00000048486	6	,Pparg,Plin5,Lpl,Fitm1,Ppara,Fitm2
GO:0042178	xenobiotic catabolic process	2140-06-01	12/21213	0.000564903	0.00860773	0.00740241	ENSMUSG00000018796/ENSMUSG00000028199/ENSMUSG00000032315/ENSMUSG00000040562/ENSMUSG00000058135/ENSMUSG00000089960	6	,Acsl1,Cryz,Cyp1a1,Gstm2,Gstm1,Ugt1a1
GO:0046322	negative regulation of fatty acid oxidation	2140-06-01	12/21213	0.000564903	0.00860773	0.00740241	ENSMUSG00000011305/ENSMUSG00000018574/ENSMUSG00000026385/ENSMUSG00000029524/ENSMUSG00000030747/ENSMUSG00000042010	6	,Plin5,Acadvl,Dbi,Sirt4,Dgat2,Acacb
GO:0072044	collecting duct development	2140-06-01	12/21213	0.000564903	0.00860773	0.00740241	ENSMUSG00000004231/ENSMUSG00000018486/ENSMUSG00000023013/ENSMUSG00000025927/ENSMUSG00000026976/ENSMUSG00000028222	6	,Pax2,Wnt9b,Aqp2,Tfap2b,Pax8,Calb1
GO:0009152	purine ribonucleotide biosynthetic process	41/2140	241/21213	0.000597081	0.00907144	0.00780119	ENSMUSG00000000563/ENSMUSG00000001240/ENSMUSG00000003072/ENSMUSG00000004655/ENSMUSG00000009995/ENSMUSG00000016252/ENSMUSG00000018770/ENSMUSG00000020431/ENSMUSG00000020444/ENSMUSG00000022206/ENSMUSG00000022551/ENSMUSG00000022840/ENSMUSG00000022890/ENSMUSG00000022994/ENSMUSG00000023826/ENSMUSG00000024899/ENSMUSG00000025393/ENSMUSG00000025742/ENSMUSG00000025781/ENSMUSG00000027931/ENSMUSG00000028005/…	41	,Atp5pb,Ramp2,Atp5d,Aqp1,Taz,Atp5e,Atp5g3,Adcy1,Guk1,Npr3,Cyc1,Adcy5,Atp5j,Adcy6,Prkn,Papss2,Atp5b,Prps2,Atp5c1,Npr1,Gucy1b1,Ppcs,Ppargc1a,Calca,Adrb3,Ldhd,Acat1,Guca2b,Pank1,Gucy1a1,Atp5h,Palm,Atp6v0a4,Ptger3,Pklr,Chchd10,Atp5k,Dmac2l,Ptk2b,Calcrl,Cox5b
GO:0009132	nucleoside diphosphate metabolic process	22/2140	104/21213	0.000602908	0.00910671	0.00783153	ENSMUSG00000005373/ENSMUSG00000020080/ENSMUSG00000020444/ENSMUSG00000020456/ENSMUSG00000020475/ENSMUSG00000021236/ENSMUSG00000021255/ENSMUSG00000022383/ENSMUSG00000023019/ENSMUSG00000025815/ENSMUSG00000028307/ENSMUSG00000028518/ENSMUSG00000029162/ENSMUSG00000029167/ENSMUSG00000031767/ENSMUSG00000034160/ENSMUSG00000034371/ENSMUSG00000036073/ENSMUSG00000036813/ENSMUSG00000041237/ENSMUSG00000045211/…	22	,Mlxipl,Hkdc1,Guk1,Ogdh,Pgam2,Entpd5,Esrrb,Ppara,Gpd1,Dhtkd1,Aldob,Prkaa2,Khk,Ppargc1a,Nudt7,Ogt,Tkfc,Galt,Entpd8,Pklr,Nudt18,Fbp1
GO:0046165	alcohol biosynthetic process	22/2140	104/21213	0.000602908	0.00910671	0.00783153	ENSMUSG00000005514/ENSMUSG00000006724/ENSMUSG00000015806/ENSMUSG00000020098/ENSMUSG00000022982/ENSMUSG00000024799/ENSMUSG00000025198/ENSMUSG00000027513/ENSMUSG00000027765/ENSMUSG00000027875/ENSMUSG00000028518/ENSMUSG00000028603/ENSMUSG00000031168/ENSMUSG00000031349/ENSMUSG00000032067/ENSMUSG00000032080/ENSMUSG00000032083/ENSMUSG00000032492/ENSMUSG00000033735/ENSMUSG00000038007/ENSMUSG00000056973/…	22	,Por,Cyp27b1,Qdpr,Pcbd1,Sod1,Tm7sf2,Erlin1,Pck1,P2ry1,Hmgcs2,Prkaa2,Scp2,Ebp,Nsdhl,Pts,Apoa4,Apoa1,Pth1r,Spr,Acer2,Ces1d,Ptk2b
GO:0046031	ADP metabolic process	18/2140	78/21213	0.000625903	0.0093994	0.00808324	ENSMUSG00000005373/ENSMUSG00000020080/ENSMUSG00000020456/ENSMUSG00000020475/ENSMUSG00000021236/ENSMUSG00000021255/ENSMUSG00000022383/ENSMUSG00000023019/ENSMUSG00000025815/ENSMUSG00000028307/ENSMUSG00000028518/ENSMUSG00000029162/ENSMUSG00000029167/ENSMUSG00000034160/ENSMUSG00000034371/ENSMUSG00000036073/ENSMUSG00000041237/ENSMUSG00000069805	18	,Mlxipl,Hkdc1,Ogdh,Pgam2,Entpd5,Esrrb,Ppara,Gpd1,Dhtkd1,Aldob,Prkaa2,Khk,Ppargc1a,Ogt,Tkfc,Galt,Pklr,Fbp1
GO:0072088	nephron epithelium morphogenesis	18/2140	78/21213	0.000625903	0.0093994	0.00808324	ENSMUSG00000002633/ENSMUSG00000004231/ENSMUSG00000014164/ENSMUSG00000018486/ENSMUSG00000018698/ENSMUSG00000019986/ENSMUSG00000020679/ENSMUSG00000026976/ENSMUSG00000031665/ENSMUSG00000031980/ENSMUSG00000038210/ENSMUSG00000038721/ENSMUSG00000042499/ENSMUSG00000045680/ENSMUSG00000048616/ENSMUSG00000049115/ENSMUSG00000051159/ENSMUSG00000051397	18	,Shh,Pax2,Klhl3,Wnt9b,Lhx1,Ahi1,Hnf1b,Pax8,Sall1,Agt,Hoxa11,Hoxb7,Hoxd11,Tcf21,Nog,Agtr1a,Cited1,Tacstd2
GO:0055083	monovalent inorganic anion homeostasis	2140-09-01	26/21213	0.000674026	0.0100929	0.00867963	ENSMUSG00000005320/ENSMUSG00000006469/ENSMUSG00000017740/ENSMUSG00000021490/ENSMUSG00000025194/ENSMUSG00000025418/ENSMUSG00000025927/ENSMUSG00000032373/ENSMUSG00000071573	9	,Fgfr4,Slc34a3,Slc12a5,Slc34a1,Abcc2,Gm10768,Bsnd,Tfap2b,Car12,Rnls
GO:0006665	sphingolipid metabolic process	24/2140	119/21213	0.000722649	0.0107899	0.00927902	ENSMUSG00000000594/ENSMUSG00000007038/ENSMUSG00000008206/ENSMUSG00000019822/ENSMUSG00000019872/ENSMUSG00000020787/ENSMUSG00000021003/ENSMUSG00000021054/ENSMUSG00000021263/ENSMUSG00000021364/ENSMUSG00000021665/ENSMUSG00000024887/ENSMUSG00000025321/ENSMUSG00000028467/ENSMUSG00000030283/ENSMUSG00000032854/ENSMUSG00000032908/ENSMUSG00000035936/ENSMUSG00000037049/ENSMUSG00000038007/ENSMUSG00000039037/…	24	,Gm2a,Neu1,Cers4,Smpd2,Smpdl3a,P2rx1,Galc,Sgpp1,Degs2,Elovl2,Hexb,Asah2,Itgb8,Gba2,St8sia1,Ugt8a,Sgpp2,Aldh5a1,Smpd1,Acer2,St6galnac5,Sptssb,Gal3st1,Sgms2
GO:0022600	digestive system process	21/2140	99/21213	0.000764341	0.0113797	0.00978624	ENSMUSG00000002108/ENSMUSG00000002944/ENSMUSG00000004655/ENSMUSG00000011034/ENSMUSG00000018900/ENSMUSG00000022206/ENSMUSG00000024990/ENSMUSG00000026065/ENSMUSG00000026175/ENSMUSG00000028405/ENSMUSG00000029193/ENSMUSG00000029802/ENSMUSG00000032080/ENSMUSG00000032083/ENSMUSG00000032839/ENSMUSG00000040016/ENSMUSG00000040569/ENSMUSG00000045962/ENSMUSG00000049493/ENSMUSG00000054422/ENSMUSG00000112129	21	,Nr1h3,Cd36,Aqp1,Slc5a1,Slc22a5,Npr3,Rbp4,Slc9a4,Vil1,Aco1,Cckar,Abcg2,Apoa4,Apoa1,Trpc1,Ptger3,Slc26a7,Wnk1,Pls1,Fabp1,Pbld1
GO:0019229	regulation of vasoconstriction	17/2140	73/21213	0.000784976	0.0116535	0.0100217	ENSMUSG00000020787/ENSMUSG00000027488/ENSMUSG00000027524/ENSMUSG00000028001/ENSMUSG00000031390/ENSMUSG00000033860/ENSMUSG00000034881/ENSMUSG00000036437/ENSMUSG00000037405/ENSMUSG00000040016/ENSMUSG00000045318/ENSMUSG00000045534/ENSMUSG00000045875/ENSMUSG00000049115/ENSMUSG00000051980/ENSMUSG00000057123/ENSMUSG00000058620	17	,P2rx1,Snta1,Edn3,Fga,Avpr2,Fgg,Tbxa2r,Npy1r,Icam1,Ptger3,Adra2c,Kcna5,Adra1a,Agtr1a,Casr,Gja5,Adra2b
GO:0015701	bicarbonate transport	2140-07-01	17/21213	0.000821399	0.0120906	0.0103976	ENSMUSG00000000805/ENSMUSG00000006574/ENSMUSG00000020651/ENSMUSG00000040016/ENSMUSG00000040569/ENSMUSG00000046959/ENSMUSG00000060961	7	,Car4,Slc4a1,Slc26a4,Ptger3,Slc26a7,Slc26a1,Slc4a4
GO:0046321	positive regulation of fatty acid oxidation	2140-07-01	17/21213	0.000821399	0.0120906	0.0103976	ENSMUSG00000000440/ENSMUSG00000011305/ENSMUSG00000022383/ENSMUSG00000024900/ENSMUSG00000029167/ENSMUSG00000054422/ENSMUSG00000074064	7	,Pparg,Plin5,Ppara,Cpt1a,Ppargc1a,Fabp1,Mlycd
GO:2000696	regulation of epithelial cell differentiation involved in kidney development	2140-07-01	17/21213	0.000821399	0.0120906	0.0103976	ENSMUSG00000004231/ENSMUSG00000018486/ENSMUSG00000018698/ENSMUSG00000022878/ENSMUSG00000026976/ENSMUSG00000031665/ENSMUSG00000051159	7	,Pax2,Wnt9b,Lhx1,Adipoq,Pax8,Sall1,Cited1
GO:0006695	cholesterol biosynthetic process	2140-12-01	43/21213	0.000839061	0.0123157	0.0105912	ENSMUSG00000005514/ENSMUSG00000022982/ENSMUSG00000024799/ENSMUSG00000025198/ENSMUSG00000027875/ENSMUSG00000028518/ENSMUSG00000028603/ENSMUSG00000031168/ENSMUSG00000031349/ENSMUSG00000032080/ENSMUSG00000032083/ENSMUSG00000056973	12	,Por,Sod1,Tm7sf2,Erlin1,Hmgcs2,Prkaa2,Scp2,Ebp,Nsdhl,Apoa4,Apoa1,Ces1d
GO:1901264	carbohydrate derivative transport	14/2140	55/21213	0.00087878	0.0128624	0.0110613	ENSMUSG00000002346/ENSMUSG00000006519/ENSMUSG00000018999/ENSMUSG00000020444/ENSMUSG00000028521/ENSMUSG00000030616/ENSMUSG00000032114/ENSMUSG00000038745/ENSMUSG00000042429/ENSMUSG00000045038/ENSMUSG00000047797/ENSMUSG00000049624/ENSMUSG00000052395/ENSMUSG00000078650	14	,Slc25a42,Cyba,Slc35b4,Guk1,Slc35d1,Sytl2,Slc37a4,Nlrp6,Adora1,Prkce,Gjb1,Slc17a5,Rft1,G6pc
GO:0002385	mucosal immune response	2140-09-01	27/21213	0.000921287	0.013409	0.0115314	ENSMUSG00000018102/ENSMUSG00000026417/ENSMUSG00000030954/ENSMUSG00000032080/ENSMUSG00000051314/ENSMUSG00000058385/ENSMUSG00000062727/ENSMUSG00000068854/ENSMUSG00000094338	9	,H2bc4,Pigr,Gp2,Apoa4,Ffar2,H2bc8,H2bc12,H2bc21,H2bc13
GO:0006767	water-soluble vitamin metabolic process	2140-09-01	27/21213	0.000921287	0.013409	0.0115314	ENSMUSG00000001827/ENSMUSG00000020534/ENSMUSG00000021900/ENSMUSG00000024712/ENSMUSG00000028692/ENSMUSG00000029575/ENSMUSG00000029735/ENSMUSG00000032350/ENSMUSG00000037440	9	,Folr1,Shmt1,Btd,Rfk,Akr1a1,Mmab,Tpk1,Gclc,Vnn1
GO:0006541	glutamine metabolic process	2140-08-01	22/21213	0.000924487	0.013418	0.0115391	ENSMUSG00000021794/ENSMUSG00000022751/ENSMUSG00000025533/ENSMUSG00000026103/ENSMUSG00000026473/ENSMUSG00000029524/ENSMUSG00000035936/ENSMUSG00000047638	8	,Glud1,Nit2,Asl,Gls,Glul,Sirt4,Aldh5a1,Nr1h4
GO:0010804	negative regulation of tumor necrosis factor-mediated signaling pathway	2140-06-01	13/21213	0.000959711	0.0136621	0.011749	ENSMUSG00000022878/ENSMUSG00000026676/ENSMUSG00000031451/ENSMUSG00000032083/ENSMUSG00000047638/ENSMUSG00000068854	6	,Adipoq,Ccdc3,Gas6,Apoa1,Nr1h4,H2bc21
GO:0019184	nonribosomal peptide biosynthetic process	2140-06-01	13/21213	0.000959711	0.0136621	0.011749	ENSMUSG00000006345/ENSMUSG00000024158/ENSMUSG00000027610/ENSMUSG00000028124/ENSMUSG00000028167/ENSMUSG00000032350	6	,Ggt1,Hagh,Gss,Gclm,Bdh2,Gclc
GO:0042574	retinal metabolic process	2140-06-01	13/21213	0.000959711	0.0136621	0.011749	ENSMUSG00000013584/ENSMUSG00000021214/ENSMUSG00000022210/ENSMUSG00000024990/ENSMUSG00000032066/ENSMUSG00000037542	6	,Aldh1a2,Akr1c18,Dhrs4,Rbp4,Bco2,Aldh8a1
GO:0046185	aldehyde catabolic process	2140-06-01	13/21213	0.000959711	0.0136621	0.011749	ENSMUSG00000021996/ENSMUSG00000024158/ENSMUSG00000025176/ENSMUSG00000026179/ENSMUSG00000028692/ENSMUSG00000089678	6	,Esd,Hagh,Hoga1,Pnkd,Akr1a1,Agxt2
GO:0046415	urate metabolic process	2140-06-01	13/21213	0.000959711	0.0136621	0.011749	ENSMUSG00000021335/ENSMUSG00000029802/ENSMUSG00000036083/ENSMUSG00000037762/ENSMUSG00000061742/ENSMUSG00000078650	6	,Slc17a1,Abcg2,Slc17a3,Slc16a9,Slc22a12,G6pc
GO:0060192	negative regulation of lipase activity	2140-06-01	13/21213	0.000959711	0.0136621	0.011749	ENSMUSG00000005514/ENSMUSG00000011305/ENSMUSG00000028553/ENSMUSG00000032081/ENSMUSG00000032083/ENSMUSG00000047822	6	,Por,Plin5,Angptl3,Apoc3,Apoa1,Angptl8
GO:0060272	embryonic skeletal joint morphogenesis	2140-06-01	13/21213	0.000959711	0.0136621	0.011749	ENSMUSG00000008999/ENSMUSG00000010051/ENSMUSG00000022330/ENSMUSG00000038210/ENSMUSG00000042499/ENSMUSG00000048616	6	,Bmp7,Hyal1,Osr2,Hoxa11,Hoxd11,Nog
GO:0051260	protein homooligomerization	53/2140	341/21213	0.000981872	0.0139394	0.0119875	ENSMUSG00000002660/ENSMUSG00000002769/ENSMUSG00000003379/ENSMUSG00000005950/ENSMUSG00000006717/ENSMUSG00000006818/ENSMUSG00000016534/ENSMUSG00000018339/ENSMUSG00000018411/ENSMUSG00000020087/ENSMUSG00000020098/ENSMUSG00000020486/ENSMUSG00000020534/ENSMUSG00000020787/ENSMUSG00000021490/ENSMUSG00000021752/ENSMUSG00000022026/ENSMUSG00000022878/ENSMUSG00000023829/ENSMUSG00000024411/ENSMUSG00000024650/…	53	,Clpp,Gnmt,Cd79a,P2rx5,Acot13,Sod2,Lamp2,Gpx3,Mapt,Tysnd1,Pcbd1,Sept4,Shmt1,P2rx1,Slc34a1,Kctd6,Olfm4,Adipoq,Slc22a1,Aqp4,Slc22a6,Cpt1a,Slc1a1,Vwa2,Hsd17b10,Gls,Glul,Cubn,Cat,Hao2,Cth,Cryz,Decr1,Alad,Acat1,Cryab,Ogt,Pkd2,Aldh5a1,Lzts3,Mbl1,Pln,Dcxr,Cd79b,Acacb,Aqp11,Kcns3,Kcnj10,Kcna5,Aldh1a1,E030003E18Rik,C1qtnf7,Acadm,Fbp1
GO:0016485	protein processing	36/2140	209/21213	0.000989458	0.0140088	0.0120472	ENSMUSG00000002633/ENSMUSG00000005220/ENSMUSG00000006345/ENSMUSG00000006538/ENSMUSG00000017692/ENSMUSG00000020087/ENSMUSG00000020131/ENSMUSG00000020340/ENSMUSG00000021822/ENSMUSG00000021993/ENSMUSG00000021999/ENSMUSG00000022219/ENSMUSG00000023236/ENSMUSG00000025196/ENSMUSG00000025651/ENSMUSG00000028001/ENSMUSG00000028024/ENSMUSG00000028618/ENSMUSG00000028894/ENSMUSG00000029524/ENSMUSG00000030793/…	36	,Shh,Corin,Ggt1,Ihh,Rhbdl3,Tysnd1,Pcsk4,Cyfip2,Plau,Mipep,Cpb2,Cideb,Scg5,Cpn1,Uqcrc1,Fga,Enpep,Tmem59,Inpp5b,Sirt4,Pycard,Uqcrc2,Fgg,Oma1,Lrrk2,Serpinf2,Susd4,Ift88,Angptl8,Aph1c,Klk1b9,Fxn,Klk1b22,Chst8,Cd59b,Ren1,Ren2
GO:0070372	regulation of ERK1 and ERK2 cascade	46/2140	286/21213	0.00100114	0.0141356	0.0121562	ENSMUSG00000001076/ENSMUSG00000001127/ENSMUSG00000001666/ENSMUSG00000002205/ENSMUSG00000002944/ENSMUSG00000004558/ENSMUSG00000005320/ENSMUSG00000006235/ENSMUSG00000006386/ENSMUSG00000015405/ENSMUSG00000020044/ENSMUSG00000020151/ENSMUSG00000022598/ENSMUSG00000022847/ENSMUSG00000022878/ENSMUSG00000024610/ENSMUSG00000024962/ENSMUSG00000025486/ENSMUSG00000025584/ENSMUSG00000025810/ENSMUSG00000027347/…	46	,C1ql4,Araf,Ddt,Vrk3,Cd36,Ndrg2,Fgfr4,Epor,Tek,Ace2,Timp3,Ptprr,Psca,Thpo,Adipoq,Cd74,Vegfb,Sirt3,Pde8a,Nrp1,Rasgrp1,P2ry1,Fga,Prkcz,Cib1,Nox4,Pycard,L1cam,Gas6,Pdgfd,Fgg,Icam1,Nod1,Serpinf2,Nlrp6,Pla2g5,Dusp15,Pkhd1,Adra1a,Rgs14,Fgfr3,Fgf18,Ptk2b,Erbb4,Kdr,Synj2bp
GO:0001658	branching involved in ureteric bud morphogenesis	15/2140	62/21213	0.0010319	0.0144912	0.0124621	ENSMUSG00000002633/ENSMUSG00000004231/ENSMUSG00000018486/ENSMUSG00000018698/ENSMUSG00000020679/ENSMUSG00000026976/ENSMUSG00000031665/ENSMUSG00000031980/ENSMUSG00000038210/ENSMUSG00000038721/ENSMUSG00000042499/ENSMUSG00000045680/ENSMUSG00000048616/ENSMUSG00000049115/ENSMUSG00000051397	15	,Shh,Pax2,Wnt9b,Lhx1,Hnf1b,Pax8,Sall1,Agt,Hoxa11,Hoxb7,Hoxd11,Tcf21,Nog,Agtr1a,Tacstd2
GO:0051591	response to cAMP	15/2140	62/21213	0.0010319	0.0144912	0.0124621	ENSMUSG00000004655/ENSMUSG00000006127/ENSMUSG00000006724/ENSMUSG00000021764/ENSMUSG00000022469/ENSMUSG00000022878/ENSMUSG00000023019/ENSMUSG00000030102/ENSMUSG00000032051/ENSMUSG00000033022/ENSMUSG00000034462/ENSMUSG00000041237/ENSMUSG00000051159/ENSMUSG00000054640/ENSMUSG00000070645	15	,Aqp1,Inpp5k,Cyp27b1,Ndufs4,Rapgef3,Adipoq,Gpd1,Itpr1,Fdx1,Cdo1,Pkd2,Pklr,Cited1,Slc8a1,Ren1,Ren2
GO:1902653	secondary alcohol biosynthetic process	2140-12-01	44/21213	0.00104913	0.0146935	0.012636	ENSMUSG00000005514/ENSMUSG00000022982/ENSMUSG00000024799/ENSMUSG00000025198/ENSMUSG00000027875/ENSMUSG00000028518/ENSMUSG00000028603/ENSMUSG00000031168/ENSMUSG00000031349/ENSMUSG00000032080/ENSMUSG00000032083/ENSMUSG00000056973	12	,Por,Sod1,Tm7sf2,Erlin1,Hmgcs2,Prkaa2,Scp2,Ebp,Nsdhl,Apoa4,Apoa1,Ces1d
GO:0009260	ribonucleotide biosynthetic process	41/2140	248/21213	0.00106657	0.0148589	0.0127782	ENSMUSG00000000563/ENSMUSG00000001240/ENSMUSG00000003072/ENSMUSG00000004655/ENSMUSG00000009995/ENSMUSG00000016252/ENSMUSG00000018770/ENSMUSG00000020431/ENSMUSG00000020444/ENSMUSG00000022206/ENSMUSG00000022551/ENSMUSG00000022840/ENSMUSG00000022890/ENSMUSG00000022994/ENSMUSG00000023826/ENSMUSG00000024899/ENSMUSG00000025393/ENSMUSG00000025742/ENSMUSG00000025781/ENSMUSG00000027931/ENSMUSG00000028005/…	41	,Atp5pb,Ramp2,Atp5d,Aqp1,Taz,Atp5e,Atp5g3,Adcy1,Guk1,Npr3,Cyc1,Adcy5,Atp5j,Adcy6,Prkn,Papss2,Atp5b,Prps2,Atp5c1,Npr1,Gucy1b1,Ppcs,Ppargc1a,Calca,Adrb3,Ldhd,Acat1,Guca2b,Pank1,Gucy1a1,Atp5h,Palm,Atp6v0a4,Ptger3,Pklr,Chchd10,Atp5k,Dmac2l,Ptk2b,Calcrl,Cox5b
GO:0046939	nucleotide phosphorylation	19/2140	88/21213	0.00106666	0.0148589	0.0127782	ENSMUSG00000005373/ENSMUSG00000020080/ENSMUSG00000020444/ENSMUSG00000020456/ENSMUSG00000020475/ENSMUSG00000021236/ENSMUSG00000021255/ENSMUSG00000022383/ENSMUSG00000023019/ENSMUSG00000025815/ENSMUSG00000028307/ENSMUSG00000028518/ENSMUSG00000029162/ENSMUSG00000029167/ENSMUSG00000034160/ENSMUSG00000034371/ENSMUSG00000036073/ENSMUSG00000041237/ENSMUSG00000069805	19	,Mlxipl,Hkdc1,Guk1,Ogdh,Pgam2,Entpd5,Esrrb,Ppara,Gpd1,Dhtkd1,Aldob,Prkaa2,Khk,Ppargc1a,Ogt,Tkfc,Galt,Pklr,Fbp1
GO:0051937	catecholamine transport	17/2140	75/21213	0.00108532	0.0150783	0.012967	ENSMUSG00000003411/ENSMUSG00000023064/ENSMUSG00000023826/ENSMUSG00000023829/ENSMUSG00000027577/ENSMUSG00000027765/ENSMUSG00000027950/ENSMUSG00000028756/ENSMUSG00000031980/ENSMUSG00000036330/ENSMUSG00000040016/ENSMUSG00000040966/ENSMUSG00000048142/ENSMUSG00000057531/ENSMUSG00000057880/ENSMUSG00000061353/ENSMUSG00000090223	17	,Rab3b,Sncg,Prkn,Slc22a1,Chrna4,P2ry1,Chrnb2,Pink1,Agt,Slc18a1,Ptger3,Slc22a2,Nat8l,Dtnbp1,Abat,Cxcl12,Pcp4
GO:0070371	ERK1 and ERK2 cascade	48/2140	303/21213	0.00110034	0.0152463	0.0131114	ENSMUSG00000001076/ENSMUSG00000001127/ENSMUSG00000001666/ENSMUSG00000002205/ENSMUSG00000002944/ENSMUSG00000004558/ENSMUSG00000005320/ENSMUSG00000006235/ENSMUSG00000006386/ENSMUSG00000015405/ENSMUSG00000020044/ENSMUSG00000020151/ENSMUSG00000022598/ENSMUSG00000022847/ENSMUSG00000022878/ENSMUSG00000024610/ENSMUSG00000024962/ENSMUSG00000025486/ENSMUSG00000025584/ENSMUSG00000025810/ENSMUSG00000027347/…	48	,C1ql4,Araf,Ddt,Vrk3,Cd36,Ndrg2,Fgfr4,Epor,Tek,Ace2,Timp3,Ptprr,Psca,Thpo,Adipoq,Cd74,Vegfb,Sirt3,Pde8a,Nrp1,Rasgrp1,P2ry1,Fga,Egf,Prkcz,Cib1,Nox4,Pycard,L1cam,Gas6,Agt,Pdgfd,Fgg,Icam1,Nod1,Serpinf2,Nlrp6,Pla2g5,Dusp15,Pkhd1,Adra1a,Rgs14,Fgfr3,Fgf18,Ptk2b,Erbb4,Kdr,Synj2bp
GO:0045940	positive regulation of steroid metabolic process	2140-10-01	33/21213	0.00112066	0.0154607	0.0132958	ENSMUSG00000003555/ENSMUSG00000005514/ENSMUSG00000005533/ENSMUSG00000028603/ENSMUSG00000029167/ENSMUSG00000031980/ENSMUSG00000032080/ENSMUSG00000032083/ENSMUSG00000039004/ENSMUSG00000049115	10	,Cyp17a1,Por,Igf1r,Scp2,Ppargc1a,Agt,Apoa4,Apoa1,Bmp6,Agtr1a
GO:0032870	cellular response to hormone stimulus	69/2140	473/21213	0.00112176	0.0154607	0.0132958	ENSMUSG00000000440/ENSMUSG00000002108/ENSMUSG00000004655/ENSMUSG00000005533/ENSMUSG00000006127/ENSMUSG00000008999/ENSMUSG00000017688/ENSMUSG00000017950/ENSMUSG00000018126/ENSMUSG00000018566/ENSMUSG00000018796/ENSMUSG00000020091/ENSMUSG00000020176/ENSMUSG00000020546/ENSMUSG00000021214/ENSMUSG00000021255/ENSMUSG00000021775/ENSMUSG00000021779/ENSMUSG00000022383/ENSMUSG00000022809/ENSMUSG00000022878/…	69	,Pparg,Nr1h3,Aqp1,Igf1r,Inpp5k,Bmp7,Hnf4g,Hnf4a,Baiap2l2,Slc2a4,Acsl1,Eif4ebp2,Grb10,Stxbp4,Akr1c18,Esrrb,Nr1d2,Thrb,Ppara,Nr1i2,Adipoq,Adcy6,C1qtnf12,Mzb1,Esrra,Vwa2,Gcgr,Abcc2,Gm10768,Bbs4,Cpeb1,Esrrg,Prkcq,Grb14,Pax8,Ahcyl1,Ptgfr,Prkaa2,Trim63,Agtrap,Prkcz,Ppargc1a,Cckar,Nr2f2,Avpr2,Nr3c2,Bbs2,Agt,Kank1,Klf9,Ogt,Nr0b2,Pdk2,Cpeb2,Pklr,Prkce,Tcf21,Trarg1,Ar,Irs3,Nr1h4,Crebrf,Agtr1a,Ghr,Lepr,Kl,T…
GO:0006939	smooth muscle contraction	22/2140	109/21213	0.00116637	0.0159607	0.0137258	ENSMUSG00000005611/ENSMUSG00000018830/ENSMUSG00000020787/ENSMUSG00000020866/ENSMUSG00000021699/ENSMUSG00000022982/ENSMUSG00000027524/ENSMUSG00000027950/ENSMUSG00000030669/ENSMUSG00000031755/ENSMUSG00000031980/ENSMUSG00000033910/ENSMUSG00000034881/ENSMUSG00000036437/ENSMUSG00000040016/ENSMUSG00000042429/ENSMUSG00000045318/ENSMUSG00000045875/ENSMUSG00000054640/ENSMUSG00000057880/ENSMUSG00000058620/…	22	,Mrvi1,Myh11,P2rx1,Cacna1g,Pde4d,Sod1,Edn3,Chrnb2,Calca,Bbs2,Agt,Gucy1a1,Tbxa2r,Npy1r,Ptger3,Adora1,Adra2c,Adra1a,Slc8a1,Abat,Adra2b,Calcrl
GO:0071322	cellular response to carbohydrate stimulus	25/2140	130/21213	0.00116643	0.0159607	0.0137258	ENSMUSG00000004231/ENSMUSG00000005373/ENSMUSG00000005533/ENSMUSG00000015401/ENSMUSG00000020546/ENSMUSG00000022186/ENSMUSG00000022840/ENSMUSG00000023571/ENSMUSG00000023826/ENSMUSG00000024411/ENSMUSG00000026568/ENSMUSG00000028456/ENSMUSG00000028976/ENSMUSG00000030562/ENSMUSG00000031451/ENSMUSG00000032081/ENSMUSG00000032120/ENSMUSG00000034160/ENSMUSG00000037405/ENSMUSG00000045038/ENSMUSG00000047638/…	25	,Pax2,Mlxipl,Igf1r,Cltrn,Stxbp4,Oxct1,Adcy5,C1qtnf12,Prkn,Aqp4,Mpc2,Unc13b,Slc2a5,Nox4,Gas6,Apoc3,C2cd2l,Ogt,Icam1,Prkce,Nr1h4,Lepr,Calcrl,Gpx1,Gpr27
GO:0061333	renal tubule morphogenesis	18/2140	82/21213	0.00116726	0.0159607	0.0137258	ENSMUSG00000002633/ENSMUSG00000004231/ENSMUSG00000014164/ENSMUSG00000018486/ENSMUSG00000018698/ENSMUSG00000019986/ENSMUSG00000020679/ENSMUSG00000026976/ENSMUSG00000031665/ENSMUSG00000031980/ENSMUSG00000034462/ENSMUSG00000038210/ENSMUSG00000038721/ENSMUSG00000042499/ENSMUSG00000045680/ENSMUSG00000048616/ENSMUSG00000049115/ENSMUSG00000051397	18	,Shh,Pax2,Klhl3,Wnt9b,Lhx1,Ahi1,Hnf1b,Pax8,Sall1,Agt,Pkd2,Hoxa11,Hoxb7,Hoxd11,Tcf21,Nog,Agtr1a,Tacstd2
GO:0071331	cellular response to hexose stimulus	24/2140	123/21213	0.00117496	0.0160238	0.01378	ENSMUSG00000004231/ENSMUSG00000005373/ENSMUSG00000005533/ENSMUSG00000015401/ENSMUSG00000020546/ENSMUSG00000022186/ENSMUSG00000022840/ENSMUSG00000023571/ENSMUSG00000023826/ENSMUSG00000024411/ENSMUSG00000026568/ENSMUSG00000028456/ENSMUSG00000028976/ENSMUSG00000030562/ENSMUSG00000031451/ENSMUSG00000032081/ENSMUSG00000032120/ENSMUSG00000034160/ENSMUSG00000037405/ENSMUSG00000045038/ENSMUSG00000047638/…	24	,Pax2,Mlxipl,Igf1r,Cltrn,Stxbp4,Oxct1,Adcy5,C1qtnf12,Prkn,Aqp4,Mpc2,Unc13b,Slc2a5,Nox4,Gas6,Apoc3,C2cd2l,Ogt,Icam1,Prkce,Nr1h4,Lepr,Gpx1,Gpr27
GO:1901652	response to peptide	52/2140	336/21213	0.00120032	0.0163269	0.0140407	ENSMUSG00000000440/ENSMUSG00000002944/ENSMUSG00000005533/ENSMUSG00000006127/ENSMUSG00000006724/ENSMUSG00000012705/ENSMUSG00000018126/ENSMUSG00000018566/ENSMUSG00000020091/ENSMUSG00000020176/ENSMUSG00000020546/ENSMUSG00000022383/ENSMUSG00000022551/ENSMUSG00000022878/ENSMUSG00000022994/ENSMUSG00000023571/ENSMUSG00000024353/ENSMUSG00000024955/ENSMUSG00000024990/ENSMUSG00000025082/ENSMUSG00000025127/…	52	,Pparg,Cd36,Igf1r,Inpp5k,Cyp27b1,Retn,Baiap2l2,Slc2a4,Eif4ebp2,Grb10,Stxbp4,Ppara,Cyc1,Adipoq,Adcy6,C1qtnf12,Mzb1,Esrra,Rbp4,Vwa2,Gcgr,Cpeb1,Prkcq,Grb14,Pck1,Ahcyl1,Aldob,Agtrap,Prkcz,Khk,Cckar,Avpr2,Agt,Apoc3,Kank1,Cdo1,Ogt,Nod1,Pdk2,Cpeb2,Pklr,Trarg1,Irs3,Nr1h4,Agtr1a,Cited1,Ghr,Kl,Serpina3c,Serpina1a,Serpina1b,Serpina1e
GO:0031998	regulation of fatty acid beta-oxidation	2140-07-01	18/21213	0.00122771	0.0166125	0.0142863	ENSMUSG00000011305/ENSMUSG00000020087/ENSMUSG00000024900/ENSMUSG00000026385/ENSMUSG00000042010/ENSMUSG00000054422/ENSMUSG00000074064	7	,Plin5,Tysnd1,Cpt1a,Dbi,Acacb,Fabp1,Mlycd
GO:0042572	retinol metabolic process	2140-07-01	18/21213	0.00122771	0.0166125	0.0142863	ENSMUSG00000020621/ENSMUSG00000024990/ENSMUSG00000028003/ENSMUSG00000053279/ENSMUSG00000056666/ENSMUSG00000061808/ENSMUSG00000074207	7	,Rdh14,Rbp4,Lrat,Aldh1a1,E030003E18Rik,Retsat,Ttr,Adh1
GO:0002251	organ or tissue specific immune response	2140-09-01	28/21213	0.00123731	0.0166557	0.0143234	ENSMUSG00000018102/ENSMUSG00000026417/ENSMUSG00000030954/ENSMUSG00000032080/ENSMUSG00000051314/ENSMUSG00000058385/ENSMUSG00000062727/ENSMUSG00000068854/ENSMUSG00000094338	9	,H2bc4,Pigr,Gp2,Apoa4,Ffar2,H2bc8,H2bc12,H2bc21,H2bc13
GO:0030947	regulation of vascular endothelial growth factor receptor signaling pathway	2140-09-01	28/21213	0.00123731	0.0166557	0.0143234	ENSMUSG00000006386/ENSMUSG00000020176/ENSMUSG00000021974/ENSMUSG00000024168/ENSMUSG00000024962/ENSMUSG00000041445/ENSMUSG00000049791/ENSMUSG00000057967/ENSMUSG00000062960	9	,Tek,Grb10,Fgf9,Tmem204,Vegfb,Mmrn2,Fzd4,Fgf18,Kdr
GO:0098801	regulation of renal system process	2140-11-01	39/21213	0.00124311	0.0166905	0.0143534	ENSMUSG00000005220/ENSMUSG00000006127/ENSMUSG00000006519/ENSMUSG00000022878/ENSMUSG00000030223/ENSMUSG00000031390/ENSMUSG00000031451/ENSMUSG00000031980/ENSMUSG00000040016/ENSMUSG00000042429/ENSMUSG00000057123	11	,Corin,Inpp5k,Cyba,Adipoq,Ptpro,Avpr2,Gas6,Agt,Ptger3,Adora1,Gja5
GO:0031667	response to nutrient levels	46/2140	289/21213	0.0012483	0.0167169	0.0143761	ENSMUSG00000000440/ENSMUSG00000001827/ENSMUSG00000006724/ENSMUSG00000006818/ENSMUSG00000009772/ENSMUSG00000010057/ENSMUSG00000016534/ENSMUSG00000018411/ENSMUSG00000018486/ENSMUSG00000020300/ENSMUSG00000022013/ENSMUSG00000022383/ENSMUSG00000022982/ENSMUSG00000023959/ENSMUSG00000024039/ENSMUSG00000025127/ENSMUSG00000025235/ENSMUSG00000026473/ENSMUSG00000026726/ENSMUSG00000026866/ENSMUSG00000027513/…	46	,Pparg,Folr1,Cyp27b1,Sod2,Nuak2,Nprl2,Lamp2,Mapt,Wnt9b,Cpeb4,Dnajc15,Ppara,Sod1,Clic5,Cbs,Gcgr,Bbs4,Glul,Cubn,Kynu,Pck1,Rragd,Alad,Aqp3,Prkaa2,Ppargc1a,Cckar,Npy,Gabarapl1,Gas6,Adrb3,Bbs2,Cck,Dpyd,Oma1,Lrrk2,Cyp24a1,Pdk2,Slc39a5,Rragb,Acacb,Rnf152,Nr1h4,Suox,Bcas3,Acadm
GO:0006813	potassium ion transport	38/2140	227/21213	0.00125895	0.0168162	0.0144615	ENSMUSG00000004655/ENSMUSG00000005360/ENSMUSG00000005553/ENSMUSG00000017740/ENSMUSG00000022229/ENSMUSG00000022469/ENSMUSG00000023092/ENSMUSG00000024589/ENSMUSG00000026062/ENSMUSG00000026065/ENSMUSG00000026576/ENSMUSG00000027202/ENSMUSG00000027524/ENSMUSG00000028051/ENSMUSG00000028420/ENSMUSG00000029193/ENSMUSG00000034462/ENSMUSG00000036123/ENSMUSG00000036570/ENSMUSG00000039639/ENSMUSG00000040016/…	38	,Aqp1,Slc1a3,Atp4a,Slc12a5,Atp12a,Rapgef3,Fhl1,Nedd4l,Slc9a2,Slc9a4,Atp1b1,Slc12a1,Edn3,Hcn3,Tmem38b,Cckar,Pkd2,Slc9a3,Fxyd1,Kcne1,Ptger3,Lrrc52,Kcnj1,Atp1b2,Adora1,Kcns3,Kcnj10,Kcna5,Kcnj16,Gja5,Kcnt1,Fxyd2,Ptk2b,Slc9a6,Kcnj15,Ank3,Kcnip3,Kcne1l
GO:0072078	nephron tubule morphogenesis	17/2140	76/21213	0.00126885	0.0169049	0.0145378	ENSMUSG00000002633/ENSMUSG00000004231/ENSMUSG00000014164/ENSMUSG00000018486/ENSMUSG00000018698/ENSMUSG00000019986/ENSMUSG00000020679/ENSMUSG00000026976/ENSMUSG00000031665/ENSMUSG00000031980/ENSMUSG00000038210/ENSMUSG00000038721/ENSMUSG00000042499/ENSMUSG00000045680/ENSMUSG00000048616/ENSMUSG00000049115/ENSMUSG00000051397	17	,Shh,Pax2,Klhl3,Wnt9b,Lhx1,Ahi1,Hnf1b,Pax8,Sall1,Agt,Hoxa11,Hoxb7,Hoxd11,Tcf21,Nog,Agtr1a,Tacstd2
GO:0032800	receptor biosynthetic process	2140-08-01	23/21213	0.0012932	0.0170113	0.0146292	ENSMUSG00000000440/ENSMUSG00000002108/ENSMUSG00000015405/ENSMUSG00000022383/ENSMUSG00000022878/ENSMUSG00000023328/ENSMUSG00000025381/ENSMUSG00000031161	8	,Pparg,Nr1h3,Ace2,Ppara,Adipoq,Ache,Cnpy2,Hdac6
GO:0035809	regulation of urine volume	2140-08-01	23/21213	0.0012932	0.0170113	0.0146292	ENSMUSG00000006127/ENSMUSG00000022206/ENSMUSG00000022994/ENSMUSG00000025927/ENSMUSG00000031390/ENSMUSG00000036899/ENSMUSG00000040016/ENSMUSG00000082361	8	,Inpp5k,Npr3,Adcy6,Tfap2b,Avpr2,Trpv5,Ptger3,Btc
GO:0072202	cell differentiation involved in metanephros development	2140-08-01	23/21213	0.0012932	0.0170113	0.0146292	ENSMUSG00000004231/ENSMUSG00000018486/ENSMUSG00000022878/ENSMUSG00000026976/ENSMUSG00000031665/ENSMUSG00000045515/ENSMUSG00000045680/ENSMUSG00000051159	8	,Pax2,Wnt9b,Adipoq,Pax8,Sall1,Pou3f3,Tcf21,Cited1
GO:0072207	metanephric epithelium development	2140-08-01	23/21213	0.0012932	0.0170113	0.0146292	ENSMUSG00000004231/ENSMUSG00000004655/ENSMUSG00000018486/ENSMUSG00000022878/ENSMUSG00000026976/ENSMUSG00000028222/ENSMUSG00000030963/ENSMUSG00000045515	8	,Pax2,Aqp1,Wnt9b,Adipoq,Pax8,Calb1,Umod,Pou3f3
GO:0090190	positive regulation of branching involved in ureteric bud morphogenesis	2140-08-01	23/21213	0.0012932	0.0170113	0.0146292	ENSMUSG00000004231/ENSMUSG00000018698/ENSMUSG00000026976/ENSMUSG00000031665/ENSMUSG00000031980/ENSMUSG00000038721/ENSMUSG00000048616/ENSMUSG00000049115	8	,Pax2,Lhx1,Pax8,Sall1,Agt,Hoxb7,Nog,Agtr1a
GO:0006111	regulation of gluconeogenesis	2140-12-01	45/21213	0.00130107	0.0170716	0.0146811	ENSMUSG00000002769/ENSMUSG00000017950/ENSMUSG00000018999/ENSMUSG00000022383/ENSMUSG00000022878/ENSMUSG00000023571/ENSMUSG00000030747/ENSMUSG00000034160/ENSMUSG00000038967/ENSMUSG00000057722/ENSMUSG00000062908/ENSMUSG00000069805	12	,Gnmt,Hnf4a,Slc35b4,Ppara,Adipoq,C1qtnf12,Dgat2,Ogt,Pdk2,Lepr,Acadm,Fbp1
GO:0071326	cellular response to monosaccharide stimulus	24/2140	124/21213	0.00132031	0.0172804	0.0148607	ENSMUSG00000004231/ENSMUSG00000005373/ENSMUSG00000005533/ENSMUSG00000015401/ENSMUSG00000020546/ENSMUSG00000022186/ENSMUSG00000022840/ENSMUSG00000023571/ENSMUSG00000023826/ENSMUSG00000024411/ENSMUSG00000026568/ENSMUSG00000028456/ENSMUSG00000028976/ENSMUSG00000030562/ENSMUSG00000031451/ENSMUSG00000032081/ENSMUSG00000032120/ENSMUSG00000034160/ENSMUSG00000037405/ENSMUSG00000045038/ENSMUSG00000047638/…	24	,Pax2,Mlxipl,Igf1r,Cltrn,Stxbp4,Oxct1,Adcy5,C1qtnf12,Prkn,Aqp4,Mpc2,Unc13b,Slc2a5,Nox4,Gas6,Apoc3,C2cd2l,Ogt,Icam1,Prkce,Nr1h4,Lepr,Gpx1,Gpr27
GO:0046390	ribose phosphate biosynthetic process	41/2140	251/21213	0.00135159	0.0176453	0.0151745	ENSMUSG00000000563/ENSMUSG00000001240/ENSMUSG00000003072/ENSMUSG00000004655/ENSMUSG00000009995/ENSMUSG00000016252/ENSMUSG00000018770/ENSMUSG00000020431/ENSMUSG00000020444/ENSMUSG00000022206/ENSMUSG00000022551/ENSMUSG00000022840/ENSMUSG00000022890/ENSMUSG00000022994/ENSMUSG00000023826/ENSMUSG00000024899/ENSMUSG00000025393/ENSMUSG00000025742/ENSMUSG00000025781/ENSMUSG00000027931/ENSMUSG00000028005/…	41	,Atp5pb,Ramp2,Atp5d,Aqp1,Taz,Atp5e,Atp5g3,Adcy1,Guk1,Npr3,Cyc1,Adcy5,Atp5j,Adcy6,Prkn,Papss2,Atp5b,Prps2,Atp5c1,Npr1,Gucy1b1,Ppcs,Ppargc1a,Calca,Adrb3,Ldhd,Acat1,Guca2b,Pank1,Gucy1a1,Atp5h,Palm,Atp6v0a4,Ptger3,Pklr,Chchd10,Atp5k,Dmac2l,Ptk2b,Calcrl,Cox5b
GO:0050810	regulation of steroid biosynthetic process	16/2140	70/21213	0.00136786	0.017813	0.0153187	ENSMUSG00000003555/ENSMUSG00000005320/ENSMUSG00000005514/ENSMUSG00000005533/ENSMUSG00000006724/ENSMUSG00000010175/ENSMUSG00000021214/ENSMUSG00000021684/ENSMUSG00000022982/ENSMUSG00000025198/ENSMUSG00000028603/ENSMUSG00000029167/ENSMUSG00000036256/ENSMUSG00000039004/ENSMUSG00000047638/ENSMUSG00000075520	16	,Cyp17a1,Fgfr4,Por,Igf1r,Cyp27b1,Prox1,Akr1c18,Pde8b,Sod1,Erlin1,Scp2,Ppargc1a,Igfbp7,Bmp6,Nr1h4,Malrd1
GO:0046460	neutral lipid biosynthetic process	2140-10-01	34/21213	0.00144574	0.0187333	0.0161102	ENSMUSG00000002108/ENSMUSG00000011305/ENSMUSG00000012187/ENSMUSG00000015568/ENSMUSG00000024052/ENSMUSG00000027513/ENSMUSG00000029314/ENSMUSG00000030747/ENSMUSG00000032081/ENSMUSG00000048486	10	,Nr1h3,Plin5,Mogat1,Lpl,Lpin2,Pck1,Gpat3,Dgat2,Apoc3,Fitm2
GO:0046463	acylglycerol biosynthetic process	2140-10-01	34/21213	0.00144574	0.0187333	0.0161102	ENSMUSG00000002108/ENSMUSG00000011305/ENSMUSG00000012187/ENSMUSG00000015568/ENSMUSG00000024052/ENSMUSG00000027513/ENSMUSG00000029314/ENSMUSG00000030747/ENSMUSG00000032081/ENSMUSG00000048486	10	,Nr1h3,Plin5,Mogat1,Lpl,Lpin2,Pck1,Gpat3,Dgat2,Apoc3,Fitm2
GO:0006644	phospholipid metabolic process	50/2140	323/21213	0.00146552	0.0189424	0.01629	ENSMUSG00000001211/ENSMUSG00000002475/ENSMUSG00000006127/ENSMUSG00000006386/ENSMUSG00000009646/ENSMUSG00000009995/ENSMUSG00000014245/ENSMUSG00000019872/ENSMUSG00000021054/ENSMUSG00000021665/ENSMUSG00000022215/ENSMUSG00000025137/ENSMUSG00000025277/ENSMUSG00000025417/ENSMUSG00000025495/ENSMUSG00000026385/ENSMUSG00000028003/ENSMUSG00000028093/ENSMUSG00000028517/ENSMUSG00000028553/ENSMUSG00000028773/…	50	,Agpat3,Abhd3,Inpp5k,Tek,Pla2g12b,Taz,Pigl,Smpdl3a,Sgpp1,Hexb,Fitm1,Pcyt2,Abhd6,Pip4k2c,Ptdss2,Dbi,Lrat,Acp6,Plpp3,Angptl3,Fabp3,Inpp5b,Pigg,Gpat3,Cds1,Ndufab1,Apoa4,Apoa1,Ip6k2,Gde1,Inpp5j,Aldh5a1,Smpd1,Fig4,Pla2g5,Pi4ka,Inpp5f,Pyurf,Pigv,Proca1,Nr1h4,Fitm2,Sgms2,Fgfr3,Tmem150a,Wdr91,Hdhd5,Ptk2b,Chpt1,Plaat3
GO:0001823	mesonephros development	21/2140	104/21213	0.0014833	0.0190302	0.0163654	ENSMUSG00000002633/ENSMUSG00000004231/ENSMUSG00000008999/ENSMUSG00000018486/ENSMUSG00000018698/ENSMUSG00000019913/ENSMUSG00000020679/ENSMUSG00000022330/ENSMUSG00000026976/ENSMUSG00000027187/ENSMUSG00000028222/ENSMUSG00000031665/ENSMUSG00000031980/ENSMUSG00000038210/ENSMUSG00000038721/ENSMUSG00000042499/ENSMUSG00000045680/ENSMUSG00000048616/ENSMUSG00000049115/ENSMUSG00000051397/ENSMUSG00000070645	21	,Shh,Pax2,Bmp7,Wnt9b,Lhx1,Sim1,Hnf1b,Osr2,Pax8,Cat,Calb1,Sall1,Agt,Hoxa11,Hoxb7,Hoxd11,Tcf21,Nog,Agtr1a,Tacstd2,Ren1,Ren2
GO:0015837	amine transport	21/2140	104/21213	0.0014833	0.0190302	0.0163654	ENSMUSG00000003411/ENSMUSG00000015401/ENSMUSG00000020182/ENSMUSG00000020264/ENSMUSG00000023064/ENSMUSG00000027577/ENSMUSG00000027765/ENSMUSG00000027950/ENSMUSG00000028756/ENSMUSG00000030654/ENSMUSG00000031980/ENSMUSG00000032532/ENSMUSG00000036330/ENSMUSG00000038486/ENSMUSG00000040016/ENSMUSG00000042429/ENSMUSG00000048142/ENSMUSG00000057531/ENSMUSG00000057880/ENSMUSG00000061353/ENSMUSG00000090223	21	,Rab3b,Cltrn,Ddc,Slc36a2,Sncg,Chrna4,P2ry1,Chrnb2,Pink1,Arl6ip1,Agt,Cck,Slc18a1,Sv2a,Ptger3,Adora1,Nat8l,Dtnbp1,Abat,Cxcl12,Pcp4
GO:0018958	phenol-containing compound metabolic process	21/2140	104/21213	0.0014833	0.0190302	0.0163654	ENSMUSG00000001666/ENSMUSG00000019762/ENSMUSG00000020182/ENSMUSG00000023826/ENSMUSG00000026179/ENSMUSG00000026976/ENSMUSG00000027931/ENSMUSG00000027950/ENSMUSG00000029269/ENSMUSG00000029273/ENSMUSG00000030711/ENSMUSG00000030905/ENSMUSG00000032839/ENSMUSG00000033735/ENSMUSG00000040147/ENSMUSG00000042096/ENSMUSG00000049115/ENSMUSG00000051159/ENSMUSG00000057880/ENSMUSG00000058488/ENSMUSG00000071573	21	,Ddt,Iyd,Ddc,Prkn,Pnkd,Pax8,Npr1,Chrnb2,Sult1b1,Sult1d1,Sult1a1,Crym,Trpc1,Spr,Maob,Dao,Agtr1a,Cited1,Abat,Kl,Rnls
GO:0006584	catecholamine metabolic process	14/2140	58/21213	0.00153553	0.0192401	0.016546	ENSMUSG00000020182/ENSMUSG00000023826/ENSMUSG00000026179/ENSMUSG00000027931/ENSMUSG00000027950/ENSMUSG00000029273/ENSMUSG00000030711/ENSMUSG00000033735/ENSMUSG00000040147/ENSMUSG00000042096/ENSMUSG00000049115/ENSMUSG00000057880/ENSMUSG00000058488/ENSMUSG00000071573	14	,Ddc,Prkn,Pnkd,Npr1,Chrnb2,Sult1d1,Sult1a1,Spr,Maob,Dao,Agtr1a,Abat,Kl,Rnls
GO:0009712	catechol-containing compound metabolic process	14/2140	58/21213	0.00153553	0.0192401	0.016546	ENSMUSG00000020182/ENSMUSG00000023826/ENSMUSG00000026179/ENSMUSG00000027931/ENSMUSG00000027950/ENSMUSG00000029273/ENSMUSG00000030711/ENSMUSG00000033735/ENSMUSG00000040147/ENSMUSG00000042096/ENSMUSG00000049115/ENSMUSG00000057880/ENSMUSG00000058488/ENSMUSG00000071573	14	,Ddc,Prkn,Pnkd,Npr1,Chrnb2,Sult1d1,Sult1a1,Spr,Maob,Dao,Agtr1a,Abat,Kl,Rnls
GO:0006855	drug transmembrane transport	2140-06-01	14/21213	0.00153669	0.0192401	0.016546	ENSMUSG00000010122/ENSMUSG00000020865/ENSMUSG00000023829/ENSMUSG00000025194/ENSMUSG00000029802/ENSMUSG00000066150	6	,Slc47a1,Abcc3,Slc22a1,Abcc2,Gm10768,Abcg2,Slc31a1
GO:0015936	coenzyme A metabolic process	2140-06-01	14/21213	0.00153669	0.0192401	0.016546	ENSMUSG00000003623/ENSMUSG00000021646/ENSMUSG00000028636/ENSMUSG00000031767/ENSMUSG00000032047/ENSMUSG00000033610	6	,Crot,Mccc2,Ppcs,Nudt7,Acat1,Pank1
GO:0016137	glycoside metabolic process	2140-06-01	14/21213	0.00153669	0.0192401	0.016546	ENSMUSG00000019810/ENSMUSG00000021214/ENSMUSG00000028467/ENSMUSG00000028673/ENSMUSG00000028743/ENSMUSG00000029802	6	,Fuca2,Akr1c18,Gba2,Fuca1,Akr7a5,Abcg2
GO:0019886	antigen processing and presentation of exogenous peptide antigen via MHC class II	2140-06-01	14/21213	0.00153669	0.0192401	0.016546	ENSMUSG00000024334/ENSMUSG00000024610/ENSMUSG00000036594/ENSMUSG00000037649/ENSMUSG00000060586/ENSMUSG00000073421	6	,H2-Oa,Cd74,H2-Aa,H2-DMa,H2-Eb1,H2-Ab1
GO:0030949	positive regulation of vascular endothelial growth factor receptor signaling pathway	2140-06-01	14/21213	0.00153669	0.0192401	0.016546	ENSMUSG00000006386/ENSMUSG00000020176/ENSMUSG00000021974/ENSMUSG00000024962/ENSMUSG00000057967/ENSMUSG00000062960	6	,Tek,Grb10,Fgf9,Vegfb,Fgf18,Kdr
GO:0035428	hexose transmembrane transport	2140-06-01	14/21213	0.00153669	0.0192401	0.016546	ENSMUSG00000028976/ENSMUSG00000030769/ENSMUSG00000030781/ENSMUSG00000036298/ENSMUSG00000037490/ENSMUSG00000042371	6	,Slc2a5,Slc5a11,Slc5a2,Slc2a13,Slc2a12,Slc5a10
GO:0042402	cellular biogenic amine catabolic process	2140-06-01	14/21213	0.00153669	0.0192401	0.016546	ENSMUSG00000025283/ENSMUSG00000026866/ENSMUSG00000026986/ENSMUSG00000039783/ENSMUSG00000042102/ENSMUSG00000057228	6	,Sat1,Kynu,Hnmt,Kmo,Dmgdh,Aadat
GO:1905950	monosaccharide transmembrane transport	2140-06-01	14/21213	0.00153669	0.0192401	0.016546	ENSMUSG00000028976/ENSMUSG00000030769/ENSMUSG00000030781/ENSMUSG00000036298/ENSMUSG00000037490/ENSMUSG00000042371	6	,Slc2a5,Slc5a11,Slc5a2,Slc2a13,Slc2a12,Slc5a10
GO:0006643	membrane lipid metabolic process	30/2140	169/21213	0.00154589	0.0193087	0.016605	ENSMUSG00000000594/ENSMUSG00000007038/ENSMUSG00000008206/ENSMUSG00000014245/ENSMUSG00000019822/ENSMUSG00000019872/ENSMUSG00000020787/ENSMUSG00000021003/ENSMUSG00000021054/ENSMUSG00000021263/ENSMUSG00000021364/ENSMUSG00000021665/ENSMUSG00000024887/ENSMUSG00000025321/ENSMUSG00000028467/ENSMUSG00000029263/ENSMUSG00000030283/ENSMUSG00000030869/ENSMUSG00000032854/ENSMUSG00000032908/ENSMUSG00000035936/…	30	,Gm2a,Neu1,Cers4,Pigl,Smpd2,Smpdl3a,P2rx1,Galc,Sgpp1,Degs2,Elovl2,Hexb,Asah2,Itgb8,Gba2,Pigg,St8sia1,Ndufab1,Ugt8a,Sgpp2,Aldh5a1,Smpd1,Acer2,St6galnac5,Pyurf,Pigv,Sptssb,Gal3st1,Agmo,Sgms2
GO:0045833	negative regulation of lipid metabolic process	18/2140	84/21213	0.00156189	0.0194618	0.0167366	ENSMUSG00000006724/ENSMUSG00000010175/ENSMUSG00000011305/ENSMUSG00000018574/ENSMUSG00000019689/ENSMUSG00000021214/ENSMUSG00000021684/ENSMUSG00000022982/ENSMUSG00000025198/ENSMUSG00000026385/ENSMUSG00000029524/ENSMUSG00000030747/ENSMUSG00000032081/ENSMUSG00000042010/ENSMUSG00000042429/ENSMUSG00000047638/ENSMUSG00000071657/ENSMUSG00000075520	18	,Cyp27b1,Prox1,Plin5,Acadvl,Fmc1,Akr1c18,Pde8b,Sod1,Erlin1,Dbi,Sirt4,Dgat2,Apoc3,Acacb,Adora1,Nr1h4,Bscl2,Malrd1
GO:0051604	protein maturation	42/2140	261/21213	0.00160029	0.0197875	0.0170167	ENSMUSG00000001763/ENSMUSG00000002633/ENSMUSG00000005220/ENSMUSG00000006345/ENSMUSG00000006538/ENSMUSG00000017692/ENSMUSG00000020087/ENSMUSG00000020131/ENSMUSG00000020340/ENSMUSG00000021822/ENSMUSG00000021993/ENSMUSG00000021999/ENSMUSG00000022219/ENSMUSG00000023236/ENSMUSG00000025196/ENSMUSG00000025651/ENSMUSG00000025825/ENSMUSG00000028001/ENSMUSG00000028024/ENSMUSG00000028618/ENSMUSG00000028894/…	42	,Tspan33,Shh,Corin,Ggt1,Ihh,Rhbdl3,Tysnd1,Pcsk4,Cyfip2,Plau,Mipep,Cpb2,Cideb,Scg5,Cpn1,Uqcrc1,Iscu,Fga,Enpep,Tmem59,Inpp5b,Tesc,Sirt4,Pycard,Ndufab1,Uqcrc2,Fgg,Gcsh,Oma1,Lrrk2,Tspan15,Serpinf2,Susd4,Ift88,Angptl8,Aph1c,Klk1b9,Fxn,Klk1b22,Chst8,Cd59b,Ren1,Ren2
GO:0030104	water homeostasis	2140-12-01	46/21213	0.00160099	0.0197875	0.0170167	ENSMUSG00000000216/ENSMUSG00000004655/ENSMUSG00000006127/ENSMUSG00000022994/ENSMUSG00000023013/ENSMUSG00000024411/ENSMUSG00000025927/ENSMUSG00000028427/ENSMUSG00000028435/ENSMUSG00000030109/ENSMUSG00000030340/ENSMUSG00000030873	12	,Scnn1g,Aqp1,Inpp5k,Adcy6,Aqp2,Aqp4,Tfap2b,Aqp7,Aqp3,Slc6a12,Scnn1a,Scnn1b
GO:0051881	regulation of mitochondrial membrane potential	16/2140	71/21213	0.00160326	0.0197875	0.0170167	ENSMUSG00000006818/ENSMUSG00000010054/ENSMUSG00000018411/ENSMUSG00000022982/ENSMUSG00000023826/ENSMUSG00000024997/ENSMUSG00000028013/ENSMUSG00000028124/ENSMUSG00000028756/ENSMUSG00000032066/ENSMUSG00000032350/ENSMUSG00000032532/ENSMUSG00000036273/ENSMUSG00000045038/ENSMUSG00000054428/ENSMUSG00000062960	16	,Sod2,Tusc2,Mapt,Sod1,Prkn,Prdx3,Ppa2,Gclm,Pink1,Bco2,Gclc,Cck,Lrrk2,Prkce,Atpif1,Kdr
GO:1903201	regulation of oxidative stress-induced cell death	16/2140	71/21213	0.00160326	0.0197875	0.0170167	ENSMUSG00000001786/ENSMUSG00000005981/ENSMUSG00000006235/ENSMUSG00000006818/ENSMUSG00000015337/ENSMUSG00000021032/ENSMUSG00000022982/ENSMUSG00000023826/ENSMUSG00000025584/ENSMUSG00000028756/ENSMUSG00000030968/ENSMUSG00000031161/ENSMUSG00000036273/ENSMUSG00000037440/ENSMUSG00000063856/ENSMUSG00000074628	16	,Fbxo7,Trap1,Epor,Sod2,Endog,Ngb,Sod1,Prkn,Pde8a,Pink1,Pdilt,Hdac6,Lrrk2,Vnn1,Gpx1,Tldc2
GO:0006836	neurotransmitter transport	31/2140	177/21213	0.00162949	0.0200635	0.0172541	ENSMUSG00000003378/ENSMUSG00000003411/ENSMUSG00000003872/ENSMUSG00000019906/ENSMUSG00000020182/ENSMUSG00000021565/ENSMUSG00000021612/ENSMUSG00000023064/ENSMUSG00000023826/ENSMUSG00000023829/ENSMUSG00000024127/ENSMUSG00000025243/ENSMUSG00000026179/ENSMUSG00000027524/ENSMUSG00000027894/ENSMUSG00000028456/ENSMUSG00000030108/ENSMUSG00000030109/ENSMUSG00000030731/ENSMUSG00000031255/ENSMUSG00000036273/…	31	,Grik5,Rab3b,Lin7b,Lin7a,Ddc,Slc6a19,Slc6a18,Sncg,Prkn,Slc22a1,Prepl,Slc6a20b,Pnkd,Edn3,Slc6a17,Unc13b,Slc6a13,Slc6a12,Syt3,Sytl4,Lrrk2,Slc18a1,Slc6a20a,Slc30a1,Sv2a,Slc22a2,Kcnj10,Nat8l,Slc6a7,Dtnbp1,Syt17
GO:0090276	regulation of peptide hormone secretion	36/2140	215/21213	0.00165582	0.0203395	0.0174915	ENSMUSG00000000440/ENSMUSG00000015401/ENSMUSG00000017950/ENSMUSG00000020546/ENSMUSG00000021684/ENSMUSG00000021749/ENSMUSG00000021794/ENSMUSG00000022186/ENSMUSG00000022840/ENSMUSG00000023571/ENSMUSG00000023826/ENSMUSG00000024900/ENSMUSG00000024990/ENSMUSG00000025486/ENSMUSG00000025927/ENSMUSG00000026473/ENSMUSG00000026568/ENSMUSG00000026976/ENSMUSG00000027984/ENSMUSG00000028001/ENSMUSG00000029193/…	36	,Pparg,Cltrn,Hnf4a,Stxbp4,Pde8b,Oit1,Glud1,Oxct1,Adcy5,C1qtnf12,Prkn,Cpt1a,Rbp4,Sirt3,Tfap2b,Glul,Mpc2,Pax8,Hadh,Fga,Cckar,Sirt4,Hnf1a,Sytl4,Pde4c,C2cd2l,Fgg,Nr0b2,Ptger3,Prkce,Nr1h4,Ffar2,Casr,Lepr,Abat,Gpr27
GO:0009812	flavonoid metabolic process	2140-05-01	10/21213	0.00169594	0.0206857	0.0177892	ENSMUSG00000029269/ENSMUSG00000032315/ENSMUSG00000089960/ENSMUSG00000090165/ENSMUSG00000090171	5	,Sult1b1,Cyp1a1,Ugt1a1,Ugt1a10,Ugt1a2
GO:0015816	glycine transport	2140-05-01	10/21213	0.00169594	0.0206857	0.0177892	ENSMUSG00000020261/ENSMUSG00000020264/ENSMUSG00000027894/ENSMUSG00000032519/ENSMUSG00000036814	5	,Slc36a1,Slc36a2,Slc6a17,Slc25a38,Slc6a20a
GO:0035337	fatty-acyl-CoA metabolic process	2140-05-01	10/21213	0.00169594	0.0206857	0.0177892	ENSMUSG00000003809/ENSMUSG00000024507/ENSMUSG00000030747/ENSMUSG00000030945/ENSMUSG00000032047	5	,Gcdh,Hsd17b4,Dgat2,Acsm2,Acat1
GO:0046887	positive regulation of hormone secretion	27/2140	148/21213	0.0017192	0.0209172	0.0179882	ENSMUSG00000005320/ENSMUSG00000012705/ENSMUSG00000015401/ENSMUSG00000021794/ENSMUSG00000022186/ENSMUSG00000023571/ENSMUSG00000023826/ENSMUSG00000024990/ENSMUSG00000025486/ENSMUSG00000025723/ENSMUSG00000026473/ENSMUSG00000026568/ENSMUSG00000027524/ENSMUSG00000027765/ENSMUSG00000028001/ENSMUSG00000029193/ENSMUSG00000032120/ENSMUSG00000033860/ENSMUSG00000037583/ENSMUSG00000039004/ENSMUSG00000045038/…	27	,Fgfr4,Retn,Cltrn,Glud1,Oxct1,C1qtnf12,Prkn,Rbp4,Sirt3,Nmb,Glul,Mpc2,Edn3,P2ry1,Fga,Cckar,C2cd2l,Fgg,Nr0b2,Bmp6,Prkce,Nr1h4,Casr,Cyp2j5,Lepr,Abat,Gpr27
GO:0060688	regulation of morphogenesis of a branching structure	15/2140	65/21213	0.00172297	0.0209172	0.0179882	ENSMUSG00000002633/ENSMUSG00000004231/ENSMUSG00000008999/ENSMUSG00000018698/ENSMUSG00000020019/ENSMUSG00000020679/ENSMUSG00000026976/ENSMUSG00000031665/ENSMUSG00000031980/ENSMUSG00000036273/ENSMUSG00000038721/ENSMUSG00000046532/ENSMUSG00000048616/ENSMUSG00000049115/ENSMUSG00000051397	15	,Shh,Pax2,Bmp7,Lhx1,Ntn4,Hnf1b,Pax8,Sall1,Agt,Lrrk2,Hoxb7,Ar,Nog,Agtr1a,Tacstd2
GO:0046365	monosaccharide catabolic process	2140-08-01	24/21213	0.00176989	0.0213869	0.0183921	ENSMUSG00000011382/ENSMUSG00000028307/ENSMUSG00000028692/ENSMUSG00000029162/ENSMUSG00000034371/ENSMUSG00000035473/ENSMUSG00000036073/ENSMUSG00000045594	8	,Dhdh,Aldob,Akr1a1,Khk,Tkfc,Galm,Galt,Glb1
GO:0050996	positive regulation of lipid catabolic process	2140-08-01	24/21213	0.00176989	0.0213869	0.0183921	ENSMUSG00000011305/ENSMUSG00000024900/ENSMUSG00000027761/ENSMUSG00000028553/ENSMUSG00000032080/ENSMUSG00000032083/ENSMUSG00000045038/ENSMUSG00000054422	8	,Plin5,Cpt1a,Aadac,Angptl3,Apoa4,Apoa1,Prkce,Fabp1
GO:0002495	antigen processing and presentation of peptide antigen via MHC class II	2140-07-01	19/21213	0.00177585	0.0214091	0.0184112	ENSMUSG00000024334/ENSMUSG00000024610/ENSMUSG00000030793/ENSMUSG00000036594/ENSMUSG00000037649/ENSMUSG00000060586/ENSMUSG00000073421	7	,H2-Oa,Cd74,Pycard,H2-Aa,H2-DMa,H2-Eb1,H2-Ab1
GO:0098661	inorganic anion transmembrane transport	14/2140	59/21213	0.00182943	0.022004	0.0189229	ENSMUSG00000000605/ENSMUSG00000004317/ENSMUSG00000005360/ENSMUSG00000006216/ENSMUSG00000017740/ENSMUSG00000020651/ENSMUSG00000021335/ENSMUSG00000021490/ENSMUSG00000023959/ENSMUSG00000024935/ENSMUSG00000032114/ENSMUSG00000033676/ENSMUSG00000033770/ENSMUSG00000036570	14	,Clcn4,Clcn5,Slc1a3,Clcnkb,Slc12a5,Slc26a4,Slc17a1,Slc34a1,Clic5,Slc1a1,Slc37a4,Gabrb3,Clcnka,Fxyd1
GO:0042398	cellular modified amino acid biosynthetic process	2140-10-01	35/21213	0.00184339	0.0221207	0.0190232	ENSMUSG00000006345/ENSMUSG00000009566/ENSMUSG00000020150/ENSMUSG00000021048/ENSMUSG00000024158/ENSMUSG00000025495/ENSMUSG00000027610/ENSMUSG00000028124/ENSMUSG00000032350/ENSMUSG00000079427	10	,Ggt1,Fpgs,Gamt,Mthfd1,Hagh,Ptdss2,Gss,Gclm,Gclc,Mthfsl
GO:0015844	monoamine transport	19/2140	92/21213	0.00185447	0.0222024	0.0190935	ENSMUSG00000003411/ENSMUSG00000020787/ENSMUSG00000023064/ENSMUSG00000023826/ENSMUSG00000023829/ENSMUSG00000027577/ENSMUSG00000027765/ENSMUSG00000027950/ENSMUSG00000028756/ENSMUSG00000031980/ENSMUSG00000036330/ENSMUSG00000040016/ENSMUSG00000040147/ENSMUSG00000040966/ENSMUSG00000048142/ENSMUSG00000057531/ENSMUSG00000057880/ENSMUSG00000061353/ENSMUSG00000090223	19	,Rab3b,P2rx1,Sncg,Prkn,Slc22a1,Chrna4,P2ry1,Chrnb2,Pink1,Agt,Slc18a1,Ptger3,Maob,Slc22a2,Nat8l,Dtnbp1,Abat,Cxcl12,Pcp4
GO:0050891	multicellular organismal water homeostasis	2140-11-01	41/21213	0.00194091	0.0231838	0.0199375	ENSMUSG00000000216/ENSMUSG00000004655/ENSMUSG00000006127/ENSMUSG00000022994/ENSMUSG00000023013/ENSMUSG00000024411/ENSMUSG00000025927/ENSMUSG00000028427/ENSMUSG00000028435/ENSMUSG00000030340/ENSMUSG00000030873	11	,Scnn1g,Aqp1,Inpp5k,Adcy6,Aqp2,Aqp4,Tfap2b,Aqp7,Aqp3,Scnn1a,Scnn1b
GO:0006839	mitochondrial transport	41/2140	256/21213	0.00197582	0.0235467	0.0202495	ENSMUSG00000001786/ENSMUSG00000002346/ENSMUSG00000002661/ENSMUSG00000005360/ENSMUSG00000014606/ENSMUSG00000016319/ENSMUSG00000018677/ENSMUSG00000020744/ENSMUSG00000021993/ENSMUSG00000022003/ENSMUSG00000022551/ENSMUSG00000022679/ENSMUSG00000023826/ENSMUSG00000023861/ENSMUSG00000024500/ENSMUSG00000024818/ENSMUSG00000025933/ENSMUSG00000026568/ENSMUSG00000026986/ENSMUSG00000027010/ENSMUSG00000027367/…	41	,Fbxo7,Slc25a42,Alkbh7,Slc1a3,Slc25a11,Slc25a5,Slc25a39,Slc25a19,Mipep,Slc25a30,Cyc1,Mpv17l,Prkn,Mpc1,Ppp2r2b,Slc25a45,Tmem14a,Mpc2,Hnmt,Slc25a12,Stard7,Them4,Pink1,Sirt4,Ptpn5,Uqcrc2,Crym,Slc25a15,Slc25a38,Slc25a20,Ablim3,Slc25a21,Lrrk2,Acaa2,Bag4,Slc25a34,Slc25a51,Atpif1,Cox5b,Slc25a3,Slc25a16
GO:0051453	regulation of intracellular pH	17/2140	79/21213	0.00198417	0.023592	0.0202885	ENSMUSG00000006574/ENSMUSG00000017740/ENSMUSG00000020651/ENSMUSG00000024485/ENSMUSG00000025393/ENSMUSG00000026062/ENSMUSG00000026065/ENSMUSG00000028096/ENSMUSG00000031883/ENSMUSG00000036123/ENSMUSG00000036273/ENSMUSG00000038600/ENSMUSG00000040569/ENSMUSG00000042797/ENSMUSG00000046959/ENSMUSG00000060681/ENSMUSG00000060961	17	,Slc4a1,Slc12a5,Slc26a4,Slc4a9,Atp5b,Slc9a2,Slc9a4,Gpr89,Car7,Slc9a3,Lrrk2,Atp6v0a4,Slc26a7,Aqp11,Slc26a1,Slc9a6,Slc4a4
GO:0032868	response to insulin	34/2140	202/21213	0.00200447	0.0237791	0.0204494	ENSMUSG00000000440/ENSMUSG00000005533/ENSMUSG00000006127/ENSMUSG00000006724/ENSMUSG00000012705/ENSMUSG00000018126/ENSMUSG00000018566/ENSMUSG00000020091/ENSMUSG00000020176/ENSMUSG00000020546/ENSMUSG00000022383/ENSMUSG00000022878/ENSMUSG00000023571/ENSMUSG00000024353/ENSMUSG00000024955/ENSMUSG00000024990/ENSMUSG00000025082/ENSMUSG00000025586/ENSMUSG00000026778/ENSMUSG00000026888/ENSMUSG00000027513/…	34	,Pparg,Igf1r,Inpp5k,Cyp27b1,Retn,Baiap2l2,Slc2a4,Eif4ebp2,Grb10,Stxbp4,Ppara,Adipoq,C1qtnf12,Mzb1,Esrra,Rbp4,Vwa2,Cpeb1,Prkcq,Grb14,Pck1,Prkcz,Khk,Agt,Kank1,Ogt,Pdk2,Cpeb2,Pklr,Trarg1,Irs3,Nr1h4,Cited1,Kl
GO:1903578	regulation of ATP metabolic process	15/2140	66/21213	0.00202543	0.0239729	0.0206161	ENSMUSG00000005373/ENSMUSG00000009995/ENSMUSG00000021236/ENSMUSG00000021255/ENSMUSG00000022013/ENSMUSG00000022383/ENSMUSG00000023019/ENSMUSG00000023826/ENSMUSG00000028518/ENSMUSG00000028756/ENSMUSG00000029167/ENSMUSG00000032081/ENSMUSG00000034160/ENSMUSG00000054428/ENSMUSG00000069805	15	,Mlxipl,Taz,Entpd5,Esrrb,Dnajc15,Ppara,Gpd1,Prkn,Prkaa2,Pink1,Ppargc1a,Apoc3,Ogt,Atpif1,Fbp1
GO:0006165	nucleoside diphosphate phosphorylation	18/2140	86/21213	0.00206377	0.0243713	0.0209587	ENSMUSG00000005373/ENSMUSG00000020080/ENSMUSG00000020456/ENSMUSG00000020475/ENSMUSG00000021236/ENSMUSG00000021255/ENSMUSG00000022383/ENSMUSG00000023019/ENSMUSG00000025815/ENSMUSG00000028307/ENSMUSG00000028518/ENSMUSG00000029162/ENSMUSG00000029167/ENSMUSG00000034160/ENSMUSG00000034371/ENSMUSG00000036073/ENSMUSG00000041237/ENSMUSG00000069805	18	,Mlxipl,Hkdc1,Ogdh,Pgam2,Entpd5,Esrrb,Ppara,Gpd1,Dhtkd1,Aldob,Prkaa2,Khk,Ppargc1a,Ogt,Tkfc,Galt,Pklr,Fbp1
GO:0071333	cellular response to glucose stimulus	23/2140	121/21213	0.00210551	0.0248078	0.021334	ENSMUSG00000004231/ENSMUSG00000005373/ENSMUSG00000005533/ENSMUSG00000015401/ENSMUSG00000020546/ENSMUSG00000022186/ENSMUSG00000022840/ENSMUSG00000023571/ENSMUSG00000023826/ENSMUSG00000024411/ENSMUSG00000026568/ENSMUSG00000028456/ENSMUSG00000030562/ENSMUSG00000031451/ENSMUSG00000032081/ENSMUSG00000032120/ENSMUSG00000034160/ENSMUSG00000037405/ENSMUSG00000045038/ENSMUSG00000047638/ENSMUSG00000057722/…	23	,Pax2,Mlxipl,Igf1r,Cltrn,Stxbp4,Oxct1,Adcy5,C1qtnf12,Prkn,Aqp4,Mpc2,Unc13b,Nox4,Gas6,Apoc3,C2cd2l,Ogt,Icam1,Prkce,Nr1h4,Lepr,Gpx1,Gpr27
GO:0051952	regulation of amine transport	20/2140	100/21213	0.00214045	0.0251058	0.0215903	ENSMUSG00000003411/ENSMUSG00000015401/ENSMUSG00000020264/ENSMUSG00000023064/ENSMUSG00000027577/ENSMUSG00000027765/ENSMUSG00000027950/ENSMUSG00000028756/ENSMUSG00000030654/ENSMUSG00000031980/ENSMUSG00000032532/ENSMUSG00000036330/ENSMUSG00000038486/ENSMUSG00000040016/ENSMUSG00000042429/ENSMUSG00000048142/ENSMUSG00000057531/ENSMUSG00000057880/ENSMUSG00000061353/ENSMUSG00000090223	20	,Rab3b,Cltrn,Slc36a2,Sncg,Chrna4,P2ry1,Chrnb2,Pink1,Arl6ip1,Agt,Cck,Slc18a1,Sv2a,Ptger3,Adora1,Nat8l,Dtnbp1,Abat,Cxcl12,Pcp4
GO:2000377	regulation of reactive oxygen species metabolic process	31/2140	180/21213	0.00214046	0.0251058	0.0215903	ENSMUSG00000002944/ENSMUSG00000004231/ENSMUSG00000006235/ENSMUSG00000006519/ENSMUSG00000006818/ENSMUSG00000010054/ENSMUSG00000011305/ENSMUSG00000018411/ENSMUSG00000020402/ENSMUSG00000021214/ENSMUSG00000021822/ENSMUSG00000022679/ENSMUSG00000022982/ENSMUSG00000023826/ENSMUSG00000025486/ENSMUSG00000028756/ENSMUSG00000030562/ENSMUSG00000030652/ENSMUSG00000031980/ENSMUSG00000032060/ENSMUSG00000032066/…	31	,Cd36,Pax2,Epor,Cyba,Sod2,Tusc2,Plin5,Mapt,Vdac1,Akr1c18,Plau,Mpv17l,Sod1,Prkn,Sirt3,Pink1,Nox4,Coq7,Agt,Cryab,Bco2,Rab27a,Ogt,Pkd2,Icam1,Agtr1a,Ptk2b,Prcp,Romo1,Ass1,Agxt2
GO:0097006	regulation of plasma lipoprotein particle levels	14/2140	60/21213	0.00216851	0.0253774	0.0218239	ENSMUSG00000002944/ENSMUSG00000015568/ENSMUSG00000022878/ENSMUSG00000024391/ENSMUSG00000025381/ENSMUSG00000028158/ENSMUSG00000029103/ENSMUSG00000030747/ENSMUSG00000032080/ENSMUSG00000032081/ENSMUSG00000032083/ENSMUSG00000041193/ENSMUSG00000047638/ENSMUSG00000056973	14	,Cd36,Lpl,Adipoq,Apom,Cnpy2,Mttp,Lrpap1,Dgat2,Apoa4,Apoc3,Apoa1,Pla2g5,Nr1h4,Ces1d
GO:1900407	regulation of cellular response to oxidative stress	17/2140	80/21213	0.0022873	0.0266127	0.0228862	ENSMUSG00000001786/ENSMUSG00000002944/ENSMUSG00000005981/ENSMUSG00000006235/ENSMUSG00000006818/ENSMUSG00000015337/ENSMUSG00000021032/ENSMUSG00000022982/ENSMUSG00000023826/ENSMUSG00000025584/ENSMUSG00000028756/ENSMUSG00000030968/ENSMUSG00000031161/ENSMUSG00000036273/ENSMUSG00000037440/ENSMUSG00000063856/ENSMUSG00000074628	17	,Fbxo7,Cd36,Trap1,Epor,Sod2,Endog,Ngb,Sod1,Prkn,Pde8a,Pink1,Pdilt,Hdac6,Lrrk2,Vnn1,Gpx1,Tldc2
GO:0042446	hormone biosynthetic process	13/2140	54/21213	0.00228943	0.0266127	0.0228862	ENSMUSG00000003555/ENSMUSG00000005514/ENSMUSG00000005533/ENSMUSG00000019301/ENSMUSG00000021684/ENSMUSG00000028603/ENSMUSG00000029167/ENSMUSG00000031844/ENSMUSG00000032051/ENSMUSG00000034785/ENSMUSG00000039004/ENSMUSG00000052430/ENSMUSG00000073422	13	,Cyp17a1,Por,Igf1r,Hsd17b1,Pde8b,Scp2,Ppargc1a,Hsd17b2,Fdx1,Dio1,Bmp6,Bmpr1b,H2-Ke6
GO:0098739	import across plasma membrane	13/2140	54/21213	0.00228943	0.0266127	0.0228862	ENSMUSG00000005360/ENSMUSG00000024935/ENSMUSG00000026062/ENSMUSG00000026065/ENSMUSG00000027070/ENSMUSG00000028976/ENSMUSG00000031980/ENSMUSG00000036123/ENSMUSG00000036899/ENSMUSG00000044708/ENSMUSG00000060681/ENSMUSG00000066150/ENSMUSG00000071719	13	,Slc1a3,Slc1a1,Slc9a2,Slc9a4,Lrp2,Slc2a5,Agt,Slc9a3,Trpv5,Kcnj10,Slc9a6,Slc31a1,Tmem28
GO:0001977	renal system process involved in regulation of blood volume	2140-06-01	15/21213	0.00234387	0.0267665	0.0230185	ENSMUSG00000006519/ENSMUSG00000030223/ENSMUSG00000031451/ENSMUSG00000031891/ENSMUSG00000042429/ENSMUSG00000057123	6	,Cyba,Ptpro,Gas6,Hsd11b2,Adora1,Gja5
GO:0009310	amine catabolic process	2140-06-01	15/21213	0.00234387	0.0267665	0.0230185	ENSMUSG00000025283/ENSMUSG00000026866/ENSMUSG00000026986/ENSMUSG00000039783/ENSMUSG00000042102/ENSMUSG00000057228	6	,Sat1,Kynu,Hnmt,Kmo,Dmgdh,Aadat
GO:0030730	sequestering of triglyceride	2140-06-01	15/21213	0.00234387	0.0267665	0.0230185	ENSMUSG00000000440/ENSMUSG00000011305/ENSMUSG00000015568/ENSMUSG00000022215/ENSMUSG00000022383/ENSMUSG00000048486	6	,Pparg,Plin5,Lpl,Fitm1,Ppara,Fitm2
GO:0042407	cristae formation	2140-06-01	15/21213	0.00234387	0.0267665	0.0230185	ENSMUSG00000009995/ENSMUSG00000028756/ENSMUSG00000030086/ENSMUSG00000035069/ENSMUSG00000053768/ENSMUSG00000079508	6	,Taz,Pink1,Chchd6,Oma1,Chchd3,Apoo
GO:0050667	homocysteine metabolic process	2140-06-01	15/21213	0.00234387	0.0267665	0.0230185	ENSMUSG00000019278/ENSMUSG00000021048/ENSMUSG00000023921/ENSMUSG00000024039/ENSMUSG00000028179/ENSMUSG00000030562	6	,Dpep1,Mthfd1,Mmut,Cbs,Cth,Nox4
GO:0050746	regulation of lipoprotein metabolic process	2140-06-01	15/21213	0.00234387	0.0267665	0.0230185	ENSMUSG00000024391/ENSMUSG00000030747/ENSMUSG00000032080/ENSMUSG00000032523/ENSMUSG00000047822/ENSMUSG00000074093	6	,Apom,Dgat2,Apoa4,Hhatl,Angptl8,Svip
GO:0051004	regulation of lipoprotein lipase activity	2140-06-01	15/21213	0.00234387	0.0267665	0.0230185	ENSMUSG00000002108/ENSMUSG00000028553/ENSMUSG00000032080/ENSMUSG00000032081/ENSMUSG00000032083/ENSMUSG00000047822	6	,Nr1h3,Angptl3,Apoa4,Apoc3,Apoa1,Angptl8
GO:0072283	metanephric renal vesicle morphogenesis	2140-06-01	15/21213	0.00234387	0.0267665	0.0230185	ENSMUSG00000004231/ENSMUSG00000018486/ENSMUSG00000018698/ENSMUSG00000026976/ENSMUSG00000031665/ENSMUSG00000051159	6	,Pax2,Wnt9b,Lhx1,Pax8,Sall1,Cited1
GO:0051196	regulation of coenzyme metabolic process	2140-12-01	48/21213	0.00237191	0.0268289	0.0230721	ENSMUSG00000005373/ENSMUSG00000016194/ENSMUSG00000020475/ENSMUSG00000021236/ENSMUSG00000021255/ENSMUSG00000022383/ENSMUSG00000023019/ENSMUSG00000028518/ENSMUSG00000029167/ENSMUSG00000034160/ENSMUSG00000038967/ENSMUSG00000069805	12	,Mlxipl,Hsd11b1,Pgam2,Entpd5,Esrrb,Ppara,Gpd1,Prkaa2,Ppargc1a,Ogt,Pdk2,Fbp1
GO:0061005	cell differentiation involved in kidney development	2140-12-01	48/21213	0.00237191	0.0268289	0.0230721	ENSMUSG00000002633/ENSMUSG00000004231/ENSMUSG00000018486/ENSMUSG00000018698/ENSMUSG00000022878/ENSMUSG00000026976/ENSMUSG00000030087/ENSMUSG00000030223/ENSMUSG00000031665/ENSMUSG00000045515/ENSMUSG00000045680/ENSMUSG00000051159	12	,Shh,Pax2,Wnt9b,Lhx1,Adipoq,Pax8,Klf15,Ptpro,Sall1,Pou3f3,Tcf21,Cited1
GO:1903202	negative regulation of oxidative stress-induced cell death	2140-12-01	48/21213	0.00237191	0.0268289	0.0230721	ENSMUSG00000001786/ENSMUSG00000005981/ENSMUSG00000006235/ENSMUSG00000006818/ENSMUSG00000021032/ENSMUSG00000023826/ENSMUSG00000025584/ENSMUSG00000028756/ENSMUSG00000036273/ENSMUSG00000037440/ENSMUSG00000063856/ENSMUSG00000074628	12	,Fbxo7,Trap1,Epor,Sod2,Ngb,Prkn,Pde8a,Pink1,Lrrk2,Vnn1,Gpx1,Tldc2
GO:0006760	folic acid-containing compound metabolic process	2140-08-01	25/21213	0.00237515	0.0268289	0.0230721	ENSMUSG00000001773/ENSMUSG00000001827/ENSMUSG00000009566/ENSMUSG00000020534/ENSMUSG00000021048/ENSMUSG00000030088/ENSMUSG00000042102/ENSMUSG00000079427	8	,Folh1,Folr1,Fpgs,Shmt1,Mthfd1,Aldh1l1,Dmgdh,Mthfsl
GO:0061213	positive regulation of mesonephros development	2140-08-01	25/21213	0.00237515	0.0268289	0.0230721	ENSMUSG00000004231/ENSMUSG00000018698/ENSMUSG00000026976/ENSMUSG00000031665/ENSMUSG00000031980/ENSMUSG00000038721/ENSMUSG00000048616/ENSMUSG00000049115	8	,Pax2,Lhx1,Pax8,Sall1,Agt,Hoxb7,Nog,Agtr1a
GO:0042417	dopamine metabolic process	2140-11-01	42/21213	0.00239356	0.0269782	0.0232005	ENSMUSG00000020182/ENSMUSG00000023826/ENSMUSG00000026179/ENSMUSG00000027931/ENSMUSG00000027950/ENSMUSG00000033735/ENSMUSG00000040147/ENSMUSG00000042096/ENSMUSG00000049115/ENSMUSG00000057880/ENSMUSG00000071573	11	,Ddc,Prkn,Pnkd,Npr1,Chrnb2,Spr,Maob,Dao,Agtr1a,Abat,Rnls
GO:0042542	response to hydrogen peroxide	21/2140	108/21213	0.00241527	0.0271639	0.0233602	ENSMUSG00000001786/ENSMUSG00000004231/ENSMUSG00000004655/ENSMUSG00000005981/ENSMUSG00000006235/ENSMUSG00000006574/ENSMUSG00000006818/ENSMUSG00000015337/ENSMUSG00000021032/ENSMUSG00000022982/ENSMUSG00000024997/ENSMUSG00000025584/ENSMUSG00000027187/ENSMUSG00000028756/ENSMUSG00000031161/ENSMUSG00000032060/ENSMUSG00000036273/ENSMUSG00000054422/ENSMUSG00000059363/ENSMUSG00000059456/ENSMUSG00000063856	21	,Fbxo7,Pax2,Aqp1,Trap1,Epor,Slc4a1,Sod2,Endog,Ngb,Sod1,Prdx3,Pde8a,Cat,Pink1,Hdac6,Cryab,Lrrk2,Fabp1,Fxn,Ptk2b,Gpx1
GO:0050796	regulation of insulin secretion	30/2140	174/21213	0.0024555	0.0275567	0.0236981	ENSMUSG00000015401/ENSMUSG00000017950/ENSMUSG00000020546/ENSMUSG00000021684/ENSMUSG00000021749/ENSMUSG00000021794/ENSMUSG00000022186/ENSMUSG00000022840/ENSMUSG00000023571/ENSMUSG00000023826/ENSMUSG00000024900/ENSMUSG00000024990/ENSMUSG00000025486/ENSMUSG00000025927/ENSMUSG00000026473/ENSMUSG00000026568/ENSMUSG00000027984/ENSMUSG00000029524/ENSMUSG00000029556/ENSMUSG00000031255/ENSMUSG00000031842/…	30	,Cltrn,Hnf4a,Stxbp4,Pde8b,Oit1,Glud1,Oxct1,Adcy5,C1qtnf12,Prkn,Cpt1a,Rbp4,Sirt3,Tfap2b,Glul,Mpc2,Hadh,Sirt4,Hnf1a,Sytl4,Pde4c,C2cd2l,Nr0b2,Ptger3,Prkce,Nr1h4,Casr,Lepr,Abat,Gpr27
GO:0002504	antigen processing and presentation of peptide or polysaccharide antigen via MHC class II	2140-07-01	20/21213	0.00249635	0.0277159	0.0238349	ENSMUSG00000024334/ENSMUSG00000024610/ENSMUSG00000030793/ENSMUSG00000036594/ENSMUSG00000037649/ENSMUSG00000060586/ENSMUSG00000073421	7	,H2-Oa,Cd74,Pycard,H2-Aa,H2-DMa,H2-Eb1,H2-Ab1
GO:0045986	negative regulation of smooth muscle contraction	2140-07-01	20/21213	0.00249635	0.0277159	0.0238349	ENSMUSG00000005611/ENSMUSG00000022982/ENSMUSG00000030669/ENSMUSG00000033910/ENSMUSG00000042429/ENSMUSG00000045318/ENSMUSG00000059588	7	,Mrvi1,Sod1,Calca,Gucy1a1,Adora1,Adra2c,Calcrl
GO:0070633	transepithelial transport	2140-07-01	20/21213	0.00249635	0.0277159	0.0238349	ENSMUSG00000004655/ENSMUSG00000024354/ENSMUSG00000027893/ENSMUSG00000030102/ENSMUSG00000030549/ENSMUSG00000038148/ENSMUSG00000104445	7	,Aqp1,Slc23a1,Ahcyl1,Itpr1,Rhcg,Cldn16,Rhbg
GO:0072170	metanephric tubule development	2140-07-01	20/21213	0.00249635	0.0277159	0.0238349	ENSMUSG00000004231/ENSMUSG00000004655/ENSMUSG00000018486/ENSMUSG00000026976/ENSMUSG00000028222/ENSMUSG00000030963/ENSMUSG00000045515	7	,Pax2,Aqp1,Wnt9b,Pax8,Calb1,Umod,Pou3f3
GO:0072243	metanephric nephron epithelium development	2140-07-01	20/21213	0.00249635	0.0277159	0.0238349	ENSMUSG00000004231/ENSMUSG00000004655/ENSMUSG00000022878/ENSMUSG00000026976/ENSMUSG00000028222/ENSMUSG00000030963/ENSMUSG00000045515	7	,Pax2,Aqp1,Adipoq,Pax8,Calb1,Umod,Pou3f3
GO:0032024	positive regulation of insulin secretion	17/2140	81/21213	0.00262815	0.029117	0.0250398	ENSMUSG00000015401/ENSMUSG00000021794/ENSMUSG00000022186/ENSMUSG00000023571/ENSMUSG00000023826/ENSMUSG00000024990/ENSMUSG00000025486/ENSMUSG00000026473/ENSMUSG00000026568/ENSMUSG00000032120/ENSMUSG00000037583/ENSMUSG00000045038/ENSMUSG00000047638/ENSMUSG00000051980/ENSMUSG00000057722/ENSMUSG00000057880/ENSMUSG00000072875	17	,Cltrn,Glud1,Oxct1,C1qtnf12,Prkn,Rbp4,Sirt3,Glul,Mpc2,C2cd2l,Nr0b2,Prkce,Nr1h4,Casr,Lepr,Abat,Gpr27
GO:0007584	response to nutrient	13/2140	55/21213	0.00272606	0.0300519	0.0258438	ENSMUSG00000001827/ENSMUSG00000006724/ENSMUSG00000018411/ENSMUSG00000024039/ENSMUSG00000026726/ENSMUSG00000026866/ENSMUSG00000028393/ENSMUSG00000031451/ENSMUSG00000033308/ENSMUSG00000038567/ENSMUSG00000038967/ENSMUSG00000047638/ENSMUSG00000049858	13	,Folr1,Cyp27b1,Mapt,Cbs,Cubn,Kynu,Alad,Gas6,Dpyd,Cyp24a1,Pdk2,Nr1h4,Suox
GO:0003081	regulation of systemic arterial blood pressure by renin-angiotensin	2140-09-01	31/21213	0.00273567	0.0300519	0.0258438	ENSMUSG00000006519/ENSMUSG00000015405/ENSMUSG00000028024/ENSMUSG00000031980/ENSMUSG00000038224/ENSMUSG00000049115/ENSMUSG00000052520/ENSMUSG00000057123/ENSMUSG00000070645	9	,Cyba,Ace2,Enpep,Agt,Serpinf2,Agtr1a,Cyp2j5,Gja5,Ren1,Ren2
GO:0019432	triglyceride biosynthetic process	2140-09-01	31/21213	0.00273567	0.0300519	0.0258438	ENSMUSG00000002108/ENSMUSG00000011305/ENSMUSG00000015568/ENSMUSG00000024052/ENSMUSG00000027513/ENSMUSG00000029314/ENSMUSG00000030747/ENSMUSG00000032081/ENSMUSG00000048486	9	,Nr1h3,Plin5,Lpl,Lpin2,Pck1,Gpat3,Dgat2,Apoc3,Fitm2
GO:0090075	relaxation of muscle	2140-09-01	31/21213	0.00273567	0.0300519	0.0258438	ENSMUSG00000005611/ENSMUSG00000021699/ENSMUSG00000022982/ENSMUSG00000026576/ENSMUSG00000027765/ENSMUSG00000033910/ENSMUSG00000038583/ENSMUSG00000042429/ENSMUSG00000054640	9	,Mrvi1,Pde4d,Sod1,Atp1b1,P2ry1,Gucy1a1,Pln,Adora1,Slc8a1
GO:0060191	regulation of lipase activity	15/2140	68/21213	0.00276339	0.0302286	0.0259958	ENSMUSG00000002108/ENSMUSG00000005514/ENSMUSG00000011305/ENSMUSG00000028553/ENSMUSG00000029053/ENSMUSG00000031355/ENSMUSG00000031980/ENSMUSG00000032080/ENSMUSG00000032081/ENSMUSG00000032083/ENSMUSG00000041193/ENSMUSG00000045875/ENSMUSG00000047822/ENSMUSG00000049115/ENSMUSG00000054252	15	,Nr1h3,Por,Plin5,Angptl3,Prkcz,Arhgap6,Agt,Apoa4,Apoc3,Apoa1,Pla2g5,Adra1a,Angptl8,Agtr1a,Fgfr3
GO:0060675	ureteric bud morphogenesis	15/2140	68/21213	0.00276339	0.0302286	0.0259958	ENSMUSG00000002633/ENSMUSG00000004231/ENSMUSG00000018486/ENSMUSG00000018698/ENSMUSG00000020679/ENSMUSG00000026976/ENSMUSG00000031665/ENSMUSG00000031980/ENSMUSG00000038210/ENSMUSG00000038721/ENSMUSG00000042499/ENSMUSG00000045680/ENSMUSG00000048616/ENSMUSG00000049115/ENSMUSG00000051397	15	,Shh,Pax2,Wnt9b,Lhx1,Hnf1b,Pax8,Sall1,Agt,Hoxa11,Hoxb7,Hoxd11,Tcf21,Nog,Agtr1a,Tacstd2
GO:0009991	response to extracellular stimulus	48/2140	317/21213	0.00283102	0.0306161	0.026329	ENSMUSG00000000440/ENSMUSG00000001827/ENSMUSG00000006724/ENSMUSG00000006818/ENSMUSG00000009772/ENSMUSG00000010057/ENSMUSG00000016534/ENSMUSG00000018411/ENSMUSG00000018486/ENSMUSG00000020300/ENSMUSG00000022013/ENSMUSG00000022383/ENSMUSG00000022982/ENSMUSG00000023013/ENSMUSG00000023959/ENSMUSG00000024039/ENSMUSG00000025127/ENSMUSG00000025235/ENSMUSG00000026473/ENSMUSG00000026726/ENSMUSG00000026866/…	48	,Pparg,Folr1,Cyp27b1,Sod2,Nuak2,Nprl2,Lamp2,Mapt,Wnt9b,Cpeb4,Dnajc15,Ppara,Sod1,Aqp2,Clic5,Cbs,Gcgr,Bbs4,Glul,Cubn,Kynu,Pck1,Rragd,Alad,Aqp3,Prkaa2,Ppargc1a,Cckar,Npy,Gabarapl1,Gas6,Adrb3,Bbs2,Cck,Dpyd,Oma1,Lrrk2,Cyp24a1,Pdk2,Bmp6,Slc39a5,Rragb,Acacb,Rnf152,Nr1h4,Suox,Bcas3,Acadm
GO:0006570	tyrosine metabolic process	2140-05-01	11/21213	0.00285188	0.0306161	0.026329	ENSMUSG00000019762/ENSMUSG00000020051/ENSMUSG00000021033/ENSMUSG00000022821/ENSMUSG00000029445	5	,Iyd,Pah,Gstz1,Hgd,Hpd
GO:0006750	glutathione biosynthetic process	2140-05-01	11/21213	0.00285188	0.0306161	0.026329	ENSMUSG00000006345/ENSMUSG00000024158/ENSMUSG00000027610/ENSMUSG00000028124/ENSMUSG00000032350	5	,Ggt1,Hagh,Gss,Gclm,Gclc
GO:0006957	complement activation, alternative pathway	2140-05-01	11/21213	0.00285188	0.0306161	0.026329	ENSMUSG00000015083/ENSMUSG00000035031/ENSMUSG00000038576/ENSMUSG00000061780/ENSMUSG00000090231	5	,C8g,C8a,Susd4,Cfd,Cfb
GO:0015740	C4-dicarboxylate transport	2140-05-01	11/21213	0.00285188	0.0306161	0.026329	ENSMUSG00000005360/ENSMUSG00000018459/ENSMUSG00000024935/ENSMUSG00000027010/ENSMUSG00000057880	5	,Slc1a3,Slc13a3,Slc1a1,Slc25a12,Abat
GO:0044557	relaxation of smooth muscle	2140-05-01	11/21213	0.00285188	0.0306161	0.026329	ENSMUSG00000005611/ENSMUSG00000022982/ENSMUSG00000033910/ENSMUSG00000042429/ENSMUSG00000054640	5	,Mrvi1,Sod1,Gucy1a1,Adora1,Slc8a1
GO:0048312	intracellular distribution of mitochondria	2140-05-01	11/21213	0.00285188	0.0306161	0.026329	ENSMUSG00000018411/ENSMUSG00000020741/ENSMUSG00000034160/ENSMUSG00000036273/ENSMUSG00000090935	5	,Mapt,Cluh,Ogt,Lrrk2,Synj2bp
GO:0050665	hydrogen peroxide biosynthetic process	2140-05-01	11/21213	0.00285188	0.0306161	0.026329	ENSMUSG00000006519/ENSMUSG00000006818/ENSMUSG00000022679/ENSMUSG00000022982/ENSMUSG00000032315	5	,Cyba,Sod2,Mpv17l,Sod1,Cyp1a1
GO:0051193	regulation of cofactor metabolic process	2140-12-01	49/21213	0.00285774	0.0306161	0.026329	ENSMUSG00000005373/ENSMUSG00000016194/ENSMUSG00000020475/ENSMUSG00000021236/ENSMUSG00000021255/ENSMUSG00000022383/ENSMUSG00000023019/ENSMUSG00000028518/ENSMUSG00000029167/ENSMUSG00000034160/ENSMUSG00000038967/ENSMUSG00000069805	12	,Mlxipl,Hsd11b1,Pgam2,Entpd5,Esrrb,Ppara,Gpd1,Prkaa2,Ppargc1a,Ogt,Pdk2,Fbp1
GO:1900408	negative regulation of cellular response to oxidative stress	2140-12-01	49/21213	0.00285774	0.0306161	0.026329	ENSMUSG00000001786/ENSMUSG00000005981/ENSMUSG00000006235/ENSMUSG00000006818/ENSMUSG00000021032/ENSMUSG00000023826/ENSMUSG00000025584/ENSMUSG00000028756/ENSMUSG00000036273/ENSMUSG00000037440/ENSMUSG00000063856/ENSMUSG00000074628	12	,Fbxo7,Trap1,Epor,Sod2,Ngb,Prkn,Pde8a,Pink1,Lrrk2,Vnn1,Gpx1,Tldc2
GO:0006739	NADP metabolic process	2140-10-01	37/21213	0.00290224	0.0308772	0.0265536	ENSMUSG00000016194/ENSMUSG00000020475/ENSMUSG00000022253/ENSMUSG00000024953/ENSMUSG00000030541/ENSMUSG00000032051/ENSMUSG00000038704/ENSMUSG00000039450/ENSMUSG00000040170/ENSMUSG00000040181	10	,Hsd11b1,Pgam2,Nadk2,Prdx5,Idh2,Fdx1,Aspdh,Dcxr,Fmo2,Fmo1
GO:0097009	energy homeostasis	2140-10-01	37/21213	0.00290224	0.0308772	0.0265536	ENSMUSG00000002944/ENSMUSG00000005373/ENSMUSG00000021775/ENSMUSG00000028518/ENSMUSG00000029167/ENSMUSG00000035069/ENSMUSG00000042010/ENSMUSG00000042251/ENSMUSG00000057722/ENSMUSG00000061119	10	,Cd36,Mlxipl,Nr1d2,Prkaa2,Ppargc1a,Oma1,Acacb,Pm20d1,Lepr,Prcp
GO:1905332	positive regulation of morphogenesis of an epithelium	2140-10-01	37/21213	0.00290224	0.0308772	0.0265536	ENSMUSG00000004231/ENSMUSG00000018698/ENSMUSG00000019986/ENSMUSG00000026976/ENSMUSG00000031665/ENSMUSG00000031980/ENSMUSG00000038721/ENSMUSG00000046532/ENSMUSG00000048616/ENSMUSG00000049115	10	,Pax2,Lhx1,Ahi1,Pax8,Sall1,Agt,Hoxb7,Ar,Nog,Agtr1a
GO:0006672	ceramide metabolic process	16/2140	75/21213	0.00291182	0.0308772	0.0265536	ENSMUSG00000000594/ENSMUSG00000007038/ENSMUSG00000008206/ENSMUSG00000019822/ENSMUSG00000020787/ENSMUSG00000021003/ENSMUSG00000021263/ENSMUSG00000021665/ENSMUSG00000025321/ENSMUSG00000028467/ENSMUSG00000035936/ENSMUSG00000037049/ENSMUSG00000038007/ENSMUSG00000043461/ENSMUSG00000049721/ENSMUSG00000050931	16	,Gm2a,Neu1,Cers4,Smpd2,P2rx1,Galc,Degs2,Hexb,Itgb8,Gba2,Aldh5a1,Smpd1,Acer2,Sptssb,Gal3st1,Sgms2
GO:0051341	regulation of oxidoreductase activity	16/2140	75/21213	0.00291182	0.0308772	0.0265536	ENSMUSG00000000959/ENSMUSG00000005514/ENSMUSG00000006519/ENSMUSG00000006724/ENSMUSG00000022206/ENSMUSG00000023826/ENSMUSG00000024712/ENSMUSG00000024953/ENSMUSG00000029524/ENSMUSG00000032051/ENSMUSG00000034108/ENSMUSG00000036273/ENSMUSG00000038058/ENSMUSG00000059363/ENSMUSG00000059456/ENSMUSG00000066839	16	,Oxa1l,Por,Cyba,Cyp27b1,Npr3,Prkn,Rfk,Prdx5,Sirt4,Fdx1,Ccs,Lrrk2,Nod1,Fxn,Ptk2b,Ecsit
GO:0044057	regulation of system process	70/2140	500/21213	0.00300827	0.0318349	0.0273772	ENSMUSG00000002108/ENSMUSG00000004655/ENSMUSG00000005220/ENSMUSG00000005320/ENSMUSG00000005611/ENSMUSG00000006127/ENSMUSG00000006519/ENSMUSG00000012705/ENSMUSG00000015405/ENSMUSG00000018428/ENSMUSG00000018900/ENSMUSG00000020787/ENSMUSG00000020866/ENSMUSG00000021699/ENSMUSG00000021779/ENSMUSG00000022878/ENSMUSG00000022982/ENSMUSG00000024935/ENSMUSG00000026103/ENSMUSG00000026576/ENSMUSG00000027488/…	70	,Nr1h3,Aqp1,Corin,Fgfr4,Mrvi1,Inpp5k,Cyba,Retn,Ace2,Akap1,Slc22a5,P2rx1,Cacna1g,Pde4d,Thrb,Adipoq,Sod1,Slc1a1,Gls,Atp1b1,Snta1,Edn3,Fga,Trim63,Wasf3,Abcg2,Ptpro,Calca,Avpr2,Gas6,Agt,Apoa4,Apoa1,Cck,Fgg,Gucy1a1,Tbxa2r,Npy1r,Fxyd1,Rab11fip3,Icam1,Fig4,Jarid2,Pln,Bmp6,Adk,Kcne1,Ptger3,Adora1,Kcnj10,Adra2c,Kcna5,Adra1a,Wnk1,Scn4b,Agtr1a,Casr,Cyp2j5,Slc8a1,Gja5,Abat,Adra2b,Thra,Calcrl,Tmem100,Ren1,Ren…
GO:0019932	second-messenger-mediated signaling	42/2140	270/21213	0.00305326	0.0322455	0.0277302	ENSMUSG00000002015/ENSMUSG00000002944/ENSMUSG00000005611/ENSMUSG00000020091/ENSMUSG00000020225/ENSMUSG00000021699/ENSMUSG00000021764/ENSMUSG00000022840/ENSMUSG00000022994/ENSMUSG00000024503/ENSMUSG00000025127/ENSMUSG00000026576/ENSMUSG00000027202/ENSMUSG00000027524/ENSMUSG00000028005/ENSMUSG00000028036/ENSMUSG00000030102/ENSMUSG00000030538/ENSMUSG00000030669/ENSMUSG00000031391/ENSMUSG00000031489/…	42	,Bcap31,Cd36,Mrvi1,Eif4ebp2,Tmbim4,Pde4d,Ndufs4,Adcy5,Adcy6,Spink1,Gcgr,Atp1b1,Slc12a1,Edn3,Gucy1b1,Ptgfr,Itpr1,Cib1,Calca,L1cam,Adrb3,Pth1r,Gucy1a1,Pkd2,Rasd2,Tbxa2r,Lrrk2,Pln,Pde3a,Tox3,Adra2c,Adra1a,Agtr1a,Ncald,Slc8a1,Gnai1,Adra2b,Ptk2b,Calcrl,Ksr2,Kdr,Tmem100
GO:0043255	regulation of carbohydrate biosynthetic process	19/2140	96/21213	0.0030856	0.0325209	0.0279671	ENSMUSG00000002769/ENSMUSG00000006127/ENSMUSG00000017950/ENSMUSG00000018999/ENSMUSG00000020176/ENSMUSG00000021255/ENSMUSG00000022383/ENSMUSG00000022878/ENSMUSG00000023571/ENSMUSG00000027765/ENSMUSG00000028017/ENSMUSG00000030747/ENSMUSG00000032492/ENSMUSG00000034160/ENSMUSG00000038967/ENSMUSG00000057722/ENSMUSG00000059456/ENSMUSG00000062908/ENSMUSG00000069805	19	,Gnmt,Inpp5k,Hnf4a,Slc35b4,Grb10,Esrrb,Ppara,Adipoq,C1qtnf12,P2ry1,Egf,Dgat2,Pth1r,Ogt,Pdk2,Lepr,Ptk2b,Acadm,Fbp1
GO:0010803	regulation of tumor necrosis factor-mediated signaling pathway	2140-08-01	26/21213	0.00313121	0.0328682	0.0282658	ENSMUSG00000022878/ENSMUSG00000023826/ENSMUSG00000026676/ENSMUSG00000030793/ENSMUSG00000031451/ENSMUSG00000032083/ENSMUSG00000047638/ENSMUSG00000068854	8	,Adipoq,Prkn,Ccdc3,Pycard,Gas6,Apoa1,Nr1h4,H2bc21
GO:0090181	regulation of cholesterol metabolic process	2140-08-01	26/21213	0.00313121	0.0328682	0.0282658	ENSMUSG00000005514/ENSMUSG00000018574/ENSMUSG00000021779/ENSMUSG00000022040/ENSMUSG00000022982/ENSMUSG00000025198/ENSMUSG00000028603/ENSMUSG00000030747	8	,Por,Acadvl,Thrb,Ephx2,Sod1,Erlin1,Scp2,Dgat2
GO:0072171	mesonephric tubule morphogenesis	15/2140	69/21213	0.00320816	0.033608	0.028902	ENSMUSG00000002633/ENSMUSG00000004231/ENSMUSG00000018486/ENSMUSG00000018698/ENSMUSG00000020679/ENSMUSG00000026976/ENSMUSG00000031665/ENSMUSG00000031980/ENSMUSG00000038210/ENSMUSG00000038721/ENSMUSG00000042499/ENSMUSG00000045680/ENSMUSG00000048616/ENSMUSG00000049115/ENSMUSG00000051397	15	,Shh,Pax2,Wnt9b,Lhx1,Hnf1b,Pax8,Sall1,Agt,Hoxa11,Hoxb7,Hoxd11,Tcf21,Nog,Agtr1a,Tacstd2
GO:0016126	sterol biosynthetic process	2140-12-01	50/21213	0.00342121	0.035602	0.0306167	ENSMUSG00000005514/ENSMUSG00000022982/ENSMUSG00000024799/ENSMUSG00000025198/ENSMUSG00000027875/ENSMUSG00000028518/ENSMUSG00000028603/ENSMUSG00000031168/ENSMUSG00000031349/ENSMUSG00000032080/ENSMUSG00000032083/ENSMUSG00000056973	12	,Por,Sod1,Tm7sf2,Erlin1,Hmgcs2,Prkaa2,Scp2,Ebp,Nsdhl,Apoa4,Apoa1,Ces1d
GO:0030149	sphingolipid catabolic process	2140-07-01	21/21213	0.00342203	0.035602	0.0306167	ENSMUSG00000000594/ENSMUSG00000007038/ENSMUSG00000019872/ENSMUSG00000021003/ENSMUSG00000021665/ENSMUSG00000028467/ENSMUSG00000037049	7	,Gm2a,Neu1,Smpdl3a,Galc,Hexb,Gba2,Smpd1
GO:0002227	innate immune response in mucosa	2140-06-01	16/21213	0.00343275	0.035602	0.0306167	ENSMUSG00000018102/ENSMUSG00000032080/ENSMUSG00000058385/ENSMUSG00000062727/ENSMUSG00000068854/ENSMUSG00000094338	6	,H2bc4,Apoa4,H2bc8,H2bc12,H2bc21,H2bc13
GO:0015669	gas transport	2140-06-01	16/21213	0.00343275	0.035602	0.0306167	ENSMUSG00000000805/ENSMUSG00000004655/ENSMUSG00000021032/ENSMUSG00000024411/ENSMUSG00000032373/ENSMUSG00000038526	6	,Car4,Aqp1,Ngb,Aqp4,Car12,Car14
GO:0042744	hydrogen peroxide catabolic process	2140-06-01	16/21213	0.00343275	0.035602	0.0306167	ENSMUSG00000018339/ENSMUSG00000024953/ENSMUSG00000024997/ENSMUSG00000027187/ENSMUSG00000032080/ENSMUSG00000063856	6	,Gpx3,Prdx5,Prdx3,Cat,Apoa4,Gpx1
GO:1903205	regulation of hydrogen peroxide-induced cell death	2140-09-01	32/21213	0.00347049	0.0358503	0.0308303	ENSMUSG00000001786/ENSMUSG00000005981/ENSMUSG00000006235/ENSMUSG00000015337/ENSMUSG00000021032/ENSMUSG00000025584/ENSMUSG00000028756/ENSMUSG00000031161/ENSMUSG00000036273	9	,Fbxo7,Trap1,Epor,Endog,Ngb,Pde8a,Pink1,Hdac6,Lrrk2
GO:1903580	positive regulation of ATP metabolic process	2140-09-01	32/21213	0.00347049	0.0358503	0.0308303	ENSMUSG00000005373/ENSMUSG00000009995/ENSMUSG00000021236/ENSMUSG00000021255/ENSMUSG00000023019/ENSMUSG00000023826/ENSMUSG00000028518/ENSMUSG00000028756/ENSMUSG00000029167	9	,Mlxipl,Taz,Entpd5,Esrrb,Gpd1,Prkn,Prkaa2,Pink1,Ppargc1a
GO:0045907	positive regulation of vasoconstriction	2140-11-01	44/21213	0.00355418	0.0364971	0.0313865	ENSMUSG00000028001/ENSMUSG00000031390/ENSMUSG00000033860/ENSMUSG00000034881/ENSMUSG00000036437/ENSMUSG00000037405/ENSMUSG00000040016/ENSMUSG00000045318/ENSMUSG00000045875/ENSMUSG00000051980/ENSMUSG00000057123	11	,Fga,Avpr2,Fgg,Tbxa2r,Npy1r,Icam1,Ptger3,Adra2c,Adra1a,Casr,Gja5
GO:0048010	vascular endothelial growth factor receptor signaling pathway	2140-11-01	44/21213	0.00355418	0.0364971	0.0313865	ENSMUSG00000006386/ENSMUSG00000020176/ENSMUSG00000021974/ENSMUSG00000024168/ENSMUSG00000024962/ENSMUSG00000025810/ENSMUSG00000041445/ENSMUSG00000049791/ENSMUSG00000057967/ENSMUSG00000059456/ENSMUSG00000062960	11	,Tek,Grb10,Fgf9,Tmem204,Vegfb,Nrp1,Mmrn2,Fzd4,Fgf18,Ptk2b,Kdr
GO:0090184	positive regulation of kidney development	2140-11-01	44/21213	0.00355418	0.0364971	0.0313865	ENSMUSG00000002633/ENSMUSG00000004231/ENSMUSG00000018698/ENSMUSG00000022878/ENSMUSG00000026976/ENSMUSG00000031665/ENSMUSG00000031980/ENSMUSG00000032006/ENSMUSG00000038721/ENSMUSG00000048616/ENSMUSG00000049115	11	,Shh,Pax2,Lhx1,Adipoq,Pax8,Sall1,Agt,Pdgfd,Hoxb7,Nog,Agtr1a
GO:0072210	metanephric nephron development	2140-10-01	38/21213	0.00358847	0.0367765	0.0316268	ENSMUSG00000004231/ENSMUSG00000004655/ENSMUSG00000018486/ENSMUSG00000018698/ENSMUSG00000022878/ENSMUSG00000025927/ENSMUSG00000026976/ENSMUSG00000031665/ENSMUSG00000045680/ENSMUSG00000051159	10	,Pax2,Aqp1,Wnt9b,Lhx1,Adipoq,Tfap2b,Pax8,Sall1,Tcf21,Cited1
GO:0030641	regulation of cellular pH	17/2140	84/21213	0.00391307	0.0400242	0.0344198	ENSMUSG00000006574/ENSMUSG00000017740/ENSMUSG00000020651/ENSMUSG00000024485/ENSMUSG00000025393/ENSMUSG00000026062/ENSMUSG00000026065/ENSMUSG00000028096/ENSMUSG00000031883/ENSMUSG00000036123/ENSMUSG00000036273/ENSMUSG00000038600/ENSMUSG00000040569/ENSMUSG00000042797/ENSMUSG00000046959/ENSMUSG00000060681/ENSMUSG00000060961	17	,Slc4a1,Slc12a5,Slc26a4,Slc4a9,Atp5b,Slc9a2,Slc9a4,Gpr89,Car7,Slc9a3,Lrrk2,Atp6v0a4,Slc26a7,Aqp11,Slc26a1,Slc9a6,Slc4a4
GO:0032387	negative regulation of intracellular transport	23/2140	127/21213	0.00398432	0.0406729	0.0349776	ENSMUSG00000002944/ENSMUSG00000006127/ENSMUSG00000016319/ENSMUSG00000017950/ENSMUSG00000018411/ENSMUSG00000018428/ENSMUSG00000022679/ENSMUSG00000022878/ENSMUSG00000025933/ENSMUSG00000027499/ENSMUSG00000029524/ENSMUSG00000031451/ENSMUSG00000032060/ENSMUSG00000034160/ENSMUSG00000034462/ENSMUSG00000036273/ENSMUSG00000036880/ENSMUSG00000037316/ENSMUSG00000039639/ENSMUSG00000040462/ENSMUSG00000058756/…	23	,Cd36,Inpp5k,Slc25a5,Hnf4a,Mapt,Akap1,Mpv17l,Adipoq,Tmem14a,Pkia,Sirt4,Gas6,Cryab,Ogt,Pkd2,Lrrk2,Acaa2,Bag4,Kcne1,Os9,Thra,Svip,Pbld1
GO:0003338	metanephros morphogenesis	2140-08-01	27/21213	0.00406171	0.0413006	0.0355174	ENSMUSG00000004231/ENSMUSG00000018486/ENSMUSG00000018698/ENSMUSG00000026976/ENSMUSG00000028222/ENSMUSG00000031665/ENSMUSG00000034687/ENSMUSG00000051159	8	,Pax2,Wnt9b,Lhx1,Pax8,Calb1,Sall1,Fras1,Cited1
GO:0090208	positive regulation of triglyceride metabolic process	2140-08-01	27/21213	0.00406171	0.0413006	0.0355174	ENSMUSG00000002108/ENSMUSG00000002944/ENSMUSG00000011305/ENSMUSG00000027761/ENSMUSG00000030747/ENSMUSG00000032080/ENSMUSG00000032081/ENSMUSG00000032083	8	,Nr1h3,Cd36,Plin5,Aadac,Dgat2,Apoa4,Apoc3,Apoa1
GO:0003002	regionalization	53/2140	364/21213	0.00409673	0.0415682	0.0357476	ENSMUSG00000000690/ENSMUSG00000000938/ENSMUSG00000001493/ENSMUSG00000001657/ENSMUSG00000001661/ENSMUSG00000002633/ENSMUSG00000004231/ENSMUSG00000005320/ENSMUSG00000006958/ENSMUSG00000013584/ENSMUSG00000018698/ENSMUSG00000020679/ENSMUSG00000020875/ENSMUSG00000022484/ENSMUSG00000022485/ENSMUSG00000025810/ENSMUSG00000025902/ENSMUSG00000026640/ENSMUSG00000026976/ENSMUSG00000027070/ENSMUSG00000027102/…	53	,Hoxb6,Hoxa10,Meox1,Hoxc8,Hoxc6,Shh,Pax2,Fgfr4,Chrd,Aldh1a2,Lhx1,Hnf1b,Hoxb9,Hoxc10,Hoxc5,Nrp1,Sox17,Plxna2,Pax8,Lrp2,Hoxd8,Egf,Pitx2,Nr2f2,Adgrg1,Emx1,Crb2,Hoxc9,Sostdc1,Alx1,Hoxa11,Hoxa9,Hoxa7,Hoxb4,Hoxb5,Hoxb7,Ift88,Hoxd11,Ppp2r3a,Hoxd9,Emx2,Ar,Dmrt2,Nog,Hoxb3,Bmpr1b,Hoxb8,Tdrd5,Tcf15,Hoxc4,Hoxb2,Hoxd3,Hoxd4
GO:0001501	skeletal system development	67/2140	481/21213	0.00410402	0.0415682	0.0357476	ENSMUSG00000000690/ENSMUSG00000000938/ENSMUSG00000001657/ENSMUSG00000001661/ENSMUSG00000002633/ENSMUSG00000005514/ENSMUSG00000006464/ENSMUSG00000006538/ENSMUSG00000006958/ENSMUSG00000008999/ENSMUSG00000010051/ENSMUSG00000018486/ENSMUSG00000018698/ENSMUSG00000020875/ENSMUSG00000021665/ENSMUSG00000021779/ENSMUSG00000021974/ENSMUSG00000022206/ENSMUSG00000022330/ENSMUSG00000022484/ENSMUSG00000022485/…	67	,Hoxb6,Hoxa10,Hoxc8,Hoxc6,Shh,Por,Bbs1,Ihh,Chrd,Bmp7,Hyal1,Wnt9b,Lhx1,Hoxb9,Hexb,Thrb,Fgf9,Npr3,Osr2,Hoxc10,Hoxc5,Cbs,Papss2,Esrra,Rbp4,Itgb8,Frzb,Hoxd8,Pitx2,Slc35d1,Uncx,Bbs2,Pth1r,Hoxc9,Alx1,Cdkn1c,Hoxa11,Hoxa9,Hoxa7,Hoxb4,Hoxb5,Hoxb7,Bmp6,Mustn1,Hoxd11,Hoxd9,Slc39a3,Dmrt2,Ranbp3l,Nog,Hoxb3,Sox6,Bmpr1b,Fgfr3,Maf,Hoxb8,Nbeal2,Gja5,Fgf18,Thra,Deaf1,Kdr,Tcf15,Hoxc4,Hoxb2,Hoxd3,Hoxd4
GO:0043270	positive regulation of ion transport	43/2140	283/21213	0.00425544	0.0430181	0.0369944	ENSMUSG00000003411/ENSMUSG00000015401/ENSMUSG00000020264/ENSMUSG00000020787/ENSMUSG00000021490/ENSMUSG00000022469/ENSMUSG00000023013/ENSMUSG00000023092/ENSMUSG00000024589/ENSMUSG00000026385/ENSMUSG00000026576/ENSMUSG00000027524/ENSMUSG00000027577/ENSMUSG00000027765/ENSMUSG00000027893/ENSMUSG00000027950/ENSMUSG00000028756/ENSMUSG00000029359/ENSMUSG00000030102/ENSMUSG00000030654/ENSMUSG00000031980/…	43	,Rab3b,Cltrn,Slc36a2,P2rx1,Slc34a1,Rapgef3,Aqp2,Fhl1,Nedd4l,Dbi,Atp1b1,Edn3,Chrna4,P2ry1,Ahcyl1,Chrnb2,Pink1,Tesc,Itpr1,Arl6ip1,Agt,Cck,Trpc1,Pkd2,Slc18a1,Fxyd1,Cldn16,Pdzk1,Kcne1,Lrrc52,Atp1b2,Adora1,Gjc2,Scn4b,Nat8l,Mchr1,Casr,Dtnbp1,Abat,Cxcl12,Ank3,Kcne1l,Pcp4
GO:0035136	forelimb morphogenesis	2140-11-01	45/21213	0.00428313	0.0432138	0.0371627	ENSMUSG00000002633/ENSMUSG00000013584/ENSMUSG00000022330/ENSMUSG00000024565/ENSMUSG00000025927/ENSMUSG00000027684/ENSMUSG00000031665/ENSMUSG00000038210/ENSMUSG00000038227/ENSMUSG00000042499/ENSMUSG00000043342	11	,Shh,Aldh1a2,Osr2,Sall3,Tfap2b,Mecom,Sall1,Hoxa11,Hoxa9,Hoxd11,Hoxd9
GO:0014046	dopamine secretion	2140-09-01	33/21213	0.00435168	0.0437357	0.0376115	ENSMUSG00000023064/ENSMUSG00000027577/ENSMUSG00000027950/ENSMUSG00000028756/ENSMUSG00000036330/ENSMUSG00000057531/ENSMUSG00000057880/ENSMUSG00000061353/ENSMUSG00000090223	9	,Sncg,Chrna4,Chrnb2,Pink1,Slc18a1,Dtnbp1,Abat,Cxcl12,Pcp4
GO:0014059	regulation of dopamine secretion	2140-09-01	33/21213	0.00435168	0.0437357	0.0376115	ENSMUSG00000023064/ENSMUSG00000027577/ENSMUSG00000027950/ENSMUSG00000028756/ENSMUSG00000036330/ENSMUSG00000057531/ENSMUSG00000057880/ENSMUSG00000061353/ENSMUSG00000090223	9	,Sncg,Chrna4,Chrnb2,Pink1,Slc18a1,Dtnbp1,Abat,Cxcl12,Pcp4
GO:0050886	endocrine process	19/2140	99/21213	0.00440296	0.0439741	0.0378166	ENSMUSG00000004655/ENSMUSG00000005220/ENSMUSG00000005320/ENSMUSG00000006519/ENSMUSG00000012705/ENSMUSG00000015405/ENSMUSG00000027524/ENSMUSG00000028024/ENSMUSG00000031390/ENSMUSG00000031891/ENSMUSG00000031980/ENSMUSG00000037098/ENSMUSG00000038224/ENSMUSG00000039004/ENSMUSG00000049115/ENSMUSG00000049791/ENSMUSG00000052520/ENSMUSG00000057123/ENSMUSG00000070645	19	,Aqp1,Corin,Fgfr4,Cyba,Retn,Ace2,Edn3,Enpep,Avpr2,Hsd11b2,Agt,Rab11fip3,Serpinf2,Bmp6,Agtr1a,Fzd4,Cyp2j5,Gja5,Ren1,Ren2
GO:0002016	regulation of blood volume by renin-angiotensin	2140-05-01	12/21213	0.00448543	0.0439741	0.0378166	ENSMUSG00000006519/ENSMUSG00000015405/ENSMUSG00000031980/ENSMUSG00000049115/ENSMUSG00000070645	5	,Cyba,Ace2,Agt,Agtr1a,Ren1,Ren2
GO:0003093	regulation of glomerular filtration	2140-05-01	12/21213	0.00448543	0.0439741	0.0378166	ENSMUSG00000006519/ENSMUSG00000030223/ENSMUSG00000031451/ENSMUSG00000042429/ENSMUSG00000057123	5	,Cyba,Ptpro,Gas6,Adora1,Gja5
GO:0003337	mesenchymal to epithelial transition involved in metanephros morphogenesis	2140-05-01	12/21213	0.00448543	0.0439741	0.0378166	ENSMUSG00000004231/ENSMUSG00000018486/ENSMUSG00000026976/ENSMUSG00000031665/ENSMUSG00000051159	5	,Pax2,Wnt9b,Pax8,Sall1,Cited1
GO:0009086	methionine biosynthetic process	2140-05-01	12/21213	0.00448543	0.0439741	0.0378166	ENSMUSG00000020629/ENSMUSG00000021048/ENSMUSG00000028179/ENSMUSG00000042118/ENSMUSG00000074768	5	,Adi1,Mthfd1,Cth,Bhmt2,Bhmt
GO:0010885	regulation of cholesterol storage	2140-05-01	12/21213	0.00448543	0.0439741	0.0378166	ENSMUSG00000000440/ENSMUSG00000002108/ENSMUSG00000002944/ENSMUSG00000015568/ENSMUSG00000022383	5	,Pparg,Nr1h3,Cd36,Lpl,Ppara
GO:0019934	cGMP-mediated signaling	2140-05-01	12/21213	0.00448543	0.0439741	0.0378166	ENSMUSG00000002944/ENSMUSG00000005611/ENSMUSG00000028005/ENSMUSG00000041741/ENSMUSG00000059456	5	,Cd36,Mrvi1,Gucy1b1,Pde3a,Ptk2b
GO:0035810	positive regulation of urine volume	2140-05-01	12/21213	0.00448543	0.0439741	0.0378166	ENSMUSG00000006127/ENSMUSG00000022206/ENSMUSG00000025927/ENSMUSG00000040016/ENSMUSG00000082361	5	,Inpp5k,Npr3,Tfap2b,Ptger3,Btc
GO:0042135	neurotransmitter catabolic process	2140-05-01	12/21213	0.00448543	0.0439741	0.0378166	ENSMUSG00000023328/ENSMUSG00000026986/ENSMUSG00000035936/ENSMUSG00000040147/ENSMUSG00000057880	5	,Ache,Hnmt,Aldh5a1,Maob,Abat
GO:0046689	response to mercury ion	2140-05-01	12/21213	0.00448543	0.0439741	0.0378166	ENSMUSG00000004655/ENSMUSG00000020475/ENSMUSG00000021490/ENSMUSG00000023013/ENSMUSG00000025194	5	,Aqp1,Pgam2,Slc34a1,Aqp2,Abcc2,Gm10768
GO:0070444	oligodendrocyte progenitor proliferation	2140-05-01	12/21213	0.00448543	0.0439741	0.0378166	ENSMUSG00000002633/ENSMUSG00000027070/ENSMUSG00000033726/ENSMUSG00000043448/ENSMUSG00000048616	5	,Shh,Lrp2,Emx1,Gjc2,Nog
GO:0070445	regulation of oligodendrocyte progenitor proliferation	2140-05-01	12/21213	0.00448543	0.0439741	0.0378166	ENSMUSG00000002633/ENSMUSG00000027070/ENSMUSG00000033726/ENSMUSG00000043448/ENSMUSG00000048616	5	,Shh,Lrp2,Emx1,Gjc2,Nog
GO:2001054	negative regulation of mesenchymal cell apoptotic process	2140-05-01	12/21213	0.00448543	0.0439741	0.0378166	ENSMUSG00000002633/ENSMUSG00000004231/ENSMUSG00000008999/ENSMUSG00000020679/ENSMUSG00000026976	5	,Shh,Pax2,Bmp7,Hnf1b,Pax8
GO:0030072	peptide hormone secretion	40/2140	260/21213	0.00458033	0.0446385	0.0383879	ENSMUSG00000000440/ENSMUSG00000004655/ENSMUSG00000015401/ENSMUSG00000017950/ENSMUSG00000020546/ENSMUSG00000020679/ENSMUSG00000021684/ENSMUSG00000021749/ENSMUSG00000021794/ENSMUSG00000022186/ENSMUSG00000022840/ENSMUSG00000023571/ENSMUSG00000023826/ENSMUSG00000024900/ENSMUSG00000024990/ENSMUSG00000025486/ENSMUSG00000025927/ENSMUSG00000026473/ENSMUSG00000026568/ENSMUSG00000026976/ENSMUSG00000027524/…	40	,Pparg,Aqp1,Cltrn,Hnf4a,Stxbp4,Hnf1b,Pde8b,Oit1,Glud1,Oxct1,Adcy5,C1qtnf12,Prkn,Cpt1a,Rbp4,Sirt3,Tfap2b,Glul,Mpc2,Pax8,Edn3,Hadh,Fga,Cckar,Sirt4,Hnf1a,Sytl4,Pde4c,C2cd2l,Fgg,Nr0b2,Ptger3,Ildr2,Prkce,Nr1h4,Ffar2,Casr,Lepr,Abat,Gpr27
GO:0045922	negative regulation of fatty acid metabolic process	2140-07-01	22/21213	0.00458756	0.0446385	0.0383879	ENSMUSG00000011305/ENSMUSG00000018574/ENSMUSG00000025198/ENSMUSG00000026385/ENSMUSG00000029524/ENSMUSG00000030747/ENSMUSG00000042010	7	,Plin5,Acadvl,Erlin1,Dbi,Sirt4,Dgat2,Acacb
GO:0050995	negative regulation of lipid catabolic process	2140-07-01	22/21213	0.00458756	0.0446385	0.0383879	ENSMUSG00000011305/ENSMUSG00000019689/ENSMUSG00000026385/ENSMUSG00000032081/ENSMUSG00000042010/ENSMUSG00000042429/ENSMUSG00000071657	7	,Plin5,Fmc1,Dbi,Apoc3,Acacb,Adora1,Bscl2
GO:0072215	regulation of metanephros development	2140-07-01	22/21213	0.00458756	0.0446385	0.0383879	ENSMUSG00000004231/ENSMUSG00000018486/ENSMUSG00000020679/ENSMUSG00000022878/ENSMUSG00000026976/ENSMUSG00000031665/ENSMUSG00000051159	7	,Pax2,Wnt9b,Hnf1b,Adipoq,Pax8,Sall1,Cited1
GO:1902883	negative regulation of response to oxidative stress	2140-12-01	52/21213	0.00481612	0.0467748	0.0402251	ENSMUSG00000001786/ENSMUSG00000005981/ENSMUSG00000006235/ENSMUSG00000006818/ENSMUSG00000021032/ENSMUSG00000023826/ENSMUSG00000025584/ENSMUSG00000028756/ENSMUSG00000036273/ENSMUSG00000037440/ENSMUSG00000063856/ENSMUSG00000074628	12	,Fbxo7,Trap1,Epor,Sod2,Ngb,Prkn,Pde8a,Pink1,Lrrk2,Vnn1,Gpx1,Tldc2
GO:0009084	glutamine family amino acid biosynthetic process	2140-06-01	17/21213	0.00485713	0.0468231	0.0402666	ENSMUSG00000005360/ENSMUSG00000021794/ENSMUSG00000025533/ENSMUSG00000026103/ENSMUSG00000026473/ENSMUSG00000076441	6	,Slc1a3,Glud1,Asl,Gls,Glul,Ass1
GO:0016486	peptide hormone processing	2140-06-01	17/21213	0.00485713	0.0468231	0.0402666	ENSMUSG00000005220/ENSMUSG00000023236/ENSMUSG00000025196/ENSMUSG00000028024/ENSMUSG00000060402/ENSMUSG00000070645	6	,Corin,Scg5,Cpn1,Enpep,Chst8,Ren1,Ren2
GO:0072234	metanephric nephron tubule development	2140-06-01	17/21213	0.00485713	0.0468231	0.0402666	ENSMUSG00000004231/ENSMUSG00000004655/ENSMUSG00000026976/ENSMUSG00000028222/ENSMUSG00000030963/ENSMUSG00000045515	6	,Pax2,Aqp1,Pax8,Calb1,Umod,Pou3f3
GO:1902176	negative regulation of oxidative stress-induced intrinsic apoptotic signaling pathway	2140-06-01	17/21213	0.00485713	0.0468231	0.0402666	ENSMUSG00000005981/ENSMUSG00000006818/ENSMUSG00000023826/ENSMUSG00000028756/ENSMUSG00000037440/ENSMUSG00000063856	6	,Trap1,Sod2,Prkn,Pink1,Vnn1,Gpx1
GO:0031638	zymogen activation	2140-11-01	46/21213	0.00512608	0.0493243	0.0424176	ENSMUSG00000006345/ENSMUSG00000020340/ENSMUSG00000021822/ENSMUSG00000021999/ENSMUSG00000022219/ENSMUSG00000028001/ENSMUSG00000030793/ENSMUSG00000033860/ENSMUSG00000038224/ENSMUSG00000059042/ENSMUSG00000060177	11	,Ggt1,Cyfip2,Plau,Cpb2,Cideb,Fga,Pycard,Fgg,Serpinf2,Klk1b9,Klk1b22
GO:0061036	positive regulation of cartilage development	2140-08-01	28/21213	0.00519146	0.0497691	0.0428001	ENSMUSG00000005514/ENSMUSG00000021779/ENSMUSG00000038210/ENSMUSG00000039004/ENSMUSG00000042485/ENSMUSG00000042499/ENSMUSG00000051910/ENSMUSG00000057967	8	,Por,Thrb,Hoxa11,Bmp6,Mustn1,Hoxd11,Sox6,Fgf18
GO:1902175	regulation of oxidative stress-induced intrinsic apoptotic signaling pathway	2140-08-01	28/21213	0.00519146	0.0497691	0.0428001	ENSMUSG00000005981/ENSMUSG00000006818/ENSMUSG00000022982/ENSMUSG00000023826/ENSMUSG00000028756/ENSMUSG00000030968/ENSMUSG00000037440/ENSMUSG00000063856	8	,Trap1,Sod2,Sod1,Prkn,Pink1,Pdilt,Vnn1,Gpx1
GO:0032835	glomerulus development	13/2140	59/21213	0.00520168	0.0497752	0.0428053	ENSMUSG00000004231/ENSMUSG00000004655/ENSMUSG00000006386/ENSMUSG00000008999/ENSMUSG00000022878/ENSMUSG00000028024/ENSMUSG00000030087/ENSMUSG00000030223/ENSMUSG00000032006/ENSMUSG00000045680/ENSMUSG00000048616/ENSMUSG00000067158/ENSMUSG00000079465	13	,Pax2,Aqp1,Tek,Bmp7,Adipoq,Enpep,Klf15,Ptpro,Pdgfd,Tcf21,Nog,Col4a4,Col4a3
GO:0051646	mitochondrion localization	2140-10-01	40/21213	0.00534281	0.0510317	0.0438859	ENSMUSG00000011305/ENSMUSG00000018411/ENSMUSG00000020527/ENSMUSG00000020741/ENSMUSG00000023826/ENSMUSG00000029223/ENSMUSG00000031161/ENSMUSG00000034160/ENSMUSG00000036273/ENSMUSG00000090935	10	,Plin5,Mapt,Myo19,Cluh,Prkn,Uchl1,Hdac6,Ogt,Lrrk2,Synj2bp
GO:0045017	glycerolipid biosynthetic process	23/2140	130/21213	0.00535557	0.0510597	0.04391	ENSMUSG00000002108/ENSMUSG00000009995/ENSMUSG00000011305/ENSMUSG00000012187/ENSMUSG00000014245/ENSMUSG00000015568/ENSMUSG00000024052/ENSMUSG00000025495/ENSMUSG00000027513/ENSMUSG00000028773/ENSMUSG00000029263/ENSMUSG00000029314/ENSMUSG00000029330/ENSMUSG00000030747/ENSMUSG00000032081/ENSMUSG00000032083/ENSMUSG00000041193/ENSMUSG00000043162/ENSMUSG00000043257/ENSMUSG00000047638/ENSMUSG00000048486/…	23	,Nr1h3,Taz,Plin5,Mogat1,Pigl,Lpl,Lpin2,Ptdss2,Pck1,Fabp3,Pigg,Gpat3,Cds1,Dgat2,Apoc3,Apoa1,Pla2g5,Pyurf,Pigv,Nr1h4,Fitm2,Hdhd5,Chpt1
GO:0036474	cell death in response to hydrogen peroxide	2140-09-01	34/21213	0.00539782	0.0511808	0.0440141	ENSMUSG00000001786/ENSMUSG00000005981/ENSMUSG00000006235/ENSMUSG00000015337/ENSMUSG00000021032/ENSMUSG00000025584/ENSMUSG00000028756/ENSMUSG00000031161/ENSMUSG00000036273	9	,Fbxo7,Trap1,Epor,Endog,Ngb,Pde8a,Pink1,Hdac6,Lrrk2
GO:0050892	intestinal absorption	2140-09-01	34/21213	0.00539782	0.0511808	0.0440141	ENSMUSG00000002944/ENSMUSG00000011034/ENSMUSG00000026175/ENSMUSG00000028405/ENSMUSG00000029802/ENSMUSG00000032080/ENSMUSG00000032083/ENSMUSG00000049493/ENSMUSG00000054422	9	,Cd36,Slc5a1,Vil1,Aco1,Abcg2,Apoa4,Apoa1,Pls1,Fabp1
GO:0071320	cellular response to cAMP	2140-09-01	34/21213	0.00539782	0.0511808	0.0440141	ENSMUSG00000004655/ENSMUSG00000006127/ENSMUSG00000022469/ENSMUSG00000022878/ENSMUSG00000023019/ENSMUSG00000030102/ENSMUSG00000032051/ENSMUSG00000034462/ENSMUSG00000054640	9	,Aqp1,Inpp5k,Rapgef3,Adipoq,Gpd1,Itpr1,Fdx1,Pkd2,Slc8a1
GO:0001657	ureteric bud development	19/2140	101/21213	0.00551587	0.0520153	0.0447318	ENSMUSG00000002633/ENSMUSG00000004231/ENSMUSG00000008999/ENSMUSG00000018486/ENSMUSG00000018698/ENSMUSG00000019913/ENSMUSG00000020679/ENSMUSG00000026976/ENSMUSG00000027187/ENSMUSG00000028222/ENSMUSG00000031665/ENSMUSG00000031980/ENSMUSG00000038210/ENSMUSG00000038721/ENSMUSG00000042499/ENSMUSG00000045680/ENSMUSG00000048616/ENSMUSG00000049115/ENSMUSG00000051397	19	,Shh,Pax2,Bmp7,Wnt9b,Lhx1,Sim1,Hnf1b,Pax8,Cat,Calb1,Sall1,Agt,Hoxa11,Hoxb7,Hoxd11,Tcf21,Nog,Agtr1a,Tacstd2
GO:0072163	mesonephric epithelium development	19/2140	101/21213	0.00551587	0.0520153	0.0447318	ENSMUSG00000002633/ENSMUSG00000004231/ENSMUSG00000008999/ENSMUSG00000018486/ENSMUSG00000018698/ENSMUSG00000019913/ENSMUSG00000020679/ENSMUSG00000026976/ENSMUSG00000027187/ENSMUSG00000028222/ENSMUSG00000031665/ENSMUSG00000031980/ENSMUSG00000038210/ENSMUSG00000038721/ENSMUSG00000042499/ENSMUSG00000045680/ENSMUSG00000048616/ENSMUSG00000049115/ENSMUSG00000051397	19	,Shh,Pax2,Bmp7,Wnt9b,Lhx1,Sim1,Hnf1b,Pax8,Cat,Calb1,Sall1,Agt,Hoxa11,Hoxb7,Hoxd11,Tcf21,Nog,Agtr1a,Tacstd2
GO:0072164	mesonephric tubule development	19/2140	101/21213	0.00551587	0.0520153	0.0447318	ENSMUSG00000002633/ENSMUSG00000004231/ENSMUSG00000008999/ENSMUSG00000018486/ENSMUSG00000018698/ENSMUSG00000019913/ENSMUSG00000020679/ENSMUSG00000026976/ENSMUSG00000027187/ENSMUSG00000028222/ENSMUSG00000031665/ENSMUSG00000031980/ENSMUSG00000038210/ENSMUSG00000038721/ENSMUSG00000042499/ENSMUSG00000045680/ENSMUSG00000048616/ENSMUSG00000049115/ENSMUSG00000051397	19	,Shh,Pax2,Bmp7,Wnt9b,Lhx1,Sim1,Hnf1b,Pax8,Cat,Calb1,Sall1,Agt,Hoxa11,Hoxb7,Hoxd11,Tcf21,Nog,Agtr1a,Tacstd2
GO:0001678	cellular glucose homeostasis	24/2140	138/21213	0.00562878	0.0529839	0.0455648	ENSMUSG00000004231/ENSMUSG00000005373/ENSMUSG00000005533/ENSMUSG00000015401/ENSMUSG00000020080/ENSMUSG00000020546/ENSMUSG00000022186/ENSMUSG00000022840/ENSMUSG00000023571/ENSMUSG00000023826/ENSMUSG00000024411/ENSMUSG00000026568/ENSMUSG00000028456/ENSMUSG00000030562/ENSMUSG00000031451/ENSMUSG00000032081/ENSMUSG00000032120/ENSMUSG00000034160/ENSMUSG00000037405/ENSMUSG00000045038/ENSMUSG00000047638/…	24	,Pax2,Mlxipl,Igf1r,Cltrn,Hkdc1,Stxbp4,Oxct1,Adcy5,C1qtnf12,Prkn,Aqp4,Mpc2,Unc13b,Nox4,Gas6,Apoc3,C2cd2l,Ogt,Icam1,Prkce,Nr1h4,Lepr,Gpx1,Gpr27
GO:1901136	carbohydrate derivative catabolic process	21/2140	116/21213	0.00578757	0.0543801	0.0467654	ENSMUSG00000000594/ENSMUSG00000007038/ENSMUSG00000010051/ENSMUSG00000019810/ENSMUSG00000021003/ENSMUSG00000021665/ENSMUSG00000021699/ENSMUSG00000021785/ENSMUSG00000023019/ENSMUSG00000023031/ENSMUSG00000027447/ENSMUSG00000028467/ENSMUSG00000028673/ENSMUSG00000031387/ENSMUSG00000031767/ENSMUSG00000031842/ENSMUSG00000033308/ENSMUSG00000036073/ENSMUSG00000041741/ENSMUSG00000045211/ENSMUSG00000059173	21	,Gm2a,Neu1,Hyal1,Fuca2,Galc,Hexb,Pde4d,Ngly1,Gpd1,Cela1,Cst3,Gba2,Fuca1,Renbp,Nudt7,Pde4c,Dpyd,Galt,Pde3a,Nudt18,Pde1a
GO:0030195	negative regulation of blood coagulation	2140-11-01	47/21213	0.00609486	0.057061	0.049071	ENSMUSG00000021822/ENSMUSG00000021999/ENSMUSG00000024386/ENSMUSG00000028001/ENSMUSG00000031445/ENSMUSG00000033860/ENSMUSG00000034127/ENSMUSG00000038224/ENSMUSG00000040016/ENSMUSG00000057880/ENSMUSG00000074743	11	,Plau,Cpb2,Proc,Fga,Proz,Fgg,Tspan8,Serpinf2,Ptger3,Abat,Thbd
GO:1900047	negative regulation of hemostasis	2140-11-01	47/21213	0.00609486	0.057061	0.049071	ENSMUSG00000021822/ENSMUSG00000021999/ENSMUSG00000024386/ENSMUSG00000028001/ENSMUSG00000031445/ENSMUSG00000033860/ENSMUSG00000034127/ENSMUSG00000038224/ENSMUSG00000040016/ENSMUSG00000057880/ENSMUSG00000074743	11	,Plau,Cpb2,Proc,Fga,Proz,Fgg,Tspan8,Serpinf2,Ptger3,Abat,Thbd
GO:0006690	icosanoid metabolic process	19/2140	102/21213	0.00615315	0.0573999	0.0493624	ENSMUSG00000005547/ENSMUSG00000006345/ENSMUSG00000015090/ENSMUSG00000020777/ENSMUSG00000022445/ENSMUSG00000024055/ENSMUSG00000024292/ENSMUSG00000024610/ENSMUSG00000025197/ENSMUSG00000025479/ENSMUSG00000026688/ENSMUSG00000029059/ENSMUSG00000040703/ENSMUSG00000041193/ENSMUSG00000068086/ENSMUSG00000072946/ENSMUSG00000074254/ENSMUSG00000091813/ENSMUSG00000096852	19	,Cyp2a5,Ggt1,Ptgds,Acox1,Cyp2d26,Cyp4f13,Cyp4f14,Cd74,Cyp2c23,Cyp2e1,Mgst3,Prxl2b,Cyp2s1,Pla2g5,Cyp2d9,Ptgr2,Cyp2a4,Ces2h,Cyp2d12
GO:0043467	regulation of generation of precursor metabolites and energy	19/2140	102/21213	0.00615315	0.0573999	0.0493624	ENSMUSG00000005373/ENSMUSG00000005981/ENSMUSG00000006127/ENSMUSG00000020176/ENSMUSG00000021236/ENSMUSG00000021255/ENSMUSG00000022013/ENSMUSG00000022383/ENSMUSG00000023019/ENSMUSG00000025127/ENSMUSG00000028518/ENSMUSG00000028756/ENSMUSG00000029162/ENSMUSG00000029167/ENSMUSG00000032081/ENSMUSG00000034160/ENSMUSG00000037710/ENSMUSG00000039410/ENSMUSG00000069805	19	,Mlxipl,Trap1,Inpp5k,Grb10,Entpd5,Esrrb,Dnajc15,Ppara,Gpd1,Gcgr,Prkaa2,Pink1,Khk,Ppargc1a,Apoc3,Ogt,Cisd1,Prdm16,Fbp1
GO:0070374	positive regulation of ERK1 and ERK2 cascade	32/2140	201/21213	0.00631101	0.0587671	0.0505381	ENSMUSG00000001127/ENSMUSG00000001666/ENSMUSG00000002944/ENSMUSG00000005320/ENSMUSG00000006235/ENSMUSG00000006386/ENSMUSG00000022847/ENSMUSG00000024610/ENSMUSG00000024962/ENSMUSG00000025584/ENSMUSG00000025810/ENSMUSG00000027347/ENSMUSG00000027765/ENSMUSG00000028001/ENSMUSG00000029053/ENSMUSG00000030538/ENSMUSG00000030562/ENSMUSG00000030793/ENSMUSG00000031451/ENSMUSG00000032006/ENSMUSG00000033860/…	32	,Araf,Ddt,Cd36,Fgfr4,Epor,Tek,Thpo,Cd74,Vegfb,Pde8a,Nrp1,Rasgrp1,P2ry1,Fga,Prkcz,Cib1,Nox4,Pycard,Gas6,Pdgfd,Fgg,Icam1,Nod1,Serpinf2,Pla2g5,Dusp15,Adra1a,Fgfr3,Fgf18,Ptk2b,Erbb4,Kdr
GO:0036473	cell death in response to oxidative stress	17/2140	88/21213	0.00638884	0.0593853	0.0510698	ENSMUSG00000001786/ENSMUSG00000005981/ENSMUSG00000006235/ENSMUSG00000006818/ENSMUSG00000015337/ENSMUSG00000018411/ENSMUSG00000021032/ENSMUSG00000022982/ENSMUSG00000023826/ENSMUSG00000025584/ENSMUSG00000028756/ENSMUSG00000030968/ENSMUSG00000031161/ENSMUSG00000036273/ENSMUSG00000037440/ENSMUSG00000063856/ENSMUSG00000074628	17	,Fbxo7,Trap1,Epor,Sod2,Endog,Mapt,Ngb,Sod1,Prkn,Pde8a,Pink1,Pdilt,Hdac6,Lrrk2,Vnn1,Gpx1,Tldc2
GO:0010883	regulation of lipid storage	2140-10-01	41/21213	0.0064402	0.0597559	0.0513885	ENSMUSG00000000440/ENSMUSG00000002108/ENSMUSG00000002661/ENSMUSG00000002944/ENSMUSG00000011305/ENSMUSG00000015568/ENSMUSG00000022215/ENSMUSG00000022383/ENSMUSG00000042010/ENSMUSG00000048486	10	,Pparg,Nr1h3,Alkbh7,Cd36,Plin5,Lpl,Fitm1,Ppara,Acacb,Fitm2
GO:0007631	feeding behavior	23/2140	132/21213	0.00647083	0.059933	0.0515408	ENSMUSG00000002944/ENSMUSG00000012705/ENSMUSG00000015405/ENSMUSG00000024900/ENSMUSG00000026103/ENSMUSG00000027765/ENSMUSG00000027950/ENSMUSG00000029193/ENSMUSG00000029223/ENSMUSG00000029819/ENSMUSG00000030669/ENSMUSG00000031489/ENSMUSG00000031980/ENSMUSG00000032532/ENSMUSG00000036437/ENSMUSG00000038071/ENSMUSG00000040040/ENSMUSG00000049115/ENSMUSG00000050164/ENSMUSG00000055639/ENSMUSG00000057722/…	23	,Cd36,Retn,Ace2,Cpt1a,Gls,P2ry1,Chrnb2,Cckar,Uchl1,Npy,Calca,Adrb3,Agt,Cck,Npy1r,Npy6r,Ift88,Agtr1a,Mchr1,Dach1,Lepr,Tcf15,Ren1,Ren2
GO:0035774	positive regulation of insulin secretion involved in cellular response to glucose stimulus	2140-09-01	35/21213	0.0066282	0.0603404	0.0518911	ENSMUSG00000015401/ENSMUSG00000022186/ENSMUSG00000023571/ENSMUSG00000023826/ENSMUSG00000026568/ENSMUSG00000032120/ENSMUSG00000047638/ENSMUSG00000057722/ENSMUSG00000072875	9	,Cltrn,Oxct1,C1qtnf12,Prkn,Mpc2,C2cd2l,Nr1h4,Lepr,Gpr27
GO:0008210	estrogen metabolic process	2140-06-01	18/21213	0.00667184	0.0603404	0.0518911	ENSMUSG00000019301/ENSMUSG00000024507/ENSMUSG00000030711/ENSMUSG00000031844/ENSMUSG00000052430/ENSMUSG00000073422	6	,Hsd17b1,Hsd17b4,Sult1a1,Hsd17b2,Bmpr1b,H2-Ke6
GO:0010869	regulation of receptor biosynthetic process	2140-06-01	18/21213	0.00667184	0.0603404	0.0518911	ENSMUSG00000000440/ENSMUSG00000002108/ENSMUSG00000022383/ENSMUSG00000022878/ENSMUSG00000025381/ENSMUSG00000031161	6	,Pparg,Nr1h3,Ppara,Adipoq,Cnpy2,Hdac6
GO:0032352	positive regulation of hormone metabolic process	2140-06-01	18/21213	0.00667184	0.0603404	0.0518911	ENSMUSG00000003555/ENSMUSG00000005514/ENSMUSG00000005533/ENSMUSG00000026976/ENSMUSG00000029167/ENSMUSG00000039004	6	,Cyp17a1,Por,Igf1r,Pax8,Ppargc1a,Bmp6
GO:0034219	carbohydrate transmembrane transport	2140-06-01	18/21213	0.00667184	0.0603404	0.0518911	ENSMUSG00000028976/ENSMUSG00000030769/ENSMUSG00000030781/ENSMUSG00000036298/ENSMUSG00000037490/ENSMUSG00000042371	6	,Slc2a5,Slc5a11,Slc5a2,Slc2a13,Slc2a12,Slc5a10
GO:0060231	mesenchymal to epithelial transition	2140-06-01	18/21213	0.00667184	0.0603404	0.0518911	ENSMUSG00000004231/ENSMUSG00000018486/ENSMUSG00000026976/ENSMUSG00000031665/ENSMUSG00000051159/ENSMUSG00000068079	6	,Pax2,Wnt9b,Pax8,Sall1,Cited1,Tcf15
GO:0072077	renal vesicle morphogenesis	2140-06-01	18/21213	0.00667184	0.0603404	0.0518911	ENSMUSG00000004231/ENSMUSG00000018486/ENSMUSG00000018698/ENSMUSG00000026976/ENSMUSG00000031665/ENSMUSG00000051159	6	,Pax2,Wnt9b,Lhx1,Pax8,Sall1,Cited1
GO:0006063	uronic acid metabolic process	2140-05-01	13/21213	0.006689	0.0603404	0.0518911	ENSMUSG00000028692/ENSMUSG00000045038/ENSMUSG00000089960/ENSMUSG00000090165/ENSMUSG00000090171	5	,Akr1a1,Prkce,Ugt1a1,Ugt1a10,Ugt1a2
GO:0010226	response to lithium ion	2140-05-01	13/21213	0.006689	0.0603404	0.0518911	ENSMUSG00000000440/ENSMUSG00000002633/ENSMUSG00000034957/ENSMUSG00000041237/ENSMUSG00000062515	5	,Pparg,Shh,Cebpa,Pklr,Fabp4
GO:0019585	glucuronate metabolic process	2140-05-01	13/21213	0.006689	0.0603404	0.0518911	ENSMUSG00000028692/ENSMUSG00000045038/ENSMUSG00000089960/ENSMUSG00000090165/ENSMUSG00000090171	5	,Akr1a1,Prkce,Ugt1a1,Ugt1a10,Ugt1a2
GO:0042976	activation of Janus kinase activity	2140-05-01	13/21213	0.006689	0.0603404	0.0518911	ENSMUSG00000017950/ENSMUSG00000031980/ENSMUSG00000049115/ENSMUSG00000055737/ENSMUSG00000059456	5	,Hnf4a,Agt,Agtr1a,Ghr,Ptk2b
GO:0046479	glycosphingolipid catabolic process	2140-05-01	13/21213	0.006689	0.0603404	0.0518911	ENSMUSG00000000594/ENSMUSG00000007038/ENSMUSG00000021003/ENSMUSG00000021665/ENSMUSG00000028467	5	,Gm2a,Neu1,Galc,Hexb,Gba2
GO:0070255	regulation of mucus secretion	2140-05-01	13/21213	0.006689	0.0603404	0.0518911	ENSMUSG00000006519/ENSMUSG00000030616/ENSMUSG00000038745/ENSMUSG00000042429/ENSMUSG00000045038	5	,Cyba,Sytl2,Nlrp6,Adora1,Prkce
GO:0071941	nitrogen cycle metabolic process	2140-05-01	13/21213	0.006689	0.0603404	0.0518911	ENSMUSG00000025533/ENSMUSG00000034957/ENSMUSG00000047638/ENSMUSG00000049858/ENSMUSG00000076441	5	,Asl,Cebpa,Nr1h4,Suox,Ass1
GO:0097369	sodium ion import	2140-05-01	13/21213	0.006689	0.0603404	0.0518911	ENSMUSG00000026062/ENSMUSG00000026065/ENSMUSG00000036123/ENSMUSG00000054640/ENSMUSG00000060681	5	,Slc9a2,Slc9a4,Slc9a3,Slc8a1,Slc9a6
GO:0030073	insulin secretion	33/2140	210/21213	0.00683789	0.0615765	0.0529542	ENSMUSG00000015401/ENSMUSG00000017950/ENSMUSG00000020546/ENSMUSG00000020679/ENSMUSG00000021684/ENSMUSG00000021749/ENSMUSG00000021794/ENSMUSG00000022186/ENSMUSG00000022840/ENSMUSG00000023571/ENSMUSG00000023826/ENSMUSG00000024900/ENSMUSG00000024990/ENSMUSG00000025486/ENSMUSG00000025927/ENSMUSG00000026473/ENSMUSG00000026568/ENSMUSG00000027984/ENSMUSG00000029193/ENSMUSG00000029524/ENSMUSG00000029556/…	33	,Cltrn,Hnf4a,Stxbp4,Hnf1b,Pde8b,Oit1,Glud1,Oxct1,Adcy5,C1qtnf12,Prkn,Cpt1a,Rbp4,Sirt3,Tfap2b,Glul,Mpc2,Hadh,Cckar,Sirt4,Hnf1a,Sytl4,Pde4c,C2cd2l,Nr0b2,Ptger3,Ildr2,Prkce,Nr1h4,Casr,Lepr,Abat,Gpr27
GO:0006936	muscle contraction	42/2140	283/21213	0.00707158	0.0635708	0.0546692	ENSMUSG00000005611/ENSMUSG00000009995/ENSMUSG00000015405/ENSMUSG00000018830/ENSMUSG00000020475/ENSMUSG00000020787/ENSMUSG00000020866/ENSMUSG00000021606/ENSMUSG00000021699/ENSMUSG00000022982/ENSMUSG00000024589/ENSMUSG00000024962/ENSMUSG00000026576/ENSMUSG00000027488/ENSMUSG00000027524/ENSMUSG00000027950/ENSMUSG00000028328/ENSMUSG00000028834/ENSMUSG00000030669/ENSMUSG00000031461/ENSMUSG00000031755/…	42	,Mrvi1,Taz,Ace2,Myh11,Pgam2,P2rx1,Cacna1g,Ndufs6,Pde4d,Sod1,Nedd4l,Vegfb,Atp1b1,Snta1,Edn3,Chrnb2,Tmod1,Trim63,Calca,Myom2,Bbs2,Hsbp1,Agt,Gucy1a1,Tbxa2r,Npy1r,Fxyd1,Pln,Ptger3,Adora1,Adra2c,Kcna5,Adra1a,Scn4b,Slc8a1,Myh1,Gja5,Abat,Adra2b,Calcrl,Grcc10,Kcne1l
GO:0001676	long-chain fatty acid metabolic process	17/2140	89/21213	0.00717343	0.064264	0.0552654	ENSMUSG00000002944/ENSMUSG00000005547/ENSMUSG00000018796/ENSMUSG00000021226/ENSMUSG00000021228/ENSMUSG00000022040/ENSMUSG00000022445/ENSMUSG00000024292/ENSMUSG00000024900/ENSMUSG00000025197/ENSMUSG00000025479/ENSMUSG00000027359/ENSMUSG00000040703/ENSMUSG00000052392/ENSMUSG00000068086/ENSMUSG00000074254/ENSMUSG00000096852	17	,Cd36,Cyp2a5,Acsl1,Acot2,Acot3,Ephx2,Cyp2d26,Cyp4f14,Cpt1a,Cyp2c23,Cyp2e1,Slc27a2,Cyp2s1,Acot4,Cyp2d9,Cyp2a4,Cyp2d12
GO:1902882	regulation of response to oxidative stress	17/2140	89/21213	0.00717343	0.064264	0.0552654	ENSMUSG00000001786/ENSMUSG00000002944/ENSMUSG00000005981/ENSMUSG00000006235/ENSMUSG00000006818/ENSMUSG00000015337/ENSMUSG00000021032/ENSMUSG00000022982/ENSMUSG00000023826/ENSMUSG00000025584/ENSMUSG00000028756/ENSMUSG00000030968/ENSMUSG00000031161/ENSMUSG00000036273/ENSMUSG00000037440/ENSMUSG00000063856/ENSMUSG00000074628	17	,Fbxo7,Cd36,Trap1,Epor,Sod2,Endog,Ngb,Sod1,Prkn,Pde8a,Pink1,Pdilt,Hdac6,Lrrk2,Vnn1,Gpx1,Tldc2
GO:0043470	regulation of carbohydrate catabolic process	2140-11-01	48/21213	0.00720168	0.0644061	0.0553875	ENSMUSG00000005373/ENSMUSG00000016194/ENSMUSG00000020475/ENSMUSG00000021236/ENSMUSG00000021255/ENSMUSG00000022383/ENSMUSG00000023019/ENSMUSG00000028518/ENSMUSG00000029167/ENSMUSG00000034160/ENSMUSG00000069805	11	,Mlxipl,Hsd11b1,Pgam2,Entpd5,Esrrb,Ppara,Gpd1,Prkaa2,Ppargc1a,Ogt,Fbp1
GO:0090277	positive regulation of peptide hormone secretion	20/2140	111/21213	0.00734589	0.0655829	0.0563995	ENSMUSG00000015401/ENSMUSG00000021794/ENSMUSG00000022186/ENSMUSG00000023571/ENSMUSG00000023826/ENSMUSG00000024990/ENSMUSG00000025486/ENSMUSG00000026473/ENSMUSG00000026568/ENSMUSG00000028001/ENSMUSG00000029193/ENSMUSG00000032120/ENSMUSG00000033860/ENSMUSG00000037583/ENSMUSG00000045038/ENSMUSG00000047638/ENSMUSG00000051980/ENSMUSG00000057722/ENSMUSG00000057880/ENSMUSG00000072875	20	,Cltrn,Glud1,Oxct1,C1qtnf12,Prkn,Rbp4,Sirt3,Glul,Mpc2,Fga,Cckar,C2cd2l,Fgg,Nr0b2,Prkce,Nr1h4,Casr,Lepr,Abat,Gpr27
GO:0042326	negative regulation of phosphorylation	63/2140	460/21213	0.00760412	0.0676902	0.0582118	ENSMUSG00000001076/ENSMUSG00000001786/ENSMUSG00000002205/ENSMUSG00000004558/ENSMUSG00000005373/ENSMUSG00000005533/ENSMUSG00000006127/ENSMUSG00000008999/ENSMUSG00000010057/ENSMUSG00000015405/ENSMUSG00000017950/ENSMUSG00000018411/ENSMUSG00000020044/ENSMUSG00000020151/ENSMUSG00000020176/ENSMUSG00000021699/ENSMUSG00000021892/ENSMUSG00000022013/ENSMUSG00000022490/ENSMUSG00000022598/ENSMUSG00000022878/…	63	,C1ql4,Fbxo7,Vrk3,Ndrg2,Mlxipl,Igf1r,Inpp5k,Bmp7,Nprl2,Ace2,Hnf4a,Mapt,Timp3,Ptprr,Grb10,Pde4d,Sh3bp5,Dnajc15,Ppp1r1a,Psca,Adipoq,Prkn,Spink1,Prdx3,Sirt3,Pkia,Mecom,Plpp3,Podn,Prkcz,Ppargc1a,Uchl1,Cib1,Nr2f2,Pycard,Ptpn5,Apoc3,Ogt,Inpp5j,Lrrk2,Smpd1,Cdkn1c,Srcin1,Nlrp6,Inpp5f,Rtn4rl1,Wnk1,Ctdspl,Flrt1,Nog,Prex2,Ntf3,Lrrc19,Lrrc3,Rgs14,Lrtm2,Dtnbp1,Fabp4,Lrrc66,Fbp1,Pcp4,Synj2bp,Pbld1
GO:0019935	cyclic-nucleotide-mediated signaling	19/2140	104/21213	0.00760798	0.0676902	0.0582118	ENSMUSG00000002944/ENSMUSG00000005611/ENSMUSG00000020091/ENSMUSG00000021764/ENSMUSG00000022840/ENSMUSG00000022994/ENSMUSG00000025127/ENSMUSG00000028005/ENSMUSG00000030669/ENSMUSG00000031489/ENSMUSG00000032492/ENSMUSG00000034472/ENSMUSG00000041741/ENSMUSG00000045318/ENSMUSG00000045875/ENSMUSG00000057614/ENSMUSG00000058620/ENSMUSG00000059456/ENSMUSG00000059588	19	,Cd36,Mrvi1,Eif4ebp2,Ndufs4,Adcy5,Adcy6,Gcgr,Gucy1b1,Calca,Adrb3,Pth1r,Rasd2,Pde3a,Adra2c,Adra1a,Gnai1,Adra2b,Ptk2b,Calcrl
GO:0051353	positive regulation of oxidoreductase activity	2140-10-01	42/21213	0.00770478	0.067963	0.0584464	ENSMUSG00000005514/ENSMUSG00000006519/ENSMUSG00000006724/ENSMUSG00000022206/ENSMUSG00000024712/ENSMUSG00000032051/ENSMUSG00000034108/ENSMUSG00000038058/ENSMUSG00000059363/ENSMUSG00000059456	10	,Por,Cyba,Cyp27b1,Npr3,Rfk,Fdx1,Ccs,Nod1,Fxn,Ptk2b
GO:1901031	regulation of response to reactive oxygen species	2140-10-01	42/21213	0.00770478	0.067963	0.0584464	ENSMUSG00000001786/ENSMUSG00000002944/ENSMUSG00000005981/ENSMUSG00000006235/ENSMUSG00000015337/ENSMUSG00000021032/ENSMUSG00000025584/ENSMUSG00000028756/ENSMUSG00000031161/ENSMUSG00000036273	10	,Fbxo7,Cd36,Trap1,Epor,Endog,Ngb,Pde8a,Pink1,Hdac6,Lrrk2
GO:0034614	cellular response to reactive oxygen species	23/2140	134/21213	0.00777038	0.067963	0.0584464	ENSMUSG00000001786/ENSMUSG00000002944/ENSMUSG00000004231/ENSMUSG00000004655/ENSMUSG00000005981/ENSMUSG00000006235/ENSMUSG00000006818/ENSMUSG00000015337/ENSMUSG00000021032/ENSMUSG00000021214/ENSMUSG00000022982/ENSMUSG00000024953/ENSMUSG00000024997/ENSMUSG00000025584/ENSMUSG00000028756/ENSMUSG00000031161/ENSMUSG00000032080/ENSMUSG00000036273/ENSMUSG00000038967/ENSMUSG00000054422/ENSMUSG00000054640/…	23	,Fbxo7,Cd36,Pax2,Aqp1,Trap1,Epor,Sod2,Endog,Ngb,Akr1c18,Sod1,Prdx5,Prdx3,Pde8a,Pink1,Hdac6,Apoa4,Lrrk2,Pdk2,Fabp1,Slc8a1,Fxn,Romo1
GO:0006734	NADH metabolic process	2140-07-01	24/21213	0.00778253	0.067963	0.0584464	ENSMUSG00000002010/ENSMUSG00000004789/ENSMUSG00000020321/ENSMUSG00000020456/ENSMUSG00000023019/ENSMUSG00000027406/ENSMUSG00000028307	7	,Idh3g,Dlst,Mdh1,Ogdh,Gpd1,Idh3b,Aldob
GO:0014829	vascular smooth muscle contraction	2140-07-01	24/21213	0.00778253	0.067963	0.0584464	ENSMUSG00000020787/ENSMUSG00000020866/ENSMUSG00000027524/ENSMUSG00000031755/ENSMUSG00000031980/ENSMUSG00000054640/ENSMUSG00000058620	7	,P2rx1,Cacna1g,Edn3,Bbs2,Agt,Slc8a1,Adra2b
GO:0015991	ATP hydrolysis coupled proton transport	2140-07-01	24/21213	0.00778253	0.067963	0.0584464	ENSMUSG00000004285/ENSMUSG00000005553/ENSMUSG00000018770/ENSMUSG00000026394/ENSMUSG00000038600/ENSMUSG00000039347/ENSMUSG00000052459	7	,Atp6v1f,Atp4a,Atp5g3,Atp6v1g3,Atp6v0a4,Atp6v0e2,Atp6v1a
GO:0046466	membrane lipid catabolic process	2140-07-01	24/21213	0.00778253	0.067963	0.0584464	ENSMUSG00000000594/ENSMUSG00000007038/ENSMUSG00000019872/ENSMUSG00000021003/ENSMUSG00000021665/ENSMUSG00000028467/ENSMUSG00000037049	7	,Gm2a,Neu1,Smpdl3a,Galc,Hexb,Gba2,Smpd1
GO:0099131	ATP hydrolysis coupled ion transmembrane transport	2140-07-01	24/21213	0.00778253	0.067963	0.0584464	ENSMUSG00000004285/ENSMUSG00000005553/ENSMUSG00000018770/ENSMUSG00000026394/ENSMUSG00000038600/ENSMUSG00000039347/ENSMUSG00000052459	7	,Atp6v1f,Atp4a,Atp5g3,Atp6v1g3,Atp6v0a4,Atp6v0e2,Atp6v1a
GO:0099132	ATP hydrolysis coupled cation transmembrane transport	2140-07-01	24/21213	0.00778253	0.067963	0.0584464	ENSMUSG00000004285/ENSMUSG00000005553/ENSMUSG00000018770/ENSMUSG00000026394/ENSMUSG00000038600/ENSMUSG00000039347/ENSMUSG00000052459	7	,Atp6v1f,Atp4a,Atp5g3,Atp6v1g3,Atp6v0a4,Atp6v0e2,Atp6v1a
GO:1901032	negative regulation of response to reactive oxygen species	2140-07-01	24/21213	0.00778253	0.067963	0.0584464	ENSMUSG00000001786/ENSMUSG00000005981/ENSMUSG00000006235/ENSMUSG00000021032/ENSMUSG00000025584/ENSMUSG00000028756/ENSMUSG00000036273	7	,Fbxo7,Trap1,Epor,Ngb,Pde8a,Pink1,Lrrk2
GO:1903206	negative regulation of hydrogen peroxide-induced cell death	2140-07-01	24/21213	0.00778253	0.067963	0.0584464	ENSMUSG00000001786/ENSMUSG00000005981/ENSMUSG00000006235/ENSMUSG00000021032/ENSMUSG00000025584/ENSMUSG00000028756/ENSMUSG00000036273	7	,Fbxo7,Trap1,Epor,Ngb,Pde8a,Pink1,Lrrk2
GO:0045444	fat cell differentiation	35/2140	228/21213	0.00788044	0.0687026	0.0590824	ENSMUSG00000000440/ENSMUSG00000001076/ENSMUSG00000001366/ENSMUSG00000006464/ENSMUSG00000006818/ENSMUSG00000012705/ENSMUSG00000015053/ENSMUSG00000018566/ENSMUSG00000021238/ENSMUSG00000021943/ENSMUSG00000022878/ENSMUSG00000025235/ENSMUSG00000025927/ENSMUSG00000026676/ENSMUSG00000027004/ENSMUSG00000027684/ENSMUSG00000029167/ENSMUSG00000030545/ENSMUSG00000031161/ENSMUSG00000031489/ENSMUSG00000031755/…	35	,Pparg,C1ql4,Fbxo9,Bbs1,Sod2,Retn,Gata2,Slc2a4,Aldh6a1,Gdf10,Adipoq,Bbs4,Tfap2b,Ccdc3,Frzb,Mecom,Ppargc1a,Pex11a,Hdac6,Adrb3,Bbs2,Nudt7,Crebl2,Cebpa,Aamdc,Prdm16,Ift88,Adig,Arl4a,Angptl8,Ffar2,Fabp4,Gpx1,Selenbp1,Bscl2
GO:0071805	potassium ion transmembrane transport	27/2140	165/21213	0.00799742	0.0696057	0.059859	ENSMUSG00000005360/ENSMUSG00000022469/ENSMUSG00000023092/ENSMUSG00000024589/ENSMUSG00000026062/ENSMUSG00000026065/ENSMUSG00000026576/ENSMUSG00000027524/ENSMUSG00000028051/ENSMUSG00000028420/ENSMUSG00000034462/ENSMUSG00000036123/ENSMUSG00000039639/ENSMUSG00000040016/ENSMUSG00000040485/ENSMUSG00000041248/ENSMUSG00000041329/ENSMUSG00000043673/ENSMUSG00000044708/ENSMUSG00000045534/ENSMUSG00000051497/…	27	,Slc1a3,Rapgef3,Fhl1,Nedd4l,Slc9a2,Slc9a4,Atp1b1,Edn3,Hcn3,Tmem38b,Pkd2,Slc9a3,Kcne1,Ptger3,Lrrc52,Kcnj1,Atp1b2,Kcns3,Kcnj10,Kcna5,Kcnj16,Kcnt1,Slc9a6,Kcnj15,Ank3,Kcnip3,Kcne1l
GO:1901657	glycosyl compound metabolic process	20/2140	112/21213	0.00811699	0.0705282	0.0606524	ENSMUSG00000015536/ENSMUSG00000019810/ENSMUSG00000020150/ENSMUSG00000020444/ENSMUSG00000021214/ENSMUSG00000025742/ENSMUSG00000027893/ENSMUSG00000028467/ENSMUSG00000028673/ENSMUSG00000028743/ENSMUSG00000029772/ENSMUSG00000029802/ENSMUSG00000032401/ENSMUSG00000033308/ENSMUSG00000036273/ENSMUSG00000036278/ENSMUSG00000039197/ENSMUSG00000045211/ENSMUSG00000058488/ENSMUSG00000068205	20	,Mocs2,Fuca2,Gamt,Guk1,Akr1c18,Prps2,Ahcyl1,Gba2,Fuca1,Akr7a5,Ahcyl2,Abcg2,Lctl,Dpyd,Lrrk2,Macrod1,Adk,Nudt18,Kl,Macrod2
GO:0000302	response to reactive oxygen species	30/2140	189/21213	0.00832928	0.072252	0.0621348	ENSMUSG00000001786/ENSMUSG00000002944/ENSMUSG00000004231/ENSMUSG00000004655/ENSMUSG00000005981/ENSMUSG00000006235/ENSMUSG00000006574/ENSMUSG00000006818/ENSMUSG00000010051/ENSMUSG00000015337/ENSMUSG00000021032/ENSMUSG00000021214/ENSMUSG00000022982/ENSMUSG00000024953/ENSMUSG00000024997/ENSMUSG00000025584/ENSMUSG00000027187/ENSMUSG00000028756/ENSMUSG00000031161/ENSMUSG00000032060/ENSMUSG00000032080/…	30	,Fbxo7,Cd36,Pax2,Aqp1,Trap1,Epor,Slc4a1,Sod2,Hyal1,Endog,Ngb,Akr1c18,Sod1,Prdx5,Prdx3,Pde8a,Cat,Pink1,Hdac6,Cryab,Apoa4,Lrrk2,Pdk2,Fabp1,Slc8a1,Fxn,Ptk2b,Gpx1,Romo1,Txnrd2
GO:0046173	polyol biosynthetic process	2140-11-01	49/21213	0.00845914	0.0731342	0.0628935	ENSMUSG00000006724/ENSMUSG00000015806/ENSMUSG00000020098/ENSMUSG00000027513/ENSMUSG00000027765/ENSMUSG00000028603/ENSMUSG00000032067/ENSMUSG00000032492/ENSMUSG00000033735/ENSMUSG00000038007/ENSMUSG00000059456	11	,Cyp27b1,Qdpr,Pcbd1,Pck1,P2ry1,Scp2,Pts,Pth1r,Spr,Acer2,Ptk2b
GO:0050819	negative regulation of coagulation	2140-11-01	49/21213	0.00845914	0.0731342	0.0628935	ENSMUSG00000021822/ENSMUSG00000021999/ENSMUSG00000024386/ENSMUSG00000028001/ENSMUSG00000031445/ENSMUSG00000033860/ENSMUSG00000034127/ENSMUSG00000038224/ENSMUSG00000040016/ENSMUSG00000057880/ENSMUSG00000074743	11	,Plau,Cpb2,Proc,Fga,Proz,Fgg,Tspan8,Serpinf2,Ptger3,Abat,Thbd
GO:0071804	cellular potassium ion transport	27/2140	166/21213	0.00865787	0.0747281	0.0642642	ENSMUSG00000005360/ENSMUSG00000022469/ENSMUSG00000023092/ENSMUSG00000024589/ENSMUSG00000026062/ENSMUSG00000026065/ENSMUSG00000026576/ENSMUSG00000027524/ENSMUSG00000028051/ENSMUSG00000028420/ENSMUSG00000034462/ENSMUSG00000036123/ENSMUSG00000039639/ENSMUSG00000040016/ENSMUSG00000040485/ENSMUSG00000041248/ENSMUSG00000041329/ENSMUSG00000043673/ENSMUSG00000044708/ENSMUSG00000045534/ENSMUSG00000051497/…	27	,Slc1a3,Rapgef3,Fhl1,Nedd4l,Slc9a2,Slc9a4,Atp1b1,Edn3,Hcn3,Tmem38b,Pkd2,Slc9a3,Kcne1,Ptger3,Lrrc52,Kcnj1,Atp1b2,Kcns3,Kcnj10,Kcna5,Kcnj16,Kcnt1,Slc9a6,Kcnj15,Ank3,Kcnip3,Kcne1l
GO:0033605	positive regulation of catecholamine secretion	2140-06-01	19/21213	0.00893152	0.0763814	0.0656859	ENSMUSG00000027577/ENSMUSG00000027950/ENSMUSG00000028756/ENSMUSG00000036330/ENSMUSG00000061353/ENSMUSG00000090223	6	,Chrna4,Chrnb2,Pink1,Slc18a1,Cxcl12,Pcp4
GO:0043092	L-amino acid import	2140-06-01	19/21213	0.00893152	0.0763814	0.0656859	ENSMUSG00000005360/ENSMUSG00000020264/ENSMUSG00000024935/ENSMUSG00000031980/ENSMUSG00000032519/ENSMUSG00000044708	6	,Slc1a3,Slc36a2,Slc1a1,Agt,Slc25a38,Kcnj10
GO:1905331	negative regulation of morphogenesis of an epithelium	2140-06-01	19/21213	0.00893152	0.0763814	0.0656859	ENSMUSG00000000093/ENSMUSG00000008999/ENSMUSG00000031665/ENSMUSG00000033149/ENSMUSG00000051159/ENSMUSG00000051397	6	,Tbx2,Bmp7,Sall1,Phldb2,Cited1,Tacstd2
GO:2000251	positive regulation of actin cytoskeleton reorganization	2140-06-01	19/21213	0.00893152	0.0763814	0.0656859	ENSMUSG00000006386/ENSMUSG00000018126/ENSMUSG00000022469/ENSMUSG00000025810/ENSMUSG00000049107/ENSMUSG00000059439	6	,Tek,Baiap2l2,Rapgef3,Nrp1,Ntf3,Bcas3
GO:0007586	digestion	22/2140	128/21213	0.00894697	0.0763814	0.0656859	ENSMUSG00000002108/ENSMUSG00000002944/ENSMUSG00000004655/ENSMUSG00000011034/ENSMUSG00000018900/ENSMUSG00000022206/ENSMUSG00000024990/ENSMUSG00000026065/ENSMUSG00000026175/ENSMUSG00000028405/ENSMUSG00000028470/ENSMUSG00000029193/ENSMUSG00000029802/ENSMUSG00000032080/ENSMUSG00000032083/ENSMUSG00000032839/ENSMUSG00000040016/ENSMUSG00000040569/ENSMUSG00000045962/ENSMUSG00000049493/ENSMUSG00000054422/…	22	,Nr1h3,Cd36,Aqp1,Slc5a1,Slc22a5,Npr3,Rbp4,Slc9a4,Vil1,Aco1,Hint2,Cckar,Abcg2,Apoa4,Apoa1,Trpc1,Ptger3,Slc26a7,Wnk1,Pls1,Fabp1,Pbld1
GO:0008637	apoptotic mitochondrial changes	20/2140	113/21213	0.00895232	0.0763814	0.0656859	ENSMUSG00000006818/ENSMUSG00000016319/ENSMUSG00000022219/ENSMUSG00000022679/ENSMUSG00000023826/ENSMUSG00000024500/ENSMUSG00000025933/ENSMUSG00000028124/ENSMUSG00000028145/ENSMUSG00000028756/ENSMUSG00000030793/ENSMUSG00000031155/ENSMUSG00000032350/ENSMUSG00000032532/ENSMUSG00000036880/ENSMUSG00000036932/ENSMUSG00000054428/ENSMUSG00000059363/ENSMUSG00000062209/ENSMUSG00000063856	20	,Sod2,Slc25a5,Cideb,Mpv17l,Prkn,Ppp2r2b,Tmem14a,Gclm,Them4,Pink1,Pycard,Pim2,Gclc,Cck,Acaa2,Aifm1,Atpif1,Fxn,Erbb4,Gpx1
GO:0010906	regulation of glucose metabolic process	20/2140	113/21213	0.00895232	0.0763814	0.0656859	ENSMUSG00000002769/ENSMUSG00000006127/ENSMUSG00000017950/ENSMUSG00000018999/ENSMUSG00000020176/ENSMUSG00000021255/ENSMUSG00000022383/ENSMUSG00000022878/ENSMUSG00000023571/ENSMUSG00000023826/ENSMUSG00000025127/ENSMUSG00000029162/ENSMUSG00000030747/ENSMUSG00000034160/ENSMUSG00000038967/ENSMUSG00000042010/ENSMUSG00000057722/ENSMUSG00000062908/ENSMUSG00000069805/ENSMUSG00000074064	20	,Gnmt,Inpp5k,Hnf4a,Slc35b4,Grb10,Esrrb,Ppara,Adipoq,C1qtnf12,Prkn,Gcgr,Khk,Dgat2,Ogt,Pdk2,Acacb,Lepr,Acadm,Fbp1,Mlycd
GO:0090317	negative regulation of intracellular protein transport	17/2140	91/21213	0.00897514	0.0764505	0.0657454	ENSMUSG00000002944/ENSMUSG00000006127/ENSMUSG00000017950/ENSMUSG00000018428/ENSMUSG00000022878/ENSMUSG00000027499/ENSMUSG00000029524/ENSMUSG00000031451/ENSMUSG00000034160/ENSMUSG00000034462/ENSMUSG00000036273/ENSMUSG00000037316/ENSMUSG00000039639/ENSMUSG00000040462/ENSMUSG00000058756/ENSMUSG00000074093/ENSMUSG00000112129	17	,Cd36,Inpp5k,Hnf4a,Akap1,Adipoq,Pkia,Sirt4,Gas6,Ogt,Pkd2,Lrrk2,Bag4,Kcne1,Os9,Thra,Svip,Pbld1
GO:0003254	regulation of membrane depolarization	2140-10-01	43/21213	0.00915231	0.0777049	0.0668242	ENSMUSG00000020866/ENSMUSG00000023092/ENSMUSG00000024589/ENSMUSG00000028124/ENSMUSG00000032350/ENSMUSG00000032532/ENSMUSG00000036273/ENSMUSG00000057123/ENSMUSG00000062960/ENSMUSG00000069601	10	,Cacna1g,Fhl1,Nedd4l,Gclm,Gclc,Cck,Lrrk2,Gja5,Kdr,Ank3
GO:0006576	cellular biogenic amine metabolic process	2140-10-01	43/21213	0.00915231	0.0777049	0.0668242	ENSMUSG00000023120/ENSMUSG00000025283/ENSMUSG00000026866/ENSMUSG00000026986/ENSMUSG00000033917/ENSMUSG00000039783/ENSMUSG00000040706/ENSMUSG00000042102/ENSMUSG00000057228/ENSMUSG00000069835	10	,Ldc1,Sat1,Kynu,Hnmt,Gde1,Kmo,Agmat,Dmgdh,Aadat,Sat2
GO:0046323	glucose import	16/2140	84/21213	0.00917279	0.0777518	0.0668645	ENSMUSG00000018566/ENSMUSG00000019986/ENSMUSG00000020176/ENSMUSG00000022878/ENSMUSG00000023571/ENSMUSG00000024353/ENSMUSG00000029053/ENSMUSG00000029556/ENSMUSG00000031980/ENSMUSG00000032652/ENSMUSG00000036298/ENSMUSG00000037490/ENSMUSG00000042985/ENSMUSG00000046275/ENSMUSG00000047638/ENSMUSG00000062209	16	,Slc2a4,Ahi1,Grb10,Adipoq,C1qtnf12,Mzb1,Prkcz,Hnf1a,Agt,Crebl2,Slc2a13,Slc2a12,Upk3b,Trarg1,Nr1h4,Erbb4
GO:0006544	glycine metabolic process	2140-05-01	14/21213	0.0095514	0.0800469	0.0688382	ENSMUSG00000020534/ENSMUSG00000024827/ENSMUSG00000034424/ENSMUSG00000039653/ENSMUSG00000089678	5	,Shmt1,Gldc,Gcsh,Baat,Agxt2
GO:0010878	cholesterol storage	2140-05-01	14/21213	0.0095514	0.0800469	0.0688382	ENSMUSG00000000440/ENSMUSG00000002108/ENSMUSG00000002944/ENSMUSG00000015568/ENSMUSG00000022383	5	,Pparg,Nr1h3,Cd36,Lpl,Ppara
GO:0010896	regulation of triglyceride catabolic process	2140-05-01	14/21213	0.0095514	0.0800469	0.0688382	ENSMUSG00000011305/ENSMUSG00000027761/ENSMUSG00000032080/ENSMUSG00000032081/ENSMUSG00000032083	5	,Plin5,Aadac,Apoa4,Apoc3,Apoa1
GO:0019377	glycolipid catabolic process	2140-05-01	14/21213	0.0095514	0.0800469	0.0688382	ENSMUSG00000000594/ENSMUSG00000007038/ENSMUSG00000021003/ENSMUSG00000021665/ENSMUSG00000028467	5	,Gm2a,Neu1,Galc,Hexb,Gba2
GO:0032536	regulation of cell projection size	2140-05-01	14/21213	0.0095514	0.0800469	0.0688382	ENSMUSG00000025497/ENSMUSG00000026175/ENSMUSG00000030838/ENSMUSG00000034918/ENSMUSG00000049493	5	,Cdhr5,Vil1,Ush1c,Cdhr2,Pls1
GO:0046500	S-adenosylmethionine metabolic process	2140-05-01	14/21213	0.0095514	0.0800469	0.0688382	ENSMUSG00000002769/ENSMUSG00000020150/ENSMUSG00000027893/ENSMUSG00000029772/ENSMUSG00000042118	5	,Gnmt,Gamt,Ahcyl1,Ahcyl2,Bhmt2
GO:2000188	regulation of cholesterol homeostasis	2140-05-01	14/21213	0.0095514	0.0800469	0.0688382	ENSMUSG00000002108/ENSMUSG00000005320/ENSMUSG00000017950/ENSMUSG00000020777/ENSMUSG00000047638	5	,Nr1h3,Fgfr4,Hnf4a,Acox1,Nr1h4
GO:0006110	regulation of glycolytic process	2140-09-01	37/21213	0.00972135	0.0812092	0.0698378	ENSMUSG00000005373/ENSMUSG00000021236/ENSMUSG00000021255/ENSMUSG00000022383/ENSMUSG00000023019/ENSMUSG00000028518/ENSMUSG00000029167/ENSMUSG00000034160/ENSMUSG00000069805	9	,Mlxipl,Entpd5,Esrrb,Ppara,Gpd1,Prkaa2,Ppargc1a,Ogt,Fbp1
GO:0035850	epithelial cell differentiation involved in kidney development	2140-09-01	37/21213	0.00972135	0.0812092	0.0698378	ENSMUSG00000004231/ENSMUSG00000018486/ENSMUSG00000018698/ENSMUSG00000022878/ENSMUSG00000026976/ENSMUSG00000030087/ENSMUSG00000030223/ENSMUSG00000031665/ENSMUSG00000051159	9	,Pax2,Wnt9b,Lhx1,Adipoq,Pax8,Klf15,Ptpro,Sall1,Cited1
GO:0032941	secretion by tissue	2140-11-01	50/21213	0.00988009	0.0814017	0.0700033	ENSMUSG00000002108/ENSMUSG00000004655/ENSMUSG00000006519/ENSMUSG00000022206/ENSMUSG00000029193/ENSMUSG00000030616/ENSMUSG00000032839/ENSMUSG00000038745/ENSMUSG00000042429/ENSMUSG00000045038/ENSMUSG00000045962	11	,Nr1h3,Aqp1,Cyba,Npr3,Cckar,Sytl2,Trpc1,Nlrp6,Adora1,Prkce,Wnk1
GO:0009065	glutamine family amino acid catabolic process	2140-07-01	25/21213	0.00988539	0.0814017	0.0700033	ENSMUSG00000003526/ENSMUSG00000021794/ENSMUSG00000026103/ENSMUSG00000028737/ENSMUSG00000035936/ENSMUSG00000036892/ENSMUSG00000042096	7	,Prodh,Glud1,Gls,Aldh4a1,Aldh5a1,Prodh2,Dao
GO:0010894	negative regulation of steroid biosynthetic process	2140-07-01	25/21213	0.00988539	0.0814017	0.0700033	ENSMUSG00000006724/ENSMUSG00000010175/ENSMUSG00000021684/ENSMUSG00000022982/ENSMUSG00000025198/ENSMUSG00000047638/ENSMUSG00000075520	7	,Cyp27b1,Prox1,Pde8b,Sod1,Erlin1,Nr1h4,Malrd1
GO:0015988	energy coupled proton transmembrane transport, against electrochemical gradient	2140-07-01	25/21213	0.00988539	0.0814017	0.0700033	ENSMUSG00000004285/ENSMUSG00000005553/ENSMUSG00000018770/ENSMUSG00000026394/ENSMUSG00000038600/ENSMUSG00000039347/ENSMUSG00000052459	7	,Atp6v1f,Atp4a,Atp5g3,Atp6v1g3,Atp6v0a4,Atp6v0e2,Atp6v1a
GO:0035929	steroid hormone secretion	2140-07-01	25/21213	0.00988539	0.0814017	0.0700033	ENSMUSG00000012705/ENSMUSG00000031980/ENSMUSG00000039004/ENSMUSG00000049115/ENSMUSG00000049791/ENSMUSG00000052520/ENSMUSG00000070645	7	,Retn,Agt,Bmp6,Agtr1a,Fzd4,Cyp2j5,Ren1,Ren2
GO:0045939	negative regulation of steroid metabolic process	2140-07-01	25/21213	0.00988539	0.0814017	0.0700033	ENSMUSG00000006724/ENSMUSG00000010175/ENSMUSG00000021684/ENSMUSG00000022982/ENSMUSG00000025198/ENSMUSG00000047638/ENSMUSG00000075520	7	,Cyp27b1,Prox1,Pde8b,Sod1,Erlin1,Nr1h4,Malrd1
GO:0051957	positive regulation of amino acid transport	2140-07-01	25/21213	0.00988539	0.0814017	0.0700033	ENSMUSG00000015401/ENSMUSG00000020264/ENSMUSG00000030654/ENSMUSG00000031980/ENSMUSG00000032532/ENSMUSG00000057531/ENSMUSG00000057880	7	,Cltrn,Slc36a2,Arl6ip1,Agt,Cck,Dtnbp1,Abat
GO:0060065	uterus development	2140-07-01	25/21213	0.00988539	0.0814017	0.0700033	ENSMUSG00000000938/ENSMUSG00000018486/ENSMUSG00000018698/ENSMUSG00000024990/ENSMUSG00000037664/ENSMUSG00000038210/ENSMUSG00000038227	7	,Hoxa10,Wnt9b,Lhx1,Rbp4,Cdkn1c,Hoxa11,Hoxa9
GO:0090662	ATP hydrolysis coupled transmembrane transport	2140-07-01	25/21213	0.00988539	0.0814017	0.0700033	ENSMUSG00000004285/ENSMUSG00000005553/ENSMUSG00000018770/ENSMUSG00000026394/ENSMUSG00000038600/ENSMUSG00000039347/ENSMUSG00000052459	7	,Atp6v1f,Atp4a,Atp5g3,Atp6v1g3,Atp6v0a4,Atp6v0e2,Atp6v1a
GO:0046683	response to organophosphorus	17/2140	92/21213	0.0100024	0.0822352	0.0707201	ENSMUSG00000004655/ENSMUSG00000006127/ENSMUSG00000006724/ENSMUSG00000020787/ENSMUSG00000021764/ENSMUSG00000022469/ENSMUSG00000022878/ENSMUSG00000023019/ENSMUSG00000030102/ENSMUSG00000032051/ENSMUSG00000033022/ENSMUSG00000034462/ENSMUSG00000041237/ENSMUSG00000041741/ENSMUSG00000051159/ENSMUSG00000054640/ENSMUSG00000070645	17	,Aqp1,Inpp5k,Cyp27b1,P2rx1,Ndufs4,Rapgef3,Adipoq,Gpd1,Itpr1,Fdx1,Cdo1,Pkd2,Pklr,Pde3a,Cited1,Slc8a1,Ren1,Ren2
GO:0000038	very long-chain fatty acid metabolic process	2140-08-01	31/21213	0.0100363	0.0823835	0.0708476	ENSMUSG00000018574/ENSMUSG00000020777/ENSMUSG00000021226/ENSMUSG00000021228/ENSMUSG00000021364/ENSMUSG00000024507/ENSMUSG00000027359/ENSMUSG00000052392	8	,Acadvl,Acox1,Acot2,Acot3,Elovl2,Hsd17b4,Slc27a2,Acot4
GO:1905952	regulation of lipid localization	23/2140	137/21213	0.0101125	0.0828775	0.0712724	ENSMUSG00000000440/ENSMUSG00000002108/ENSMUSG00000002633/ENSMUSG00000002661/ENSMUSG00000002944/ENSMUSG00000011305/ENSMUSG00000012705/ENSMUSG00000015568/ENSMUSG00000022215/ENSMUSG00000022383/ENSMUSG00000022878/ENSMUSG00000028003/ENSMUSG00000028017/ENSMUSG00000028603/ENSMUSG00000031980/ENSMUSG00000032080/ENSMUSG00000032083/ENSMUSG00000039004/ENSMUSG00000042010/ENSMUSG00000048486/ENSMUSG00000049115/…	23	,Pparg,Nr1h3,Shh,Alkbh7,Cd36,Plin5,Retn,Lpl,Fitm1,Ppara,Adipoq,Lrat,Egf,Scp2,Agt,Apoa4,Apoa1,Bmp6,Acacb,Fitm2,Agtr1a,Cyp2j5,Ren1,Ren2
GO:0002791	regulation of peptide secretion	64/2140	475/21213	0.0101726	0.0832391	0.0715834	ENSMUSG00000000440/ENSMUSG00000002108/ENSMUSG00000002944/ENSMUSG00000006386/ENSMUSG00000015401/ENSMUSG00000015568/ENSMUSG00000015966/ENSMUSG00000017950/ENSMUSG00000019986/ENSMUSG00000020546/ENSMUSG00000021684/ENSMUSG00000021749/ENSMUSG00000021794/ENSMUSG00000022186/ENSMUSG00000022840/ENSMUSG00000023571/ENSMUSG00000023826/ENSMUSG00000024610/ENSMUSG00000024900/ENSMUSG00000024990/ENSMUSG00000025486/…	64	,Pparg,Nr1h3,Cd36,Tek,Cltrn,Lpl,Il17rb,Hnf4a,Ahi1,Stxbp4,Pde8b,Oit1,Glud1,Oxct1,Adcy5,C1qtnf12,Prkn,Cd74,Cpt1a,Rbp4,Sirt3,Tfap2b,Glul,Mpc2,Prkcq,Pax8,Rasgrp1,Hadh,Fga,Egf,Unc13b,Prkcz,Cckar,Sirt4,Hnf1a,Idh2,Pycard,Sergef,Sytl4,Gas6,Pde4c,Agt,Apoa1,C2cd2l,Fgg,Krt20,Rab11fip3,Mavs,Nr0b2,Srcin1,Ptger3,Adora1,Prkce,Clec9a,Nr1h4,Agtr1a,Ffar2,Casr,Gja5,Lepr,Abat,H2-T23,Gpr27,Malrd1
GO:1903522	regulation of blood circulation	34/2140	224/21213	0.0103047	0.0841563	0.0723721	ENSMUSG00000015405/ENSMUSG00000020787/ENSMUSG00000020866/ENSMUSG00000021699/ENSMUSG00000021779/ENSMUSG00000024935/ENSMUSG00000026576/ENSMUSG00000027488/ENSMUSG00000027524/ENSMUSG00000028001/ENSMUSG00000030669/ENSMUSG00000031390/ENSMUSG00000031980/ENSMUSG00000033860/ENSMUSG00000034881/ENSMUSG00000036437/ENSMUSG00000036570/ENSMUSG00000037405/ENSMUSG00000038583/ENSMUSG00000039639/ENSMUSG00000040016/…	34	,Ace2,P2rx1,Cacna1g,Pde4d,Thrb,Slc1a1,Atp1b1,Snta1,Edn3,Fga,Calca,Avpr2,Agt,Fgg,Tbxa2r,Npy1r,Fxyd1,Icam1,Pln,Kcne1,Ptger3,Adora1,Adra2c,Kcna5,Adra1a,Scn4b,Agtr1a,Casr,Slc8a1,Gja5,Adra2b,Thra,Rnls,Kcne1l
GO:0050433	regulation of catecholamine secretion	2140-12-01	57/21213	0.0103171	0.0841563	0.0723721	ENSMUSG00000023064/ENSMUSG00000027577/ENSMUSG00000027765/ENSMUSG00000027950/ENSMUSG00000028756/ENSMUSG00000031980/ENSMUSG00000036330/ENSMUSG00000040016/ENSMUSG00000057531/ENSMUSG00000057880/ENSMUSG00000061353/ENSMUSG00000090223	12	,Sncg,Chrna4,P2ry1,Chrnb2,Pink1,Agt,Slc18a1,Ptger3,Dtnbp1,Abat,Cxcl12,Pcp4
GO:0071375	cellular response to peptide hormone stimulus	33/2140	216/21213	0.0103463	0.0842626	0.0724636	ENSMUSG00000000440/ENSMUSG00000005533/ENSMUSG00000006127/ENSMUSG00000018126/ENSMUSG00000018566/ENSMUSG00000020091/ENSMUSG00000020176/ENSMUSG00000020546/ENSMUSG00000022878/ENSMUSG00000022994/ENSMUSG00000023571/ENSMUSG00000024353/ENSMUSG00000024955/ENSMUSG00000025082/ENSMUSG00000025127/ENSMUSG00000025586/ENSMUSG00000026778/ENSMUSG00000026888/ENSMUSG00000027893/ENSMUSG00000029007/ENSMUSG00000029053/…	33	,Pparg,Igf1r,Inpp5k,Baiap2l2,Slc2a4,Eif4ebp2,Grb10,Stxbp4,Adipoq,Adcy6,C1qtnf12,Mzb1,Esrra,Vwa2,Gcgr,Cpeb1,Prkcq,Grb14,Ahcyl1,Agtrap,Prkcz,Agt,Kank1,Ogt,Pdk2,Cpeb2,Pklr,Trarg1,Irs3,Nr1h4,Agtr1a,Ghr,Kl
GO:1903035	negative regulation of response to wounding	15/2140	78/21213	0.0104652	0.085097	0.0731811	ENSMUSG00000021822/ENSMUSG00000021999/ENSMUSG00000023336/ENSMUSG00000024386/ENSMUSG00000028001/ENSMUSG00000031445/ENSMUSG00000033149/ENSMUSG00000033860/ENSMUSG00000034127/ENSMUSG00000038224/ENSMUSG00000040016/ENSMUSG00000042105/ENSMUSG00000045287/ENSMUSG00000057880/ENSMUSG00000074743	15	,Plau,Cpb2,Wfdc1,Proc,Fga,Proz,Phldb2,Fgg,Tspan8,Serpinf2,Ptger3,Inpp5f,Rtn4rl1,Abat,Thbd
GO:0000266	mitochondrial fission	2140-10-01	44/21213	0.0107988	0.0873998	0.0751615	ENSMUSG00000004748/ENSMUSG00000018411/ENSMUSG00000020527/ENSMUSG00000023826/ENSMUSG00000024500/ENSMUSG00000028756/ENSMUSG00000029167/ENSMUSG00000039264/ENSMUSG00000048731/ENSMUSG00000062960	10	,Mtfp1,Mapt,Myo19,Prkn,Ppp2r2b,Pink1,Ppargc1a,Gimap3,Ggnbp1,Kdr
GO:0090207	regulation of triglyceride metabolic process	2140-10-01	44/21213	0.0107988	0.0873998	0.0751615	ENSMUSG00000002108/ENSMUSG00000002944/ENSMUSG00000011305/ENSMUSG00000021779/ENSMUSG00000027761/ENSMUSG00000030747/ENSMUSG00000032080/ENSMUSG00000032081/ENSMUSG00000032083/ENSMUSG00000048486	10	,Nr1h3,Cd36,Plin5,Thrb,Aadac,Dgat2,Apoa4,Apoc3,Apoa1,Fitm2
GO:1902476	chloride transmembrane transport	2140-10-01	44/21213	0.0107988	0.0873998	0.0751615	ENSMUSG00000000605/ENSMUSG00000004317/ENSMUSG00000005360/ENSMUSG00000006216/ENSMUSG00000017740/ENSMUSG00000020651/ENSMUSG00000023959/ENSMUSG00000024935/ENSMUSG00000033676/ENSMUSG00000033770	10	,Clcn4,Clcn5,Slc1a3,Clcnkb,Slc12a5,Slc26a4,Clic5,Slc1a1,Gabrb3,Clcnka
GO:0010959	regulation of metal ion transport	54/2140	391/21213	0.0108591	0.0877513	0.0754638	ENSMUSG00000004988/ENSMUSG00000006127/ENSMUSG00000006519/ENSMUSG00000020787/ENSMUSG00000020866/ENSMUSG00000021699/ENSMUSG00000022469/ENSMUSG00000023013/ENSMUSG00000023092/ENSMUSG00000024503/ENSMUSG00000024589/ENSMUSG00000026385/ENSMUSG00000026576/ENSMUSG00000027488/ENSMUSG00000027524/ENSMUSG00000027574/ENSMUSG00000027893/ENSMUSG00000028017/ENSMUSG00000029193/ENSMUSG00000029359/ENSMUSG00000030102/…	54	,Fxyd4,Inpp5k,Cyba,P2rx1,Cacna1g,Pde4d,Rapgef3,Aqp2,Fhl1,Spink1,Nedd4l,Dbi,Atp1b1,Snta1,Edn3,Nkain4,Ahcyl1,Egf,Cckar,Tesc,Itpr1,Scnn1b,Agt,Usp2,Trpc1,Pkd2,Grin3b,Slc9a3,Fxyd1,Icam1,Slc30a1,Cldn16,Pln,Kcne1,Ptger3,Lrrc52,Kcnj1,Atp1b2,Adora1,Gjc2,Prkce,Kcna5,Wnk1,Scn4b,Mchr1,Casr,Slc8a1,Fxyd2,Ptk2b,Cxcl12,Ank3,Kcnip3,Lime1,Kcne1l
GO:0035107	appendage morphogenesis	27/2140	169/21213	0.0109119	0.0879041	0.0755951	ENSMUSG00000000093/ENSMUSG00000000938/ENSMUSG00000002633/ENSMUSG00000006538/ENSMUSG00000008999/ENSMUSG00000013584/ENSMUSG00000021974/ENSMUSG00000022330/ENSMUSG00000022484/ENSMUSG00000024565/ENSMUSG00000025927/ENSMUSG00000026640/ENSMUSG00000027684/ENSMUSG00000028023/ENSMUSG00000029556/ENSMUSG00000031665/ENSMUSG00000031951/ENSMUSG00000034687/ENSMUSG00000036602/ENSMUSG00000038210/ENSMUSG00000038227/…	27	,Tbx2,Hoxa10,Shh,Ihh,Bmp7,Aldh1a2,Fgf9,Osr2,Hoxc10,Sall3,Tfap2b,Plxna2,Mecom,Pitx2,Hnf1a,Sall1,Tmem231,Fras1,Alx1,Hoxa11,Hoxa9,Ift88,Hoxd11,Hoxd9,Nog,Bmpr1b,Gja5
GO:0035108	limb morphogenesis	27/2140	169/21213	0.0109119	0.0879041	0.0755951	ENSMUSG00000000093/ENSMUSG00000000938/ENSMUSG00000002633/ENSMUSG00000006538/ENSMUSG00000008999/ENSMUSG00000013584/ENSMUSG00000021974/ENSMUSG00000022330/ENSMUSG00000022484/ENSMUSG00000024565/ENSMUSG00000025927/ENSMUSG00000026640/ENSMUSG00000027684/ENSMUSG00000028023/ENSMUSG00000029556/ENSMUSG00000031665/ENSMUSG00000031951/ENSMUSG00000034687/ENSMUSG00000036602/ENSMUSG00000038210/ENSMUSG00000038227/…	27	,Tbx2,Hoxa10,Shh,Ihh,Bmp7,Aldh1a2,Fgf9,Osr2,Hoxc10,Sall3,Tfap2b,Plxna2,Mecom,Pitx2,Hnf1a,Sall1,Tmem231,Fras1,Alx1,Hoxa11,Hoxa9,Ift88,Hoxd11,Hoxd9,Nog,Bmpr1b,Gja5
GO:0033559	unsaturated fatty acid metabolic process	17/2140	93/21213	0.011121	0.0894501	0.0769247	ENSMUSG00000005547/ENSMUSG00000015090/ENSMUSG00000020777/ENSMUSG00000022040/ENSMUSG00000022445/ENSMUSG00000024292/ENSMUSG00000024610/ENSMUSG00000025197/ENSMUSG00000025479/ENSMUSG00000029059/ENSMUSG00000036775/ENSMUSG00000040703/ENSMUSG00000068086/ENSMUSG00000072946/ENSMUSG00000074254/ENSMUSG00000091813/ENSMUSG00000096852	17	,Cyp2a5,Ptgds,Acox1,Ephx2,Cyp2d26,Cyp4f14,Cd74,Cyp2c23,Cyp2e1,Prxl2b,Decr2,Cyp2s1,Cyp2d9,Ptgr2,Cyp2a4,Ces2h,Cyp2d12
GO:0015721	bile acid and bile salt transport	2140-06-01	20/21213	0.0116895	0.0935877	0.0804829	ENSMUSG00000020865/ENSMUSG00000023073/ENSMUSG00000025194/ENSMUSG00000029556/ENSMUSG00000035699/ENSMUSG00000053862	6	,Abcc3,Slc10a2,Abcc2,Gm10768,Hnf1a,Slc51a,Slc51b
GO:0019320	hexose catabolic process	2140-06-01	20/21213	0.0116895	0.0935877	0.0804829	ENSMUSG00000028307/ENSMUSG00000029162/ENSMUSG00000034371/ENSMUSG00000035473/ENSMUSG00000036073/ENSMUSG00000045594	6	,Aldob,Khk,Tkfc,Galm,Galt,Glb1
GO:0072087	renal vesicle development	2140-06-01	20/21213	0.0116895	0.0935877	0.0804829	ENSMUSG00000004231/ENSMUSG00000018486/ENSMUSG00000018698/ENSMUSG00000026976/ENSMUSG00000031665/ENSMUSG00000051159	6	,Pax2,Wnt9b,Lhx1,Pax8,Sall1,Cited1
GO:0072376	protein activation cascade	2140-12-01	58/21213	0.0118454	0.0946311	0.0813802	ENSMUSG00000015083/ENSMUSG00000024371/ENSMUSG00000028001/ENSMUSG00000033860/ENSMUSG00000035031/ENSMUSG00000037780/ENSMUSG00000038576/ENSMUSG00000061119/ENSMUSG00000061780/ENSMUSG00000068686/ENSMUSG00000073418/ENSMUSG00000090231	12	,C8g,C2,Fga,Fgg,C8a,Mbl1,Susd4,Prcp,Cfd,Cd59b,C4b,Cfb
GO:2000379	positive regulation of reactive oxygen species metabolic process	18/2140	101/21213	0.0118562	0.0946311	0.0813802	ENSMUSG00000002944/ENSMUSG00000006519/ENSMUSG00000006818/ENSMUSG00000018411/ENSMUSG00000021214/ENSMUSG00000021822/ENSMUSG00000022982/ENSMUSG00000030562/ENSMUSG00000031980/ENSMUSG00000032202/ENSMUSG00000034160/ENSMUSG00000034462/ENSMUSG00000037405/ENSMUSG00000049115/ENSMUSG00000059456/ENSMUSG00000067847/ENSMUSG00000076441/ENSMUSG00000089678	18	,Cd36,Cyba,Sod2,Mapt,Akr1c18,Plau,Sod1,Nox4,Agt,Rab27a,Ogt,Pkd2,Icam1,Agtr1a,Ptk2b,Romo1,Ass1,Agxt2
GO:0061045	negative regulation of wound healing	13/2140	65/21213	0.0119756	0.0954375	0.0820737	ENSMUSG00000021822/ENSMUSG00000021999/ENSMUSG00000023336/ENSMUSG00000024386/ENSMUSG00000028001/ENSMUSG00000031445/ENSMUSG00000033149/ENSMUSG00000033860/ENSMUSG00000034127/ENSMUSG00000038224/ENSMUSG00000040016/ENSMUSG00000057880/ENSMUSG00000074743	13	,Plau,Cpb2,Wfdc1,Proc,Fga,Proz,Phldb2,Fgg,Tspan8,Serpinf2,Ptger3,Abat,Thbd
GO:0046461	neutral lipid catabolic process	2140-08-01	32/21213	0.0122249	0.0969783	0.0833987	ENSMUSG00000011305/ENSMUSG00000015568/ENSMUSG00000025277/ENSMUSG00000027761/ENSMUSG00000032080/ENSMUSG00000032081/ENSMUSG00000032083/ENSMUSG00000056973	8	,Plin5,Lpl,Abhd6,Aadac,Apoa4,Apoc3,Apoa1,Ces1d
GO:0046464	acylglycerol catabolic process	2140-08-01	32/21213	0.0122249	0.0969783	0.0833987	ENSMUSG00000011305/ENSMUSG00000015568/ENSMUSG00000025277/ENSMUSG00000027761/ENSMUSG00000032080/ENSMUSG00000032081/ENSMUSG00000032083/ENSMUSG00000056973	8	,Plin5,Lpl,Abhd6,Aadac,Apoa4,Apoc3,Apoa1,Ces1d
GO:0046686	response to cadmium ion	2140-08-01	32/21213	0.0122249	0.0969783	0.0833987	ENSMUSG00000000673/ENSMUSG00000005547/ENSMUSG00000021214/ENSMUSG00000021490/ENSMUSG00000027227/ENSMUSG00000027610/ENSMUSG00000028393/ENSMUSG00000037434	8	,Haao,Cyp2a5,Akr1c18,Slc34a1,Sord,Gss,Alad,Slc30a1
GO:0032528	microvillus organization	2140-07-01	26/21213	0.0123738	0.0980093	0.0842854	ENSMUSG00000017950/ENSMUSG00000025497/ENSMUSG00000025608/ENSMUSG00000026175/ENSMUSG00000030838/ENSMUSG00000034918/ENSMUSG00000049493	7	,Hnf4a,Cdhr5,Podxl,Vil1,Ush1c,Cdhr2,Pls1
GO:0048568	embryonic organ development	64/2140	480/21213	0.0126229	0.0998307	0.0858518	ENSMUSG00000000093/ENSMUSG00000000690/ENSMUSG00000001827/ENSMUSG00000002633/ENSMUSG00000004231/ENSMUSG00000006538/ENSMUSG00000008999/ENSMUSG00000010051/ENSMUSG00000010175/ENSMUSG00000013584/ENSMUSG00000015053/ENSMUSG00000018486/ENSMUSG00000018698/ENSMUSG00000019986/ENSMUSG00000020679/ENSMUSG00000021255/ENSMUSG00000021974/ENSMUSG00000022330/ENSMUSG00000022982/ENSMUSG00000023333/ENSMUSG00000023959/…	64	,Tbx2,Hoxb6,Folr1,Shh,Pax2,Ihh,Bmp7,Hyal1,Prox1,Aldh1a2,Gata2,Wnt9b,Lhx1,Ahi1,Hnf1b,Esrrb,Fgf9,Osr2,Sod1,Gcm1,Clic5,Rbp4,Sox17,Pax8,Frzb,Pitx2,Nr2f2,Ush1c,Nsdhl,Sall1,Myo6,Pkd2,Cebpa,Crb2,Hoxc9,Alx1,Cdkn1c,Hoxa11,Hoxa7,Hoxb4,Hoxb5,Hoxb7,Gjb6,Myo3b,Hoxd11,Hoxd9,Tcf21,Slc39a3,Foxi1,Nog,Hoxb3,Tmie,Hmx2,Cited1,Aldh1a1,E030003E18Rik,Slc8a1,Hoxb8,Gja5,Kdr,Hoxc4,Hoxb2,Hoxd3,Hoxd4,Flt3l
GO:0050708	regulation of protein secretion	59/2140	437/21213	0.0126626	0.0998455	0.0858645	ENSMUSG00000002108/ENSMUSG00000002944/ENSMUSG00000006386/ENSMUSG00000015401/ENSMUSG00000015568/ENSMUSG00000015966/ENSMUSG00000017950/ENSMUSG00000019986/ENSMUSG00000020546/ENSMUSG00000021684/ENSMUSG00000021749/ENSMUSG00000021794/ENSMUSG00000022186/ENSMUSG00000022840/ENSMUSG00000023571/ENSMUSG00000023826/ENSMUSG00000024900/ENSMUSG00000024990/ENSMUSG00000025486/ENSMUSG00000025927/ENSMUSG00000026473/…	59	,Nr1h3,Cd36,Tek,Cltrn,Lpl,Il17rb,Hnf4a,Ahi1,Stxbp4,Pde8b,Oit1,Glud1,Oxct1,Adcy5,C1qtnf12,Prkn,Cpt1a,Rbp4,Sirt3,Tfap2b,Glul,Mpc2,Prkcq,Rasgrp1,Hadh,Fga,Egf,Unc13b,Prkcz,Sirt4,Hnf1a,Idh2,Pycard,Sergef,Sytl4,Gas6,Pde4c,Agt,Apoa1,C2cd2l,Fgg,Krt20,Rab11fip3,Mavs,Nr0b2,Srcin1,Ptger3,Prkce,Clec9a,Nr1h4,Agtr1a,Ffar2,Casr,Gja5,Lepr,Abat,H2-T23,Gpr27,Malrd1
GO:0032869	cellular response to insulin stimulus	27/2140	171/21213	0.0126632	0.0998455	0.0858645	ENSMUSG00000000440/ENSMUSG00000005533/ENSMUSG00000006127/ENSMUSG00000018126/ENSMUSG00000018566/ENSMUSG00000020091/ENSMUSG00000020176/ENSMUSG00000020546/ENSMUSG00000022878/ENSMUSG00000023571/ENSMUSG00000024353/ENSMUSG00000024955/ENSMUSG00000025082/ENSMUSG00000025586/ENSMUSG00000026778/ENSMUSG00000026888/ENSMUSG00000029053/ENSMUSG00000031980/ENSMUSG00000032702/ENSMUSG00000034160/ENSMUSG00000038967/…	27	,Pparg,Igf1r,Inpp5k,Baiap2l2,Slc2a4,Eif4ebp2,Grb10,Stxbp4,Adipoq,C1qtnf12,Mzb1,Esrra,Vwa2,Cpeb1,Prkcq,Grb14,Prkcz,Agt,Kank1,Ogt,Pdk2,Cpeb2,Pklr,Trarg1,Irs3,Nr1h4,Kl
GO:0015908	fatty acid transport	15/2140	80/21213	0.0131461	0.101382	0.087186	ENSMUSG00000000440/ENSMUSG00000002944/ENSMUSG00000003623/ENSMUSG00000009646/ENSMUSG00000018796/ENSMUSG00000022366/ENSMUSG00000025194/ENSMUSG00000025723/ENSMUSG00000027359/ENSMUSG00000028773/ENSMUSG00000029556/ENSMUSG00000041193/ENSMUSG00000044122/ENSMUSG00000054422/ENSMUSG00000078937	15	,Pparg,Cd36,Crot,Pla2g12b,Acsl1,Slc22a22,Abcc2,Gm10768,Nmb,Slc27a2,Fabp3,Hnf1a,Pla2g5,Proca1,Fabp1,Cpt1b
GO:0008272	sulfate transport	2140-05-01	15/21213	0.0131552	0.101382	0.087186	ENSMUSG00000020651/ENSMUSG00000029700/ENSMUSG00000029843/ENSMUSG00000040569/ENSMUSG00000046959	5	,Slc26a4,Slc13a1,Slc13a4,Slc26a7,Slc26a1
GO:0010644	cell communication by electrical coupling	2140-05-01	15/21213	0.0131552	0.101382	0.087186	ENSMUSG00000021699/ENSMUSG00000043448/ENSMUSG00000054640/ENSMUSG00000057123/ENSMUSG00000069601	5	,Pde4d,Gjc2,Slc8a1,Gja5,Ank3
GO:0045821	positive regulation of glycolytic process	2140-05-01	15/21213	0.0131552	0.101382	0.087186	ENSMUSG00000005373/ENSMUSG00000021236/ENSMUSG00000021255/ENSMUSG00000023019/ENSMUSG00000028518	5	,Mlxipl,Entpd5,Esrrb,Gpd1,Prkaa2
GO:0046514	ceramide catabolic process	2140-05-01	15/21213	0.0131552	0.101382	0.087186	ENSMUSG00000000594/ENSMUSG00000007038/ENSMUSG00000021003/ENSMUSG00000021665/ENSMUSG00000028467	5	,Gm2a,Neu1,Galc,Hexb,Gba2
GO:0046886	positive regulation of hormone biosynthetic process	2140-05-01	15/21213	0.0131552	0.101382	0.087186	ENSMUSG00000003555/ENSMUSG00000005514/ENSMUSG00000005533/ENSMUSG00000029167/ENSMUSG00000039004	5	,Cyp17a1,Por,Igf1r,Ppargc1a,Bmp6
GO:0050872	white fat cell differentiation	2140-05-01	15/21213	0.0131552	0.101382	0.087186	ENSMUSG00000000440/ENSMUSG00000034957/ENSMUSG00000039410/ENSMUSG00000044405/ENSMUSG00000062515	5	,Pparg,Cebpa,Prdm16,Adig,Fabp4
GO:0055062	phosphate ion homeostasis	2140-05-01	15/21213	0.0131552	0.101382	0.087186	ENSMUSG00000005320/ENSMUSG00000006469/ENSMUSG00000021490/ENSMUSG00000025927/ENSMUSG00000071573	5	,Fgfr4,Slc34a3,Slc34a1,Tfap2b,Rnls
GO:0072505	divalent inorganic anion homeostasis	2140-05-01	15/21213	0.0131552	0.101382	0.087186	ENSMUSG00000005320/ENSMUSG00000006469/ENSMUSG00000021490/ENSMUSG00000025927/ENSMUSG00000071573	5	,Fgfr4,Slc34a3,Slc34a1,Tfap2b,Rnls
GO:0072506	trivalent inorganic anion homeostasis	2140-05-01	15/21213	0.0131552	0.101382	0.087186	ENSMUSG00000005320/ENSMUSG00000006469/ENSMUSG00000021490/ENSMUSG00000025927/ENSMUSG00000071573	5	,Fgfr4,Slc34a3,Slc34a1,Tfap2b,Rnls
GO:2001053	regulation of mesenchymal cell apoptotic process	2140-05-01	15/21213	0.0131552	0.101382	0.087186	ENSMUSG00000002633/ENSMUSG00000004231/ENSMUSG00000008999/ENSMUSG00000020679/ENSMUSG00000026976	5	,Shh,Pax2,Bmp7,Hnf1b,Pax8
GO:0006560	proline metabolic process	2140-04-01	10/21213	0.0131703	0.101382	0.087186	ENSMUSG00000003526/ENSMUSG00000028737/ENSMUSG00000036892/ENSMUSG00000042096	4	,Prodh,Aldh4a1,Prodh2,Dao
GO:0016264	gap junction assembly	2140-04-01	10/21213	0.0131703	0.101382	0.087186	ENSMUSG00000015405/ENSMUSG00000031980/ENSMUSG00000046352/ENSMUSG00000057123	4	,Ace2,Agt,Gjb2,Gja5
GO:0055064	chloride ion homeostasis	2140-04-01	10/21213	0.0131703	0.101382	0.087186	ENSMUSG00000017740/ENSMUSG00000025194/ENSMUSG00000025418/ENSMUSG00000032373	4	,Slc12a5,Abcc2,Gm10768,Bsnd,Car12
GO:0060513	prostatic bud formation	2140-04-01	10/21213	0.0131703	0.101382	0.087186	ENSMUSG00000002633/ENSMUSG00000008999/ENSMUSG00000046532/ENSMUSG00000048616	4	,Shh,Bmp7,Ar,Nog
GO:0070857	regulation of bile acid biosynthetic process	2140-04-01	10/21213	0.0131703	0.101382	0.087186	ENSMUSG00000005320/ENSMUSG00000010175/ENSMUSG00000047638/ENSMUSG00000075520	4	,Fgfr4,Prox1,Nr1h4,Malrd1
GO:0006801	superoxide metabolic process	2140-12-01	59/21213	0.0135416	0.104086	0.0895114	ENSMUSG00000002944/ENSMUSG00000006519/ENSMUSG00000006818/ENSMUSG00000018411/ENSMUSG00000022982/ENSMUSG00000024039/ENSMUSG00000030562/ENSMUSG00000031980/ENSMUSG00000032080/ENSMUSG00000034108/ENSMUSG00000049115/ENSMUSG00000072941	12	,Cd36,Cyba,Sod2,Mapt,Sod1,Cbs,Nox4,Agt,Apoa4,Ccs,Agtr1a,Sod3
GO:0051216	cartilage development	28/2140	180/21213	0.0136632	0.104865	0.0901814	ENSMUSG00000005514/ENSMUSG00000006464/ENSMUSG00000006538/ENSMUSG00000008999/ENSMUSG00000021779/ENSMUSG00000021974/ENSMUSG00000022330/ENSMUSG00000024039/ENSMUSG00000024955/ENSMUSG00000025321/ENSMUSG00000027004/ENSMUSG00000029546/ENSMUSG00000031755/ENSMUSG00000032492/ENSMUSG00000038210/ENSMUSG00000039004/ENSMUSG00000042485/ENSMUSG00000042499/ENSMUSG00000048616/ENSMUSG00000048763/ENSMUSG00000051910/…	28	,Por,Bbs1,Ihh,Bmp7,Thrb,Fgf9,Osr2,Cbs,Esrra,Itgb8,Frzb,Uncx,Bbs2,Pth1r,Hoxa11,Bmp6,Mustn1,Hoxd11,Nog,Hoxb3,Sox6,Bmpr1b,Fgfr3,Maf,Fgf18,Thra,Hoxc4,Hoxd3
GO:0006687	glycosphingolipid metabolic process	2140-09-01	39/21213	0.0137929	0.105705	0.0909034	ENSMUSG00000000594/ENSMUSG00000007038/ENSMUSG00000021003/ENSMUSG00000021665/ENSMUSG00000025321/ENSMUSG00000028467/ENSMUSG00000035936/ENSMUSG00000039037/ENSMUSG00000049721	9	,Gm2a,Neu1,Galc,Hexb,Itgb8,Gba2,Aldh5a1,St6galnac5,Gal3st1
GO:0043583	ear development	34/2140	229/21213	0.0141518	0.108295	0.0931311	ENSMUSG00000002633/ENSMUSG00000004231/ENSMUSG00000010175/ENSMUSG00000015053/ENSMUSG00000019906/ENSMUSG00000019986/ENSMUSG00000021255/ENSMUSG00000021974/ENSMUSG00000022330/ENSMUSG00000022982/ENSMUSG00000023959/ENSMUSG00000026976/ENSMUSG00000027004/ENSMUSG00000030838/ENSMUSG00000031665/ENSMUSG00000033577/ENSMUSG00000033676/ENSMUSG00000034957/ENSMUSG00000036256/ENSMUSG00000036853/ENSMUSG00000037016/…	34	,Shh,Pax2,Prox1,Gata2,Lin7a,Ahi1,Esrrb,Fgf9,Osr2,Sod1,Clic5,Pax8,Frzb,Ush1c,Sall1,Myo6,Gabrb3,Cebpa,Igfbp7,Mcoln3,Frem2,H2-DMa,Ift88,Gjb6,Myo3b,Foxi1,Nog,Tmie,Hmx2,Fgfr3,Maf,Cys1,H2-T23,Tcf15
GO:1903509	liposaccharide metabolic process	16/2140	88/21213	0.0141923	0.108446	0.0932604	ENSMUSG00000000594/ENSMUSG00000007038/ENSMUSG00000014245/ENSMUSG00000021003/ENSMUSG00000021322/ENSMUSG00000021665/ENSMUSG00000025321/ENSMUSG00000028467/ENSMUSG00000029263/ENSMUSG00000030869/ENSMUSG00000032854/ENSMUSG00000035936/ENSMUSG00000039037/ENSMUSG00000043162/ENSMUSG00000043257/ENSMUSG00000049721	16	,Gm2a,Neu1,Pigl,Galc,Aoah,Hexb,Itgb8,Gba2,Pigg,Ndufab1,Ugt8a,Aldh5a1,St6galnac5,Pyurf,Pigv,Gal3st1
GO:0019731	antibacterial humoral response	2140-08-01	33/21213	0.0147444	0.11217	0.0964628	ENSMUSG00000018102/ENSMUSG00000021880/ENSMUSG00000028001/ENSMUSG00000058385/ENSMUSG00000062727/ENSMUSG00000067212/ENSMUSG00000068854/ENSMUSG00000094338	8	,H2bc4,Rnase6,Fga,H2bc8,H2bc12,H2-T23,H2bc21,H2bc13
GO:0048566	embryonic digestive tract development	2140-08-01	33/21213	0.0147444	0.11217	0.0964628	ENSMUSG00000002633/ENSMUSG00000006538/ENSMUSG00000013584/ENSMUSG00000020679/ENSMUSG00000021974/ENSMUSG00000028023/ENSMUSG00000031665/ENSMUSG00000045680	8	,Shh,Ihh,Aldh1a2,Hnf1b,Fgf9,Pitx2,Sall1,Tcf21
GO:0097237	cellular response to toxic substance	2140-08-01	33/21213	0.0147444	0.11217	0.0964628	ENSMUSG00000002944/ENSMUSG00000006818/ENSMUSG00000021996/ENSMUSG00000022982/ENSMUSG00000023826/ENSMUSG00000028756/ENSMUSG00000032080/ENSMUSG00000040562	8	,Cd36,Sod2,Esd,Sod1,Prkn,Pink1,Apoa4,Gstm2
GO:0001976	neurological system process involved in regulation of systemic arterial blood pressure	2140-06-01	21/21213	0.0149964	0.112766	0.0969759	ENSMUSG00000006818/ENSMUSG00000015405/ENSMUSG00000030669/ENSMUSG00000031980/ENSMUSG00000045875/ENSMUSG00000049115	6	,Sod2,Ace2,Calca,Agt,Adra1a,Agtr1a
GO:0002478	antigen processing and presentation of exogenous peptide antigen	2140-06-01	21/21213	0.0149964	0.112766	0.0969759	ENSMUSG00000024334/ENSMUSG00000024610/ENSMUSG00000036594/ENSMUSG00000037649/ENSMUSG00000060586/ENSMUSG00000073421	6	,H2-Oa,Cd74,H2-Aa,H2-DMa,H2-Eb1,H2-Ab1
GO:0006817	phosphate ion transport	2140-06-01	21/21213	0.0149964	0.112766	0.0969759	ENSMUSG00000005320/ENSMUSG00000006469/ENSMUSG00000021335/ENSMUSG00000021490/ENSMUSG00000032114/ENSMUSG00000032599	6	,Fgfr4,Slc34a3,Slc17a1,Slc34a1,Slc37a4,Ip6k2
GO:0034377	plasma lipoprotein particle assembly	2140-06-01	21/21213	0.0149964	0.112766	0.0969759	ENSMUSG00000024391/ENSMUSG00000028158/ENSMUSG00000032080/ENSMUSG00000032081/ENSMUSG00000032083/ENSMUSG00000056973	6	,Apom,Mttp,Apoa4,Apoc3,Apoa1,Ces1d
GO:0034694	response to prostaglandin	2140-06-01	21/21213	0.0149964	0.112766	0.0969759	ENSMUSG00000006724/ENSMUSG00000021214/ENSMUSG00000022994/ENSMUSG00000028036/ENSMUSG00000028518/ENSMUSG00000045038	6	,Cyp27b1,Akr1c18,Adcy6,Ptgfr,Prkaa2,Prkce
GO:0043090	amino acid import	2140-06-01	21/21213	0.0149964	0.112766	0.0969759	ENSMUSG00000005360/ENSMUSG00000020264/ENSMUSG00000024935/ENSMUSG00000031980/ENSMUSG00000032519/ENSMUSG00000044708	6	,Slc1a3,Slc36a2,Slc1a1,Agt,Slc25a38,Kcnj10
GO:0045723	positive regulation of fatty acid biosynthetic process	2140-06-01	21/21213	0.0149964	0.112766	0.0969759	ENSMUSG00000002108/ENSMUSG00000005373/ENSMUSG00000017950/ENSMUSG00000031980/ENSMUSG00000032080/ENSMUSG00000032083	6	,Nr1h3,Mlxipl,Hnf4a,Agt,Apoa4,Apoa1
GO:0046688	response to copper ion	2140-06-01	21/21213	0.0149964	0.112766	0.0969759	ENSMUSG00000004655/ENSMUSG00000006724/ENSMUSG00000022982/ENSMUSG00000023013/ENSMUSG00000027227/ENSMUSG00000072941	6	,Aqp1,Cyp27b1,Sod1,Aqp2,Sord,Sod3
GO:0097755	positive regulation of blood vessel diameter	14/2140	74/21213	0.0150651	0.113119	0.0972792	ENSMUSG00000005611/ENSMUSG00000006818/ENSMUSG00000022982/ENSMUSG00000030669/ENSMUSG00000031489/ENSMUSG00000031755/ENSMUSG00000031980/ENSMUSG00000033910/ENSMUSG00000042284/ENSMUSG00000042429/ENSMUSG00000051980/ENSMUSG00000057123/ENSMUSG00000062960/ENSMUSG00000063856	14	,Mrvi1,Sod2,Sod1,Calca,Adrb3,Bbs2,Agt,Gucy1a1,Itga1,Adora1,Casr,Gja5,Kdr,Gpx1
GO:0015909	long-chain fatty acid transport	2140-11-01	53/21213	0.015255	0.114214	0.0982213	ENSMUSG00000000440/ENSMUSG00000002944/ENSMUSG00000009646/ENSMUSG00000018796/ENSMUSG00000025723/ENSMUSG00000027359/ENSMUSG00000028773/ENSMUSG00000041193/ENSMUSG00000044122/ENSMUSG00000054422/ENSMUSG00000078937	11	,Pparg,Cd36,Pla2g12b,Acsl1,Nmb,Slc27a2,Fabp3,Pla2g5,Proca1,Fabp1,Cpt1b
GO:0060193	positive regulation of lipase activity	2140-11-01	53/21213	0.015255	0.114214	0.0982213	ENSMUSG00000002108/ENSMUSG00000011305/ENSMUSG00000029053/ENSMUSG00000031355/ENSMUSG00000031980/ENSMUSG00000032080/ENSMUSG00000032083/ENSMUSG00000041193/ENSMUSG00000045875/ENSMUSG00000049115/ENSMUSG00000054252	11	,Nr1h3,Plin5,Prkcz,Arhgap6,Agt,Apoa4,Apoa1,Pla2g5,Adra1a,Agtr1a,Fgfr3
GO:0006940	regulation of smooth muscle contraction	13/2140	67/21213	0.0153305	0.114615	0.0985658	ENSMUSG00000005611/ENSMUSG00000020787/ENSMUSG00000022982/ENSMUSG00000030669/ENSMUSG00000033910/ENSMUSG00000034881/ENSMUSG00000040016/ENSMUSG00000042429/ENSMUSG00000045318/ENSMUSG00000045875/ENSMUSG00000057880/ENSMUSG00000058620/ENSMUSG00000059588	13	,Mrvi1,P2rx1,Sod1,Calca,Gucy1a1,Tbxa2r,Ptger3,Adora1,Adra2c,Adra1a,Abat,Adra2b,Calcrl
GO:0050432	catecholamine secretion	2140-12-01	60/21213	0.0154169	0.115095	0.0989786	ENSMUSG00000023064/ENSMUSG00000027577/ENSMUSG00000027765/ENSMUSG00000027950/ENSMUSG00000028756/ENSMUSG00000031980/ENSMUSG00000036330/ENSMUSG00000040016/ENSMUSG00000057531/ENSMUSG00000057880/ENSMUSG00000061353/ENSMUSG00000090223	12	,Sncg,Chrna4,P2ry1,Chrnb2,Pink1,Agt,Slc18a1,Ptger3,Dtnbp1,Abat,Cxcl12,Pcp4
GO:0003012	muscle system process	51/2140	373/21213	0.0155274	0.115754	0.0995455	ENSMUSG00000005611/ENSMUSG00000006519/ENSMUSG00000009995/ENSMUSG00000015405/ENSMUSG00000018428/ENSMUSG00000018830/ENSMUSG00000020475/ENSMUSG00000020787/ENSMUSG00000020866/ENSMUSG00000021606/ENSMUSG00000021699/ENSMUSG00000022982/ENSMUSG00000024589/ENSMUSG00000024962/ENSMUSG00000026576/ENSMUSG00000027488/ENSMUSG00000027524/ENSMUSG00000027765/ENSMUSG00000027950/ENSMUSG00000028328/ENSMUSG00000028834/…	51	,Mrvi1,Cyba,Taz,Ace2,Akap1,Myh11,Pgam2,P2rx1,Cacna1g,Ndufs6,Pde4d,Sod1,Nedd4l,Vegfb,Atp1b1,Snta1,Edn3,P2ry1,Chrnb2,Tmod1,Trim63,Klf15,Calca,Myom2,Bbs2,Hsbp1,Agt,Gucy1a1,Tbxa2r,Npy1r,Fxyd1,Jarid2,Pln,Adk,Ptger3,Camta2,Inpp5f,Adora1,Adra2c,Kcna5,Adra1a,Scn4b,Ar,Slc8a1,Myh1,Gja5,Abat,Adra2b,Calcrl,Grcc10,Kcne1l
GO:1990778	protein localization to cell periphery	39/2140	272/21213	0.0156768	0.1167	0.100359	ENSMUSG00000001240/ENSMUSG00000001763/ENSMUSG00000003872/ENSMUSG00000006127/ENSMUSG00000006373/ENSMUSG00000006464/ENSMUSG00000019906/ENSMUSG00000019998/ENSMUSG00000021278/ENSMUSG00000022878/ENSMUSG00000022994/ENSMUSG00000024044/ENSMUSG00000026175/ENSMUSG00000026576/ENSMUSG00000027375/ENSMUSG00000027765/ENSMUSG00000028603/ENSMUSG00000028618/ENSMUSG00000028906/ENSMUSG00000029053/ENSMUSG00000029359/…	39	,Ramp2,Tspan33,Lin7b,Inpp5k,Pgrmc1,Bbs1,Lin7a,Stx7,Amn,Adipoq,Adcy6,Epb41l3,Vil1,Atp1b1,Mal,P2ry1,Scp2,Tmem59,Epb41,Prkcz,Tesc,Cib1,Sytl2,Gas6,Bbs2,Arhgap44,Palm,Tspan15,Bag4,Pdzk1,Golga4,Lyplal1,Trarg1,Ar,Pls1,Tmem150a,Gnai1,Ank3,Kcnip3
GO:0002028	regulation of sodium ion transport	16/2140	89/21213	0.0157307	0.116933	0.10056	ENSMUSG00000004988/ENSMUSG00000024589/ENSMUSG00000026576/ENSMUSG00000027488/ENSMUSG00000027574/ENSMUSG00000027893/ENSMUSG00000029359/ENSMUSG00000030873/ENSMUSG00000036123/ENSMUSG00000036570/ENSMUSG00000041329/ENSMUSG00000045962/ENSMUSG00000046480/ENSMUSG00000054640/ENSMUSG00000059412/ENSMUSG00000069601	16	,Fxyd4,Nedd4l,Atp1b1,Snta1,Nkain4,Ahcyl1,Tesc,Scnn1b,Slc9a3,Fxyd1,Atp1b2,Wnk1,Scn4b,Slc8a1,Fxyd2,Ank3
GO:0010508	positive regulation of autophagy	18/2140	104/21213	0.0158184	0.11725	0.100832	ENSMUSG00000001786/ENSMUSG00000010057/ENSMUSG00000023826/ENSMUSG00000025241/ENSMUSG00000025417/ENSMUSG00000028518/ENSMUSG00000028618/ENSMUSG00000028756/ENSMUSG00000031155/ENSMUSG00000031161/ENSMUSG00000036273/ENSMUSG00000038058/ENSMUSG00000038375/ENSMUSG00000047496/ENSMUSG00000054428/ENSMUSG00000055493/ENSMUSG00000062960/ENSMUSG00000074093	18	,Fbxo7,Nprl2,Prkn,Fyco1,Pip4k2c,Prkaa2,Tmem59,Pink1,Pim2,Hdac6,Lrrk2,Nod1,Trp53inp2,Rnf152,Atpif1,Epm2a,Kdr,Svip
GO:0014074	response to purine-containing compound	18/2140	104/21213	0.0158184	0.11725	0.100832	ENSMUSG00000004655/ENSMUSG00000006127/ENSMUSG00000006724/ENSMUSG00000020787/ENSMUSG00000021764/ENSMUSG00000022469/ENSMUSG00000022878/ENSMUSG00000023019/ENSMUSG00000028518/ENSMUSG00000030102/ENSMUSG00000032051/ENSMUSG00000033022/ENSMUSG00000034462/ENSMUSG00000041237/ENSMUSG00000041741/ENSMUSG00000051159/ENSMUSG00000054640/ENSMUSG00000070645	18	,Aqp1,Inpp5k,Cyp27b1,P2rx1,Ndufs4,Rapgef3,Adipoq,Gpd1,Prkaa2,Itpr1,Fdx1,Cdo1,Pkd2,Pklr,Pde3a,Cited1,Slc8a1,Ren1,Ren2
GO:0006182	cGMP biosynthetic process	2140-09-01	40/21213	0.0162461	0.120249	0.103411	ENSMUSG00000004655/ENSMUSG00000020431/ENSMUSG00000022840/ENSMUSG00000022994/ENSMUSG00000027931/ENSMUSG00000028005/ENSMUSG00000032978/ENSMUSG00000033910/ENSMUSG00000059456	9	,Aqp1,Adcy1,Adcy5,Adcy6,Npr1,Gucy1b1,Guca2b,Gucy1a1,Ptk2b
GO:1905330	regulation of morphogenesis of an epithelium	19/2140	112/21213	0.0164274	0.121418	0.104416	ENSMUSG00000000093/ENSMUSG00000002633/ENSMUSG00000004231/ENSMUSG00000008999/ENSMUSG00000018486/ENSMUSG00000018698/ENSMUSG00000019986/ENSMUSG00000020019/ENSMUSG00000020679/ENSMUSG00000026976/ENSMUSG00000031665/ENSMUSG00000031980/ENSMUSG00000033149/ENSMUSG00000038721/ENSMUSG00000046532/ENSMUSG00000048616/ENSMUSG00000049115/ENSMUSG00000051159/ENSMUSG00000051397	19	,Tbx2,Shh,Pax2,Bmp7,Wnt9b,Lhx1,Ahi1,Ntn4,Hnf1b,Pax8,Sall1,Agt,Phldb2,Hoxb7,Ar,Nog,Agtr1a,Cited1,Tacstd2
GO:0030326	embryonic limb morphogenesis	23/2140	143/21213	0.0164973	0.121589	0.104563	ENSMUSG00000000093/ENSMUSG00000000938/ENSMUSG00000002633/ENSMUSG00000006538/ENSMUSG00000008999/ENSMUSG00000013584/ENSMUSG00000021974/ENSMUSG00000022330/ENSMUSG00000022484/ENSMUSG00000027684/ENSMUSG00000028023/ENSMUSG00000029556/ENSMUSG00000031665/ENSMUSG00000031951/ENSMUSG00000034687/ENSMUSG00000036602/ENSMUSG00000038210/ENSMUSG00000038227/ENSMUSG00000040040/ENSMUSG00000042499/ENSMUSG00000043342/…	23	,Tbx2,Hoxa10,Shh,Ihh,Bmp7,Aldh1a2,Fgf9,Osr2,Hoxc10,Mecom,Pitx2,Hnf1a,Sall1,Tmem231,Fras1,Alx1,Hoxa11,Hoxa9,Ift88,Hoxd11,Hoxd9,Nog,Gja5
GO:0035113	embryonic appendage morphogenesis	23/2140	143/21213	0.0164973	0.121589	0.104563	ENSMUSG00000000093/ENSMUSG00000000938/ENSMUSG00000002633/ENSMUSG00000006538/ENSMUSG00000008999/ENSMUSG00000013584/ENSMUSG00000021974/ENSMUSG00000022330/ENSMUSG00000022484/ENSMUSG00000027684/ENSMUSG00000028023/ENSMUSG00000029556/ENSMUSG00000031665/ENSMUSG00000031951/ENSMUSG00000034687/ENSMUSG00000036602/ENSMUSG00000038210/ENSMUSG00000038227/ENSMUSG00000040040/ENSMUSG00000042499/ENSMUSG00000043342/…	23	,Tbx2,Hoxa10,Shh,Ihh,Bmp7,Aldh1a2,Fgf9,Osr2,Hoxc10,Mecom,Pitx2,Hnf1a,Sall1,Tmem231,Fras1,Alx1,Hoxa11,Hoxa9,Ift88,Hoxd11,Hoxd9,Nog,Gja5
GO:0006821	chloride transport	17/2140	97/21213	0.0166161	0.122291	0.105167	ENSMUSG00000000605/ENSMUSG00000004317/ENSMUSG00000005360/ENSMUSG00000006216/ENSMUSG00000006574/ENSMUSG00000017740/ENSMUSG00000020651/ENSMUSG00000023959/ENSMUSG00000024935/ENSMUSG00000025418/ENSMUSG00000027202/ENSMUSG00000031766/ENSMUSG00000031883/ENSMUSG00000033676/ENSMUSG00000033770/ENSMUSG00000040569/ENSMUSG00000046959	17	,Clcn4,Clcn5,Slc1a3,Clcnkb,Slc4a1,Slc12a5,Slc26a4,Clic5,Slc1a1,Bsnd,Slc12a1,Slc12a3,Car7,Gabrb3,Clcnka,Slc26a7,Slc26a1
GO:0007596	blood coagulation	28/2140	183/21213	0.0168099	0.123542	0.106243	ENSMUSG00000002633/ENSMUSG00000002944/ENSMUSG00000014361/ENSMUSG00000014418/ENSMUSG00000017950/ENSMUSG00000020787/ENSMUSG00000021822/ENSMUSG00000021999/ENSMUSG00000024386/ENSMUSG00000024899/ENSMUSG00000026368/ENSMUSG00000026778/ENSMUSG00000027765/ENSMUSG00000028001/ENSMUSG00000031445/ENSMUSG00000031451/ENSMUSG00000032006/ENSMUSG00000032202/ENSMUSG00000033860/ENSMUSG00000034127/ENSMUSG00000034881/…	28	,Shh,Cd36,Mertk,Hps5,Hnf4a,P2rx1,Plau,Cpb2,Proc,Papss2,F13b,Prkcq,P2ry1,Fga,Proz,Gas6,Pdgfd,Rab27a,Fgg,Tspan8,Tbxa2r,Serpinf2,Ptger3,Adra2c,Nbeal2,Dtnbp1,Abat,Thbd
GO:0070542	response to fatty acid	2140-10-01	47/21213	0.0170935	0.125449	0.107882	ENSMUSG00000002944/ENSMUSG00000006724/ENSMUSG00000021214/ENSMUSG00000022994/ENSMUSG00000028036/ENSMUSG00000028518/ENSMUSG00000030747/ENSMUSG00000045038/ENSMUSG00000047638/ENSMUSG00000051314	10	,Cd36,Cyp27b1,Akr1c18,Adcy6,Ptgfr,Prkaa2,Dgat2,Prkce,Nr1h4,Ffar2
GO:0035019	somatic stem cell population maintenance	2140-11-01	54/21213	0.0174611	0.126632	0.1089	ENSMUSG00000004231/ENSMUSG00000008999/ENSMUSG00000015053/ENSMUSG00000018486/ENSMUSG00000020679/ENSMUSG00000026976/ENSMUSG00000031665/ENSMUSG00000039410/ENSMUSG00000039706/ENSMUSG00000048616/ENSMUSG00000054252	11	,Pax2,Bmp7,Gata2,Wnt9b,Hnf1b,Pax8,Sall1,Prdm16,Ldb2,Nog,Fgfr3
GO:0034312	diol biosynthetic process	2140-05-01	16/21213	0.0175744	0.126632	0.1089	ENSMUSG00000015806/ENSMUSG00000020098/ENSMUSG00000032067/ENSMUSG00000033735/ENSMUSG00000038007	5	,Qdpr,Pcbd1,Pts,Spr,Acer2
GO:0034389	lipid particle organization	2140-05-01	16/21213	0.0175744	0.126632	0.1089	ENSMUSG00000011305/ENSMUSG00000022215/ENSMUSG00000030278/ENSMUSG00000048486/ENSMUSG00000071657	5	,Plin5,Fitm1,Cidec,Fitm2,Bscl2
GO:0044241	lipid digestion	2140-05-01	16/21213	0.0175744	0.126632	0.1089	ENSMUSG00000002944/ENSMUSG00000004655/ENSMUSG00000028470/ENSMUSG00000032080/ENSMUSG00000032083	5	,Cd36,Aqp1,Hint2,Apoa4,Apoa1
GO:0048311	mitochondrion distribution	2140-05-01	16/21213	0.0175744	0.126632	0.1089	ENSMUSG00000018411/ENSMUSG00000020741/ENSMUSG00000034160/ENSMUSG00000036273/ENSMUSG00000090935	5	,Mapt,Cluh,Ogt,Lrrk2,Synj2bp
GO:0051194	positive regulation of cofactor metabolic process	2140-05-01	16/21213	0.0175744	0.126632	0.1089	ENSMUSG00000005373/ENSMUSG00000021236/ENSMUSG00000021255/ENSMUSG00000023019/ENSMUSG00000028518	5	,Mlxipl,Entpd5,Esrrb,Gpd1,Prkaa2
GO:0051197	positive regulation of coenzyme metabolic process	2140-05-01	16/21213	0.0175744	0.126632	0.1089	ENSMUSG00000005373/ENSMUSG00000021236/ENSMUSG00000021255/ENSMUSG00000023019/ENSMUSG00000028518	5	,Mlxipl,Entpd5,Esrrb,Gpd1,Prkaa2
GO:0070254	mucus secretion	2140-05-01	16/21213	0.0175744	0.126632	0.1089	ENSMUSG00000006519/ENSMUSG00000030616/ENSMUSG00000038745/ENSMUSG00000042429/ENSMUSG00000045038	5	,Cyba,Sytl2,Nlrp6,Adora1,Prkce
GO:0071379	cellular response to prostaglandin stimulus	2140-05-01	16/21213	0.0175744	0.126632	0.1089	ENSMUSG00000021214/ENSMUSG00000022994/ENSMUSG00000028036/ENSMUSG00000028518/ENSMUSG00000045038	5	,Akr1c18,Adcy6,Ptgfr,Prkaa2,Prkce
GO:0090192	regulation of glomerulus development	2140-05-01	16/21213	0.0175744	0.126632	0.1089	ENSMUSG00000004231/ENSMUSG00000008999/ENSMUSG00000022878/ENSMUSG00000032006/ENSMUSG00000048616	5	,Pax2,Bmp7,Adipoq,Pdgfd,Nog
GO:0097152	mesenchymal cell apoptotic process	2140-05-01	16/21213	0.0175744	0.126632	0.1089	ENSMUSG00000002633/ENSMUSG00000004231/ENSMUSG00000008999/ENSMUSG00000020679/ENSMUSG00000026976	5	,Shh,Pax2,Bmp7,Hnf1b,Pax8
GO:1902475	L-alpha-amino acid transmembrane transport	2140-05-01	16/21213	0.0175744	0.126632	0.1089	ENSMUSG00000005360/ENSMUSG00000024935/ENSMUSG00000027010/ENSMUSG00000031980/ENSMUSG00000044708	5	,Slc1a3,Slc1a1,Slc25a12,Agt,Kcnj10
GO:1990845	adaptive thermogenesis	2140-05-01	16/21213	0.0175744	0.126632	0.1089	ENSMUSG00000000440/ENSMUSG00000023959/ENSMUSG00000031489/ENSMUSG00000035069/ENSMUSG00000042251	5	,Pparg,Clic5,Adrb3,Oma1,Pm20d1
GO:0034381	plasma lipoprotein particle clearance	2140-08-01	34/21213	0.0176202	0.126632	0.1089	ENSMUSG00000002944/ENSMUSG00000022878/ENSMUSG00000024391/ENSMUSG00000025381/ENSMUSG00000029103/ENSMUSG00000030747/ENSMUSG00000032081/ENSMUSG00000047638	8	,Cd36,Adipoq,Apom,Cnpy2,Lrpap1,Dgat2,Apoc3,Nr1h4
GO:0071827	plasma lipoprotein particle organization	2140-08-01	34/21213	0.0176202	0.126632	0.1089	ENSMUSG00000015568/ENSMUSG00000024391/ENSMUSG00000028158/ENSMUSG00000032080/ENSMUSG00000032081/ENSMUSG00000032083/ENSMUSG00000041193/ENSMUSG00000056973	8	,Lpl,Apom,Mttp,Apoa4,Apoc3,Apoa1,Pla2g5,Ces1d
GO:0051047	positive regulation of secretion	60/2140	454/21213	0.0181276	0.130098	0.111881	ENSMUSG00000002944/ENSMUSG00000004655/ENSMUSG00000005320/ENSMUSG00000006386/ENSMUSG00000006519/ENSMUSG00000012705/ENSMUSG00000015053/ENSMUSG00000015401/ENSMUSG00000015568/ENSMUSG00000015966/ENSMUSG00000020866/ENSMUSG00000021794/ENSMUSG00000021999/ENSMUSG00000022186/ENSMUSG00000023571/ENSMUSG00000023826/ENSMUSG00000024990/ENSMUSG00000025486/ENSMUSG00000025723/ENSMUSG00000026473/ENSMUSG00000026568/…	60	,Cd36,Aqp1,Fgfr4,Tek,Cyba,Retn,Gata2,Cltrn,Lpl,Il17rb,Cacna1g,Glud1,Cpb2,Oxct1,C1qtnf12,Prkn,Rbp4,Sirt3,Nmb,Glul,Mpc2,Prkcq,Rasgrp1,Edn3,Chrna4,P2ry1,Chrnb2,Fga,Unc13b,Pink1,Prkcz,Cckar,Sytl2,Pycard,Sytl4,Agt,C2cd2l,Rab27a,Cck,Fgg,Slc18a1,Mavs,Nr0b2,Bmp6,Adora1,Prkce,Clec9a,Nr1h4,Agtr1a,Ffar2,Casr,Cyp2j5,Dtnbp1,Lepr,Abat,Cxcl12,H2-T23,Gpr27,Malrd1,Pcp4
GO:2000352	negative regulation of endothelial cell apoptotic process	2140-07-01	28/21213	0.0186468	0.132854	0.114251	ENSMUSG00000001240/ENSMUSG00000006386/ENSMUSG00000028001/ENSMUSG00000031451/ENSMUSG00000033860/ENSMUSG00000037405/ENSMUSG00000062960	7	,Ramp2,Tek,Fga,Gas6,Fgg,Icam1,Kdr
GO:1900076	regulation of cellular response to insulin stimulus	14/2140	76/21213	0.0188006	0.132854	0.114251	ENSMUSG00000000440/ENSMUSG00000006127/ENSMUSG00000020176/ENSMUSG00000023571/ENSMUSG00000024353/ENSMUSG00000024955/ENSMUSG00000025082/ENSMUSG00000026778/ENSMUSG00000026888/ENSMUSG00000029053/ENSMUSG00000031980/ENSMUSG00000032702/ENSMUSG00000034160/ENSMUSG00000047638	14	,Pparg,Inpp5k,Grb10,C1qtnf12,Mzb1,Esrra,Vwa2,Prkcq,Grb14,Prkcz,Agt,Kank1,Ogt,Nr1h4
GO:0009067	aspartate family amino acid biosynthetic process	2140-06-01	22/21213	0.0188998	0.132854	0.114251	ENSMUSG00000020629/ENSMUSG00000021048/ENSMUSG00000028179/ENSMUSG00000029695/ENSMUSG00000042118/ENSMUSG00000074768	6	,Adi1,Mthfd1,Cth,Aass,Bhmt2,Bhmt
GO:0034383	low-density lipoprotein particle clearance	2140-06-01	22/21213	0.0188998	0.132854	0.114251	ENSMUSG00000002944/ENSMUSG00000022878/ENSMUSG00000025381/ENSMUSG00000030747/ENSMUSG00000032081/ENSMUSG00000047638	6	,Cd36,Adipoq,Cnpy2,Dgat2,Apoc3,Nr1h4
GO:0051882	mitochondrial depolarization	2140-06-01	22/21213	0.0188998	0.132854	0.114251	ENSMUSG00000028124/ENSMUSG00000032350/ENSMUSG00000032532/ENSMUSG00000036273/ENSMUSG00000054428/ENSMUSG00000062960	6	,Gclm,Gclc,Cck,Lrrk2,Atpif1,Kdr
GO:0072273	metanephric nephron morphogenesis	2140-06-01	22/21213	0.0188998	0.132854	0.114251	ENSMUSG00000004231/ENSMUSG00000018486/ENSMUSG00000018698/ENSMUSG00000026976/ENSMUSG00000031665/ENSMUSG00000051159	6	,Pax2,Wnt9b,Lhx1,Pax8,Sall1,Cited1
GO:2000505	regulation of energy homeostasis	2140-06-01	22/21213	0.0188998	0.132854	0.114251	ENSMUSG00000002944/ENSMUSG00000005373/ENSMUSG00000021775/ENSMUSG00000028518/ENSMUSG00000029167/ENSMUSG00000057722	6	,Cd36,Mlxipl,Nr1d2,Prkaa2,Ppargc1a,Lepr
GO:2000831	regulation of steroid hormone secretion	2140-06-01	22/21213	0.0188998	0.132854	0.114251	ENSMUSG00000012705/ENSMUSG00000031980/ENSMUSG00000039004/ENSMUSG00000049115/ENSMUSG00000052520/ENSMUSG00000070645	6	,Retn,Agt,Bmp6,Agtr1a,Cyp2j5,Ren1,Ren2
GO:0045494	photoreceptor cell maintenance	2140-09-01	41/21213	0.0190041	0.132854	0.114251	ENSMUSG00000006464/ENSMUSG00000021255/ENSMUSG00000025235/ENSMUSG00000027900/ENSMUSG00000028125/ENSMUSG00000030838/ENSMUSG00000031755/ENSMUSG00000034829/ENSMUSG00000040860	9	,Bbs1,Esrrb,Bbs4,Dram2,Abca4,Ush1c,Bbs2,Nxnl1,Crocc
GO:0010872	regulation of cholesterol esterification	2140-04-01	11/21213	0.0190666	0.132854	0.114251	ENSMUSG00000031980/ENSMUSG00000032080/ENSMUSG00000032083/ENSMUSG00000049115	4	,Agt,Apoa4,Apoa1,Agtr1a
GO:0019627	urea metabolic process	2140-04-01	11/21213	0.0190666	0.132854	0.114251	ENSMUSG00000025533/ENSMUSG00000034957/ENSMUSG00000047638/ENSMUSG00000076441	4	,Asl,Cebpa,Nr1h4,Ass1
GO:0034982	mitochondrial protein processing	2140-04-01	11/21213	0.0190666	0.132854	0.114251	ENSMUSG00000021993/ENSMUSG00000029524/ENSMUSG00000030884/ENSMUSG00000035069	4	,Mipep,Sirt4,Uqcrc2,Oma1
GO:0035376	sterol import	2140-04-01	11/21213	0.0190666	0.132854	0.114251	ENSMUSG00000002944/ENSMUSG00000028603/ENSMUSG00000032083/ENSMUSG00000046027	4	,Cd36,Scp2,Apoa1,Stard5
GO:0044745	amino acid transmembrane import	2140-04-01	11/21213	0.0190666	0.132854	0.114251	ENSMUSG00000005360/ENSMUSG00000024935/ENSMUSG00000031980/ENSMUSG00000044708	4	,Slc1a3,Slc1a1,Agt,Kcnj10
GO:0070508	cholesterol import	2140-04-01	11/21213	0.0190666	0.132854	0.114251	ENSMUSG00000002944/ENSMUSG00000028603/ENSMUSG00000032083/ENSMUSG00000046027	4	,Cd36,Scp2,Apoa1,Stard5
GO:0072075	metanephric mesenchyme development	2140-04-01	11/21213	0.0190666	0.132854	0.114251	ENSMUSG00000002633/ENSMUSG00000004231/ENSMUSG00000008999/ENSMUSG00000045680	4	,Shh,Pax2,Bmp7,Tcf21
GO:0072172	mesonephric tubule formation	2140-04-01	11/21213	0.0190666	0.132854	0.114251	ENSMUSG00000004231/ENSMUSG00000018486/ENSMUSG00000020679/ENSMUSG00000048616	4	,Pax2,Wnt9b,Hnf1b,Nog
GO:0072176	nephric duct development	2140-04-01	11/21213	0.0190666	0.132854	0.114251	ENSMUSG00000004231/ENSMUSG00000018486/ENSMUSG00000018698/ENSMUSG00000020679	4	,Pax2,Wnt9b,Lhx1,Hnf1b
GO:0072178	nephric duct morphogenesis	2140-04-01	11/21213	0.0190666	0.132854	0.114251	ENSMUSG00000004231/ENSMUSG00000018486/ENSMUSG00000018698/ENSMUSG00000020679	4	,Pax2,Wnt9b,Lhx1,Hnf1b
GO:0089718	amino acid import across plasma membrane	2140-04-01	11/21213	0.0190666	0.132854	0.114251	ENSMUSG00000005360/ENSMUSG00000024935/ENSMUSG00000031980/ENSMUSG00000044708	4	,Slc1a3,Slc1a1,Agt,Kcnj10
GO:0048736	appendage development	29/2140	193/21213	0.0190741	0.132854	0.114251	ENSMUSG00000000093/ENSMUSG00000000938/ENSMUSG00000002633/ENSMUSG00000006538/ENSMUSG00000008999/ENSMUSG00000013584/ENSMUSG00000021974/ENSMUSG00000022330/ENSMUSG00000022484/ENSMUSG00000024565/ENSMUSG00000025927/ENSMUSG00000026640/ENSMUSG00000027684/ENSMUSG00000028023/ENSMUSG00000029556/ENSMUSG00000030551/ENSMUSG00000031665/ENSMUSG00000031951/ENSMUSG00000034687/ENSMUSG00000036602/ENSMUSG00000038210/…	29	,Tbx2,Hoxa10,Shh,Ihh,Bmp7,Aldh1a2,Fgf9,Osr2,Hoxc10,Sall3,Tfap2b,Plxna2,Mecom,Pitx2,Hnf1a,Nr2f2,Sall1,Tmem231,Fras1,Alx1,Hoxa11,Hoxa9,Ift88,Hoxd11,Hoxd9,Slc39a3,Nog,Bmpr1b,Gja5
GO:0060173	limb development	29/2140	193/21213	0.0190741	0.132854	0.114251	ENSMUSG00000000093/ENSMUSG00000000938/ENSMUSG00000002633/ENSMUSG00000006538/ENSMUSG00000008999/ENSMUSG00000013584/ENSMUSG00000021974/ENSMUSG00000022330/ENSMUSG00000022484/ENSMUSG00000024565/ENSMUSG00000025927/ENSMUSG00000026640/ENSMUSG00000027684/ENSMUSG00000028023/ENSMUSG00000029556/ENSMUSG00000030551/ENSMUSG00000031665/ENSMUSG00000031951/ENSMUSG00000034687/ENSMUSG00000036602/ENSMUSG00000038210/…	29	,Tbx2,Hoxa10,Shh,Ihh,Bmp7,Aldh1a2,Fgf9,Osr2,Hoxc10,Sall3,Tfap2b,Plxna2,Mecom,Pitx2,Hnf1a,Nr2f2,Sall1,Tmem231,Fras1,Alx1,Hoxa11,Hoxa9,Ift88,Hoxd11,Hoxd9,Slc39a3,Nog,Bmpr1b,Gja5
GO:0007599	hemostasis	28/2140	185/21213	0.01921	0.133621	0.114911	ENSMUSG00000002633/ENSMUSG00000002944/ENSMUSG00000014361/ENSMUSG00000014418/ENSMUSG00000017950/ENSMUSG00000020787/ENSMUSG00000021822/ENSMUSG00000021999/ENSMUSG00000024386/ENSMUSG00000024899/ENSMUSG00000026368/ENSMUSG00000026778/ENSMUSG00000027765/ENSMUSG00000028001/ENSMUSG00000031445/ENSMUSG00000031451/ENSMUSG00000032006/ENSMUSG00000032202/ENSMUSG00000033860/ENSMUSG00000034127/ENSMUSG00000034881/…	28	,Shh,Cd36,Mertk,Hps5,Hnf4a,P2rx1,Plau,Cpb2,Proc,Papss2,F13b,Prkcq,P2ry1,Fga,Proz,Gas6,Pdgfd,Rab27a,Fgg,Tspan8,Tbxa2r,Serpinf2,Ptger3,Adra2c,Nbeal2,Dtnbp1,Abat,Thbd
GO:0009755	hormone-mediated signaling pathway	28/2140	186/21213	0.0205073	0.142265	0.122344	ENSMUSG00000000440/ENSMUSG00000002108/ENSMUSG00000008999/ENSMUSG00000017688/ENSMUSG00000017950/ENSMUSG00000018796/ENSMUSG00000021255/ENSMUSG00000021775/ENSMUSG00000021779/ENSMUSG00000022383/ENSMUSG00000022809/ENSMUSG00000022878/ENSMUSG00000024955/ENSMUSG00000025127/ENSMUSG00000026610/ENSMUSG00000030551/ENSMUSG00000031618/ENSMUSG00000033863/ENSMUSG00000037583/ENSMUSG00000045680/ENSMUSG00000046532/…	28	,Pparg,Nr1h3,Bmp7,Hnf4g,Hnf4a,Acsl1,Esrrb,Nr1d2,Thrb,Ppara,Nr1i2,Adipoq,Esrra,Gcgr,Esrrg,Nr2f2,Nr3c2,Klf9,Nr0b2,Tcf21,Ar,Nr1h4,Crebrf,Ghr,Thra,Prcp,Ddrgk1,Ren1,Ren2
GO:0050817	coagulation	28/2140	186/21213	0.0205073	0.142265	0.122344	ENSMUSG00000002633/ENSMUSG00000002944/ENSMUSG00000014361/ENSMUSG00000014418/ENSMUSG00000017950/ENSMUSG00000020787/ENSMUSG00000021822/ENSMUSG00000021999/ENSMUSG00000024386/ENSMUSG00000024899/ENSMUSG00000026368/ENSMUSG00000026778/ENSMUSG00000027765/ENSMUSG00000028001/ENSMUSG00000031445/ENSMUSG00000031451/ENSMUSG00000032006/ENSMUSG00000032202/ENSMUSG00000033860/ENSMUSG00000034127/ENSMUSG00000034881/…	28	,Shh,Cd36,Mertk,Hps5,Hnf4a,P2rx1,Plau,Cpb2,Proc,Papss2,F13b,Prkcq,P2ry1,Fga,Proz,Gas6,Pdgfd,Rab27a,Fgg,Tspan8,Tbxa2r,Serpinf2,Ptger3,Adra2c,Nbeal2,Dtnbp1,Abat,Thbd
GO:0033238	regulation of cellular amine metabolic process	2140-08-01	35/21213	0.0208771	0.144061	0.123888	ENSMUSG00000000958/ENSMUSG00000023826/ENSMUSG00000026179/ENSMUSG00000027950/ENSMUSG00000029524/ENSMUSG00000040147/ENSMUSG00000047638/ENSMUSG00000057880	8	,Slc7a7,Prkn,Pnkd,Chrnb2,Sirt4,Maob,Nr1h4,Abat
GO:0042304	regulation of fatty acid biosynthetic process	2140-08-01	35/21213	0.0208771	0.144061	0.123888	ENSMUSG00000002108/ENSMUSG00000005373/ENSMUSG00000017950/ENSMUSG00000018574/ENSMUSG00000025198/ENSMUSG00000031980/ENSMUSG00000032080/ENSMUSG00000032083	8	,Nr1h3,Mlxipl,Hnf4a,Acadvl,Erlin1,Agt,Apoa4,Apoa1
GO:0071398	cellular response to fatty acid	2140-08-01	35/21213	0.0208771	0.144061	0.123888	ENSMUSG00000021214/ENSMUSG00000022994/ENSMUSG00000028036/ENSMUSG00000028518/ENSMUSG00000030747/ENSMUSG00000045038/ENSMUSG00000047638/ENSMUSG00000051314	8	,Akr1c18,Adcy6,Ptgfr,Prkaa2,Dgat2,Prkce,Nr1h4,Ffar2
GO:0098754	detoxification	2140-08-01	35/21213	0.0208771	0.144061	0.123888	ENSMUSG00000002944/ENSMUSG00000006818/ENSMUSG00000021996/ENSMUSG00000022982/ENSMUSG00000025194/ENSMUSG00000032080/ENSMUSG00000037434/ENSMUSG00000040562	8	,Cd36,Sod2,Esd,Sod1,Abcc2,Gm10768,Apoa4,Slc30a1,Gstm2
GO:0051899	membrane depolarization	16/2140	92/21213	0.0211255	0.145559	0.125177	ENSMUSG00000020866/ENSMUSG00000022878/ENSMUSG00000023092/ENSMUSG00000024589/ENSMUSG00000027577/ENSMUSG00000027950/ENSMUSG00000028124/ENSMUSG00000029053/ENSMUSG00000032350/ENSMUSG00000032532/ENSMUSG00000036273/ENSMUSG00000046480/ENSMUSG00000054428/ENSMUSG00000057123/ENSMUSG00000062960/ENSMUSG00000069601	16	,Cacna1g,Adipoq,Fhl1,Nedd4l,Chrna4,Chrnb2,Gclm,Prkcz,Gclc,Cck,Lrrk2,Scn4b,Atpif1,Gja5,Kdr,Ank3
GO:1903532	positive regulation of secretion by cell	56/2140	423/21213	0.0211503	0.145559	0.125177	ENSMUSG00000002944/ENSMUSG00000005320/ENSMUSG00000006386/ENSMUSG00000012705/ENSMUSG00000015053/ENSMUSG00000015401/ENSMUSG00000015568/ENSMUSG00000015966/ENSMUSG00000020866/ENSMUSG00000021794/ENSMUSG00000021999/ENSMUSG00000022186/ENSMUSG00000023571/ENSMUSG00000023826/ENSMUSG00000024990/ENSMUSG00000025486/ENSMUSG00000025723/ENSMUSG00000026473/ENSMUSG00000026568/ENSMUSG00000026778/ENSMUSG00000027347/…	56	,Cd36,Fgfr4,Tek,Retn,Gata2,Cltrn,Lpl,Il17rb,Cacna1g,Glud1,Cpb2,Oxct1,C1qtnf12,Prkn,Rbp4,Sirt3,Nmb,Glul,Mpc2,Prkcq,Rasgrp1,Edn3,Chrna4,P2ry1,Chrnb2,Fga,Unc13b,Pink1,Prkcz,Cckar,Pycard,Sytl4,Agt,C2cd2l,Rab27a,Cck,Fgg,Slc18a1,Mavs,Nr0b2,Bmp6,Prkce,Clec9a,Nr1h4,Agtr1a,Ffar2,Casr,Cyp2j5,Dtnbp1,Lepr,Abat,Cxcl12,H2-T23,Gpr27,Malrd1,Pcp4
GO:0048705	skeletal system morphogenesis	34/2140	236/21213	0.0214076	0.147135	0.126532	ENSMUSG00000000690/ENSMUSG00000001657/ENSMUSG00000005514/ENSMUSG00000006538/ENSMUSG00000008999/ENSMUSG00000010051/ENSMUSG00000018486/ENSMUSG00000018698/ENSMUSG00000022330/ENSMUSG00000024039/ENSMUSG00000027102/ENSMUSG00000029546/ENSMUSG00000036139/ENSMUSG00000036602/ENSMUSG00000038210/ENSMUSG00000038236/ENSMUSG00000038692/ENSMUSG00000038700/ENSMUSG00000038721/ENSMUSG00000039004/ENSMUSG00000042499/…	34	,Hoxb6,Hoxc8,Por,Ihh,Bmp7,Hyal1,Wnt9b,Lhx1,Osr2,Cbs,Hoxd8,Uncx,Hoxc9,Alx1,Hoxa11,Hoxa7,Hoxb4,Hoxb5,Hoxb7,Bmp6,Hoxd11,Hoxd9,Slc39a3,Nog,Hoxb3,Bmpr1b,Fgfr3,Hoxb8,Fgf18,Thra,Tcf15,Hoxb2,Hoxd3,Hoxd4
GO:1904950	negative regulation of establishment of protein localization	33/2140	228/21213	0.0217705	0.149431	0.128507	ENSMUSG00000002108/ENSMUSG00000002944/ENSMUSG00000006127/ENSMUSG00000017950/ENSMUSG00000018411/ENSMUSG00000018428/ENSMUSG00000021684/ENSMUSG00000021749/ENSMUSG00000022878/ENSMUSG00000023826/ENSMUSG00000027499/ENSMUSG00000027984/ENSMUSG00000029524/ENSMUSG00000030541/ENSMUSG00000030839/ENSMUSG00000031255/ENSMUSG00000031451/ENSMUSG00000031842/ENSMUSG00000032083/ENSMUSG00000034160/ENSMUSG00000034462/…	33	,Nr1h3,Cd36,Inpp5k,Hnf4a,Mapt,Akap1,Pde8b,Oit1,Adipoq,Prkn,Pkia,Hadh,Sirt4,Idh2,Sergef,Sytl4,Gas6,Pde4c,Apoa1,Ogt,Pkd2,Lrrk2,Rab11fip3,Bag4,Srcin1,Lyplal1,Kcne1,Ptger3,Os9,Nr1h4,Thra,Svip,Pbld1
GO:0043266	regulation of potassium ion transport	17/2140	100/21213	0.0219636	0.150558	0.129476	ENSMUSG00000022469/ENSMUSG00000023092/ENSMUSG00000024589/ENSMUSG00000026576/ENSMUSG00000027524/ENSMUSG00000029193/ENSMUSG00000039639/ENSMUSG00000040016/ENSMUSG00000040485/ENSMUSG00000041248/ENSMUSG00000041329/ENSMUSG00000042429/ENSMUSG00000045534/ENSMUSG00000059456/ENSMUSG00000069601/ENSMUSG00000079056/ENSMUSG00000090122	17	,Rapgef3,Fhl1,Nedd4l,Atp1b1,Edn3,Cckar,Kcne1,Ptger3,Lrrc52,Kcnj1,Atp1b2,Adora1,Kcna5,Ptk2b,Ank3,Kcnip3,Kcne1l
GO:0001960	negative regulation of cytokine-mediated signaling pathway	2140-09-01	42/21213	0.0220857	0.150798	0.129682	ENSMUSG00000000440/ENSMUSG00000022878/ENSMUSG00000025494/ENSMUSG00000026676/ENSMUSG00000031451/ENSMUSG00000032083/ENSMUSG00000047638/ENSMUSG00000047986/ENSMUSG00000068854	9	,Pparg,Adipoq,Sigirr,Ccdc3,Gas6,Apoa1,Nr1h4,Palm3,H2bc21
GO:0010470	regulation of gastrulation	2140-09-01	42/21213	0.0220857	0.150798	0.129682	ENSMUSG00000017950/ENSMUSG00000018698/ENSMUSG00000020679/ENSMUSG00000022330/ENSMUSG00000022878/ENSMUSG00000025902/ENSMUSG00000032083/ENSMUSG00000033149/ENSMUSG00000035403	9	,Hnf4a,Lhx1,Hnf1b,Osr2,Adipoq,Sox17,Apoa1,Phldb2,Crb2
GO:0010677	negative regulation of cellular carbohydrate metabolic process	2140-09-01	42/21213	0.0220857	0.150798	0.129682	ENSMUSG00000006127/ENSMUSG00000020176/ENSMUSG00000022878/ENSMUSG00000023571/ENSMUSG00000023826/ENSMUSG00000029167/ENSMUSG00000057722/ENSMUSG00000069805/ENSMUSG00000089960	9	,Inpp5k,Grb10,Adipoq,C1qtnf12,Prkn,Ppargc1a,Lepr,Fbp1,Ugt1a1
GO:1901653	cellular response to peptide	35/2140	245/21213	0.0222352	0.151619	0.130389	ENSMUSG00000000440/ENSMUSG00000002944/ENSMUSG00000005533/ENSMUSG00000006127/ENSMUSG00000018126/ENSMUSG00000018566/ENSMUSG00000020091/ENSMUSG00000020176/ENSMUSG00000020546/ENSMUSG00000022878/ENSMUSG00000022994/ENSMUSG00000023571/ENSMUSG00000024353/ENSMUSG00000024955/ENSMUSG00000025082/ENSMUSG00000025127/ENSMUSG00000025586/ENSMUSG00000026778/ENSMUSG00000026888/ENSMUSG00000027893/ENSMUSG00000029007/…	35	,Pparg,Cd36,Igf1r,Inpp5k,Baiap2l2,Slc2a4,Eif4ebp2,Grb10,Stxbp4,Adipoq,Adcy6,C1qtnf12,Mzb1,Esrra,Vwa2,Gcgr,Cpeb1,Prkcq,Grb14,Ahcyl1,Agtrap,Prkcz,Agt,Kank1,Ogt,Nod1,Pdk2,Cpeb2,Pklr,Trarg1,Irs3,Nr1h4,Agtr1a,Ghr,Kl
GO:1903828	negative regulation of cellular protein localization	23/2140	147/21213	0.0222793	0.151721	0.130476	ENSMUSG00000002944/ENSMUSG00000006127/ENSMUSG00000017950/ENSMUSG00000018411/ENSMUSG00000018428/ENSMUSG00000022878/ENSMUSG00000024589/ENSMUSG00000027499/ENSMUSG00000028618/ENSMUSG00000029524/ENSMUSG00000031451/ENSMUSG00000032500/ENSMUSG00000034160/ENSMUSG00000034462/ENSMUSG00000036273/ENSMUSG00000037316/ENSMUSG00000038375/ENSMUSG00000039246/ENSMUSG00000039639/ENSMUSG00000040462/ENSMUSG00000058756/…	23	,Cd36,Inpp5k,Hnf4a,Mapt,Akap1,Adipoq,Nedd4l,Pkia,Tmem59,Sirt4,Gas6,Dclk3,Ogt,Pkd2,Lrrk2,Bag4,Trp53inp2,Lyplal1,Kcne1,Os9,Thra,Svip,Pbld1
GO:0001779	natural killer cell differentiation	2140-07-01	29/21213	0.022497	0.152803	0.131407	ENSMUSG00000010054/ENSMUSG00000014361/ENSMUSG00000027347/ENSMUSG00000029556/ENSMUSG00000031451/ENSMUSG00000073889/ENSMUSG00000110206	7	,Tusc2,Mertk,Rasgrp1,Hnf1a,Gas6,Il11ra1,Flt3l
GO:0042133	neurotransmitter metabolic process	2140-07-01	29/21213	0.022497	0.152803	0.131407	ENSMUSG00000007034/ENSMUSG00000023328/ENSMUSG00000026687/ENSMUSG00000026986/ENSMUSG00000035936/ENSMUSG00000040147/ENSMUSG00000057880	7	,Slc44a4,Ache,Aldh9a1,Hnmt,Aldh5a1,Maob,Abat
GO:0061337	cardiac conduction	2140-11-01	56/21213	0.022573	0.152953	0.131536	ENSMUSG00000015405/ENSMUSG00000020866/ENSMUSG00000021699/ENSMUSG00000031980/ENSMUSG00000038583/ENSMUSG00000039639/ENSMUSG00000045534/ENSMUSG00000046480/ENSMUSG00000054640/ENSMUSG00000057123/ENSMUSG00000090122	11	,Ace2,Cacna1g,Pde4d,Agt,Pln,Kcne1,Kcna5,Scn4b,Slc8a1,Gja5,Kcne1l
GO:0033627	cell adhesion mediated by integrin	2140-10-01	49/21213	0.0225779	0.152953	0.131536	ENSMUSG00000021822/ENSMUSG00000023078/ENSMUSG00000026971/ENSMUSG00000029359/ENSMUSG00000030538/ENSMUSG00000031391/ENSMUSG00000035000/ENSMUSG00000037405/ENSMUSG00000038007/ENSMUSG00000078612	10	,Plau,Cxcl13,Itgb6,Tesc,Cib1,L1cam,Dpp4,Icam1,Acer2,Fyb2
GO:0001991	regulation of systemic arterial blood pressure by circulatory renin-angiotensin	2140-05-01	17/21213	0.0228733	0.15395	0.132393	ENSMUSG00000028024/ENSMUSG00000031980/ENSMUSG00000049115/ENSMUSG00000057123/ENSMUSG00000070645	5	,Enpep,Agt,Agtr1a,Gja5,Ren1,Ren2
GO:0032225	regulation of synaptic transmission, dopaminergic	2140-05-01	17/21213	0.0228733	0.15395	0.132393	ENSMUSG00000003411/ENSMUSG00000026179/ENSMUSG00000027950/ENSMUSG00000028756/ENSMUSG00000048142	5	,Rab3b,Pnkd,Chrnb2,Pink1,Nat8l
GO:0042219	cellular modified amino acid catabolic process	2140-05-01	17/21213	0.0228733	0.15395	0.132393	ENSMUSG00000006345/ENSMUSG00000020309/ENSMUSG00000025176/ENSMUSG00000030088/ENSMUSG00000041625	5	,Ggt1,Chac2,Hoga1,Aldh1l1,Ggact
GO:0098810	neurotransmitter reuptake	2140-05-01	17/21213	0.0228733	0.15395	0.132393	ENSMUSG00000003411/ENSMUSG00000023826/ENSMUSG00000036330/ENSMUSG00000044708/ENSMUSG00000048142	5	,Rab3b,Prkn,Slc18a1,Kcnj10,Nat8l
GO:1903599	positive regulation of autophagy of mitochondrion	2140-05-01	17/21213	0.0228733	0.15395	0.132393	ENSMUSG00000001786/ENSMUSG00000023826/ENSMUSG00000028756/ENSMUSG00000031161/ENSMUSG00000054428	5	,Fbxo7,Prkn,Pink1,Hdac6,Atpif1
GO:2001057	reactive nitrogen species metabolic process	14/2140	78/21213	0.023198	0.155934	0.134099	ENSMUSG00000002944/ENSMUSG00000005514/ENSMUSG00000006235/ENSMUSG00000006818/ENSMUSG00000024953/ENSMUSG00000031980/ENSMUSG00000033735/ENSMUSG00000034462/ENSMUSG00000037405/ENSMUSG00000049858/ENSMUSG00000059456/ENSMUSG00000073481/ENSMUSG00000076441/ENSMUSG00000089678	14	,Cd36,Por,Epor,Sod2,Prdx5,Agt,Spr,Pkd2,Icam1,Suox,Ptk2b,Marc2,Ass1,Agxt2
GO:0010884	positive regulation of lipid storage	2140-06-01	23/21213	0.0234424	0.157373	0.135337	ENSMUSG00000002944/ENSMUSG00000011305/ENSMUSG00000015568/ENSMUSG00000022215/ENSMUSG00000042010/ENSMUSG00000048486	6	,Cd36,Plin5,Lpl,Fitm1,Acacb,Fitm2
GO:1903034	regulation of response to wounding	26/2140	172/21213	0.0237141	0.158991	0.136728	ENSMUSG00000002944/ENSMUSG00000005533/ENSMUSG00000005950/ENSMUSG00000021822/ENSMUSG00000021999/ENSMUSG00000023336/ENSMUSG00000024386/ENSMUSG00000024962/ENSMUSG00000026175/ENSMUSG00000026778/ENSMUSG00000028001/ENSMUSG00000028517/ENSMUSG00000031445/ENSMUSG00000032702/ENSMUSG00000033149/ENSMUSG00000033860/ENSMUSG00000034127/ENSMUSG00000034881/ENSMUSG00000038188/ENSMUSG00000038224/ENSMUSG00000040016/…	26	,Cd36,Igf1r,P2rx5,Plau,Cpb2,Wfdc1,Proc,Vegfb,Vil1,Prkcq,Fga,Plpp3,Proz,Kank1,Phldb2,Fgg,Tspan8,Tbxa2r,Scarf1,Serpinf2,Ptger3,Inpp5f,Prkce,Rtn4rl1,Abat,Thbd
GO:0035115	embryonic forelimb morphogenesis	2140-08-01	36/21213	0.0245384	0.164095	0.141117	ENSMUSG00000002633/ENSMUSG00000013584/ENSMUSG00000022330/ENSMUSG00000027684/ENSMUSG00000038210/ENSMUSG00000038227/ENSMUSG00000042499/ENSMUSG00000043342	8	,Shh,Aldh1a2,Osr2,Mecom,Hoxa11,Hoxa9,Hoxd11,Hoxd9
GO:0061098	positive regulation of protein tyrosine kinase activity	2140-08-01	36/21213	0.0245384	0.164095	0.141117	ENSMUSG00000028017/ENSMUSG00000031451/ENSMUSG00000031980/ENSMUSG00000038453/ENSMUSG00000042429/ENSMUSG00000044716/ENSMUSG00000045318/ENSMUSG00000058620	8	,Egf,Gas6,Agt,Srcin1,Adora1,Dok7,Adra2c,Adra2b
GO:0042157	lipoprotein metabolic process	19/2140	117/21213	0.0250832	0.167522	0.144065	ENSMUSG00000002820/ENSMUSG00000014245/ENSMUSG00000022383/ENSMUSG00000024391/ENSMUSG00000028158/ENSMUSG00000029263/ENSMUSG00000030747/ENSMUSG00000032080/ENSMUSG00000032081/ENSMUSG00000032083/ENSMUSG00000032523/ENSMUSG00000039199/ENSMUSG00000039246/ENSMUSG00000039470/ENSMUSG00000042988/ENSMUSG00000043162/ENSMUSG00000043257/ENSMUSG00000047822/ENSMUSG00000074093	19	,Atg4d,Pigl,Ppara,Apom,Mttp,Pigg,Dgat2,Apoa4,Apoc3,Apoa1,Hhatl,Zdhhc1,Lyplal1,Zdhhc2,Notum,Pyurf,Pigv,Angptl8,Svip
GO:0055074	calcium ion homeostasis	57/2140	436/21213	0.0252111	0.16816	0.144613	ENSMUSG00000002015/ENSMUSG00000002944/ENSMUSG00000005716/ENSMUSG00000006235/ENSMUSG00000006519/ENSMUSG00000006724/ENSMUSG00000015053/ENSMUSG00000020866/ENSMUSG00000021371/ENSMUSG00000021665/ENSMUSG00000021699/ENSMUSG00000022452/ENSMUSG00000022564/ENSMUSG00000022840/ENSMUSG00000023078/ENSMUSG00000024245/ENSMUSG00000025723/ENSMUSG00000025927/ENSMUSG00000026385/ENSMUSG00000026576/ENSMUSG00000027524/…	57	,Bcap31,Cd36,Pvalb,Epor,Cyba,Cyp27b1,Gata2,Cacna1g,Mcur1,Hexb,Pde4d,Smdt1,Grina,Adcy5,Cxcl13,Tmem178,Nmb,Tfap2b,Dbi,Atp1b1,Edn3,P2ry1,Sypl2,Calb1,Cckar,Itpr1,Calca,Herpud1,Agt,Slc37a4,Pth1r,Trpc1,Pkd2,Tbxa2r,Npy1r,Fxyd1,Trpv5,Slc30a1,Sv2a,Pln,Ptger3,Pkhd1,Slc35g1,Prkce,Kcna5,Adra1a,Agtr1a,Mchr1,Casr,Tmco1,Slc8a1,Kl,Ptk2b,Kdr,Tmem28,Ccl28,Lime1
GO:1903428	positive regulation of reactive oxygen species biosynthetic process	2140-11-01	57/21213	0.0255038	0.169894	0.146105	ENSMUSG00000002944/ENSMUSG00000006519/ENSMUSG00000006818/ENSMUSG00000031980/ENSMUSG00000032202/ENSMUSG00000034160/ENSMUSG00000034462/ENSMUSG00000037405/ENSMUSG00000059456/ENSMUSG00000076441/ENSMUSG00000089678	11	,Cd36,Cyba,Sod2,Agt,Rab27a,Ogt,Pkd2,Icam1,Ptk2b,Ass1,Agxt2
GO:0061041	regulation of wound healing	22/2140	141/21213	0.0256953	0.170951	0.147014	ENSMUSG00000002944/ENSMUSG00000005950/ENSMUSG00000021822/ENSMUSG00000021999/ENSMUSG00000023336/ENSMUSG00000024386/ENSMUSG00000024962/ENSMUSG00000026175/ENSMUSG00000026778/ENSMUSG00000028001/ENSMUSG00000028517/ENSMUSG00000031445/ENSMUSG00000032702/ENSMUSG00000033149/ENSMUSG00000033860/ENSMUSG00000034127/ENSMUSG00000034881/ENSMUSG00000038224/ENSMUSG00000040016/ENSMUSG00000045038/ENSMUSG00000057880/…	22	,Cd36,P2rx5,Plau,Cpb2,Wfdc1,Proc,Vegfb,Vil1,Prkcq,Fga,Plpp3,Proz,Kank1,Phldb2,Fgg,Tspan8,Tbxa2r,Serpinf2,Ptger3,Prkce,Abat,Thbd
GO:0002579	positive regulation of antigen processing and presentation	2140-04-01	12/21213	0.0263571	0.172266	0.148144	ENSMUSG00000024610/ENSMUSG00000030793/ENSMUSG00000038058/ENSMUSG00000073421	4	,Cd74,Pycard,Nod1,H2-Ab1
GO:0019321	pentose metabolic process	2140-04-01	12/21213	0.0263571	0.172266	0.148144	ENSMUSG00000011382/ENSMUSG00000028573/ENSMUSG00000035769/ENSMUSG00000039450	4	,Dhdh,Fggy,Xylb,Dcxr
GO:0033866	nucleoside bisphosphate biosynthetic process	2140-04-01	12/21213	0.0263571	0.172266	0.148144	ENSMUSG00000024899/ENSMUSG00000028636/ENSMUSG00000032047/ENSMUSG00000033610	4	,Papss2,Ppcs,Acat1,Pank1
GO:0034030	ribonucleoside bisphosphate biosynthetic process	2140-04-01	12/21213	0.0263571	0.172266	0.148144	ENSMUSG00000024899/ENSMUSG00000028636/ENSMUSG00000032047/ENSMUSG00000033610	4	,Papss2,Ppcs,Acat1,Pank1
GO:0034033	purine nucleoside bisphosphate biosynthetic process	2140-04-01	12/21213	0.0263571	0.172266	0.148144	ENSMUSG00000024899/ENSMUSG00000028636/ENSMUSG00000032047/ENSMUSG00000033610	4	,Papss2,Ppcs,Acat1,Pank1
GO:0045741	positive regulation of epidermal growth factor-activated receptor activity	2140-04-01	12/21213	0.0263571	0.172266	0.148144	ENSMUSG00000028017/ENSMUSG00000042429/ENSMUSG00000045318/ENSMUSG00000058620	4	,Egf,Adora1,Adra2c,Adra2b
GO:0052695	cellular glucuronidation	2140-04-01	12/21213	0.0263571	0.172266	0.148144	ENSMUSG00000045038/ENSMUSG00000089960/ENSMUSG00000090165/ENSMUSG00000090171	4	,Prkce,Ugt1a1,Ugt1a10,Ugt1a2
GO:0060068	vagina development	2140-04-01	12/21213	0.0263571	0.172266	0.148144	ENSMUSG00000014361/ENSMUSG00000018698/ENSMUSG00000024990/ENSMUSG00000027070	4	,Mertk,Lhx1,Rbp4,Lrp2
GO:0070471	uterine smooth muscle contraction	2140-04-01	12/21213	0.0263571	0.172266	0.148144	ENSMUSG00000031980/ENSMUSG00000045318/ENSMUSG00000057880/ENSMUSG00000058620	4	,Agt,Adra2c,Abat,Adra2b
GO:0071285	cellular response to lithium ion	2140-04-01	12/21213	0.0263571	0.172266	0.148144	ENSMUSG00000000440/ENSMUSG00000002633/ENSMUSG00000034957/ENSMUSG00000062515	4	,Pparg,Shh,Cebpa,Fabp4
GO:0090193	positive regulation of glomerulus development	2140-04-01	12/21213	0.0263571	0.172266	0.148144	ENSMUSG00000004231/ENSMUSG00000022878/ENSMUSG00000032006/ENSMUSG00000048616	4	,Pax2,Adipoq,Pdgfd,Nog
GO:0098719	sodium ion import across plasma membrane	2140-04-01	12/21213	0.0263571	0.172266	0.148144	ENSMUSG00000026062/ENSMUSG00000026065/ENSMUSG00000036123/ENSMUSG00000060681	4	,Slc9a2,Slc9a4,Slc9a3,Slc9a6
GO:1901298	regulation of hydrogen peroxide-mediated programmed cell death	2140-04-01	12/21213	0.0263571	0.172266	0.148144	ENSMUSG00000005981/ENSMUSG00000015337/ENSMUSG00000028756/ENSMUSG00000031161	4	,Trap1,Endog,Pink1,Hdac6
GO:1904251	regulation of bile acid metabolic process	2140-04-01	12/21213	0.0263571	0.172266	0.148144	ENSMUSG00000005320/ENSMUSG00000010175/ENSMUSG00000047638/ENSMUSG00000075520	4	,Fgfr4,Prox1,Nr1h4,Malrd1
GO:0042060	wound healing	48/2140	359/21213	0.0264448	0.172622	0.14845	ENSMUSG00000000216/ENSMUSG00000002633/ENSMUSG00000002944/ENSMUSG00000004655/ENSMUSG00000005950/ENSMUSG00000014361/ENSMUSG00000014418/ENSMUSG00000017950/ENSMUSG00000020787/ENSMUSG00000021822/ENSMUSG00000021999/ENSMUSG00000022383/ENSMUSG00000023336/ENSMUSG00000024386/ENSMUSG00000024899/ENSMUSG00000024962/ENSMUSG00000026175/ENSMUSG00000026368/ENSMUSG00000026778/ENSMUSG00000027474/ENSMUSG00000027765/…	48	,Scnn1g,Shh,Cd36,Aqp1,P2rx5,Mertk,Hps5,Hnf4a,P2rx1,Plau,Cpb2,Ppara,Wfdc1,Proc,Papss2,Vegfb,Vil1,F13b,Prkcq,Ccm2l,P2ry1,Fga,Scnn1b,Proz,Gas6,Pdgfd,Rab27a,Kank1,Phldb2,Fgg,Tspan8,Tbxa2r,Serpinf2,Nlrp6,Ptger3,Mustn1,Prkce,Adra2c,Nog,BC004004,Nbeal2,Arhgap24,Dtnbp1,Abat,Prcp,Erbb4,Gpx1,Thbd
GO:0048754	branching morphogenesis of an epithelial tube	27/2140	182/21213	0.0267224	0.174215	0.14982	ENSMUSG00000002633/ENSMUSG00000004231/ENSMUSG00000006386/ENSMUSG00000006538/ENSMUSG00000008999/ENSMUSG00000018486/ENSMUSG00000018698/ENSMUSG00000020679/ENSMUSG00000025217/ENSMUSG00000025810/ENSMUSG00000026976/ENSMUSG00000028017/ENSMUSG00000028023/ENSMUSG00000031665/ENSMUSG00000031980/ENSMUSG00000032796/ENSMUSG00000038210/ENSMUSG00000038721/ENSMUSG00000042499/ENSMUSG00000045680/ENSMUSG00000046532/…	27	,Shh,Pax2,Tek,Ihh,Bmp7,Wnt9b,Lhx1,Hnf1b,Btrc,Nrp1,Pax8,Egf,Pitx2,Sall1,Agt,Lama1,Hoxa11,Hoxb7,Hoxd11,Tcf21,Ar,Nog,Agtr1a,Tacstd2,Casr,Cxcl12,Kdr
GO:0010595	positive regulation of endothelial cell migration	13/2140	72/21213	0.0268197	0.174578	0.150132	ENSMUSG00000002633/ENSMUSG00000006386/ENSMUSG00000010175/ENSMUSG00000025393/ENSMUSG00000025810/ENSMUSG00000028517/ENSMUSG00000030538/ENSMUSG00000031980/ENSMUSG00000037621/ENSMUSG00000057967/ENSMUSG00000059439/ENSMUSG00000059456/ENSMUSG00000062960	13	,Shh,Tek,Prox1,Atp5b,Nrp1,Plpp3,Cib1,Agt,Atoh8,Fgf18,Bcas3,Ptk2b,Kdr
GO:0045932	negative regulation of muscle contraction	2140-07-01	30/21213	0.0268628	0.174578	0.150132	ENSMUSG00000005611/ENSMUSG00000022982/ENSMUSG00000030669/ENSMUSG00000033910/ENSMUSG00000042429/ENSMUSG00000045318/ENSMUSG00000059588	7	,Mrvi1,Sod1,Calca,Gucy1a1,Adora1,Adra2c,Calcrl
GO:0006664	glycolipid metabolic process	15/2140	87/21213	0.0268788	0.174578	0.150132	ENSMUSG00000000594/ENSMUSG00000007038/ENSMUSG00000014245/ENSMUSG00000021003/ENSMUSG00000021665/ENSMUSG00000025321/ENSMUSG00000028467/ENSMUSG00000029263/ENSMUSG00000030869/ENSMUSG00000032854/ENSMUSG00000035936/ENSMUSG00000039037/ENSMUSG00000043162/ENSMUSG00000043257/ENSMUSG00000049721	15	,Gm2a,Neu1,Pigl,Galc,Hexb,Itgb8,Gba2,Pigg,Ndufab1,Ugt8a,Aldh5a1,St6galnac5,Pyurf,Pigv,Gal3st1
GO:0051224	negative regulation of protein transport	32/2140	224/21213	0.0277961	0.18031	0.155062	ENSMUSG00000002108/ENSMUSG00000002944/ENSMUSG00000006127/ENSMUSG00000017950/ENSMUSG00000018428/ENSMUSG00000021684/ENSMUSG00000021749/ENSMUSG00000022878/ENSMUSG00000023826/ENSMUSG00000027499/ENSMUSG00000027984/ENSMUSG00000029524/ENSMUSG00000030541/ENSMUSG00000030839/ENSMUSG00000031255/ENSMUSG00000031451/ENSMUSG00000031842/ENSMUSG00000032083/ENSMUSG00000034160/ENSMUSG00000034462/ENSMUSG00000036273/…	32	,Nr1h3,Cd36,Inpp5k,Hnf4a,Akap1,Pde8b,Oit1,Adipoq,Prkn,Pkia,Hadh,Sirt4,Idh2,Sergef,Sytl4,Gas6,Pde4c,Apoa1,Ogt,Pkd2,Lrrk2,Rab11fip3,Bag4,Srcin1,Lyplal1,Kcne1,Ptger3,Os9,Nr1h4,Thra,Svip,Pbld1
GO:0007626	locomotory behavior	34/2140	241/21213	0.0281917	0.182648	0.157073	ENSMUSG00000006818/ENSMUSG00000018411/ENSMUSG00000018900/ENSMUSG00000021665/ENSMUSG00000022840/ENSMUSG00000022982/ENSMUSG00000023064/ENSMUSG00000023826/ENSMUSG00000025533/ENSMUSG00000027577/ENSMUSG00000027950/ENSMUSG00000028222/ENSMUSG00000028328/ENSMUSG00000029223/ENSMUSG00000032010/ENSMUSG00000033577/ENSMUSG00000034472/ENSMUSG00000035000/ENSMUSG00000036273/ENSMUSG00000036437/ENSMUSG00000036853/…	34	,Sod2,Mapt,Slc22a5,Hexb,Adcy5,Sod1,Sncg,Prkn,Asl,Chrna4,Chrnb2,Calb1,Tmod1,Uchl1,Usp2,Myo6,Rasd2,Dpp4,Lrrk2,Npy1r,Mcoln3,Fig4,Inpp5f,Hoxd9,Kcnj10,Prkce,Prex2,Fzd4,Hoxb8,Lepr,Abat,Fxn,Cend1,Cxcl12
GO:0051235	maintenance of location	40/2140	292/21213	0.0285088	0.183864	0.158118	ENSMUSG00000000440/ENSMUSG00000000594/ENSMUSG00000002108/ENSMUSG00000002565/ENSMUSG00000002661/ENSMUSG00000002944/ENSMUSG00000003378/ENSMUSG00000006519/ENSMUSG00000011305/ENSMUSG00000015568/ENSMUSG00000021665/ENSMUSG00000021699/ENSMUSG00000022215/ENSMUSG00000022383/ENSMUSG00000022994/ENSMUSG00000024044/ENSMUSG00000025235/ENSMUSG00000026385/ENSMUSG00000028553/ENSMUSG00000028756/ENSMUSG00000030102/…	40	,Pparg,Gm2a,Nr1h3,Scin,Alkbh7,Cd36,Grik5,Cyba,Plin5,Lpl,Hexb,Pde4d,Fitm1,Ppara,Adcy6,Epb41l3,Bbs4,Dbi,Angptl3,Pink1,Itpr1,Dgat2,Apoa1,Trpc1,Pkd2,Slc30a1,Pln,Os9,Sun3,Acacb,Prkce,Fitm2,Ffar2,Slc8a1,Thra,Ptk2b,Syne2,Ank3,Bscl2,Lime1
GO:1903409	reactive oxygen species biosynthetic process	17/2140	103/21213	0.0285274	0.183864	0.158118	ENSMUSG00000002944/ENSMUSG00000006235/ENSMUSG00000006519/ENSMUSG00000006818/ENSMUSG00000022679/ENSMUSG00000022982/ENSMUSG00000023826/ENSMUSG00000031980/ENSMUSG00000032202/ENSMUSG00000032315/ENSMUSG00000033735/ENSMUSG00000034160/ENSMUSG00000034462/ENSMUSG00000037405/ENSMUSG00000059456/ENSMUSG00000076441/ENSMUSG00000089678	17	,Cd36,Epor,Cyba,Sod2,Mpv17l,Sod1,Prkn,Agt,Rab27a,Cyp1a1,Spr,Ogt,Pkd2,Icam1,Ptk2b,Ass1,Agxt2
GO:0001702	gastrulation with mouth forming second	2140-08-01	37/21213	0.0286259	0.183864	0.158118	ENSMUSG00000006958/ENSMUSG00000018698/ENSMUSG00000028517/ENSMUSG00000030004/ENSMUSG00000033634/ENSMUSG00000035403/ENSMUSG00000057103/ENSMUSG00000079494	8	,Chrd,Lhx1,Plpp3,Nat8,Nat8f2,Crb2,Nat8f1,Nat8f5
GO:0071825	protein-lipid complex subunit organization	2140-08-01	37/21213	0.0286259	0.183864	0.158118	ENSMUSG00000015568/ENSMUSG00000024391/ENSMUSG00000028158/ENSMUSG00000032080/ENSMUSG00000032081/ENSMUSG00000032083/ENSMUSG00000041193/ENSMUSG00000056973	8	,Lpl,Apom,Mttp,Apoa4,Apoc3,Apoa1,Pla2g5,Ces1d
GO:0086009	membrane repolarization	2140-08-01	37/21213	0.0286259	0.183864	0.158118	ENSMUSG00000024589/ENSMUSG00000026576/ENSMUSG00000027488/ENSMUSG00000041329/ENSMUSG00000045534/ENSMUSG00000046480/ENSMUSG00000057123/ENSMUSG00000090122	8	,Nedd4l,Atp1b1,Snta1,Atp1b2,Kcna5,Scn4b,Gja5,Kcne1l
GO:0019433	triglyceride catabolic process	2140-06-01	24/21213	0.0286624	0.183864	0.158118	ENSMUSG00000011305/ENSMUSG00000015568/ENSMUSG00000027761/ENSMUSG00000032080/ENSMUSG00000032081/ENSMUSG00000032083	6	,Plin5,Lpl,Aadac,Apoa4,Apoc3,Apoa1
GO:0044273	sulfur compound catabolic process	2140-06-01	24/21213	0.0286624	0.183864	0.158118	ENSMUSG00000006345/ENSMUSG00000020309/ENSMUSG00000031767/ENSMUSG00000032047/ENSMUSG00000033022/ENSMUSG00000074064	6	,Ggt1,Chac2,Nudt7,Acat1,Cdo1,Mlycd
GO:0065005	protein-lipid complex assembly	2140-06-01	24/21213	0.0286624	0.183864	0.158118	ENSMUSG00000024391/ENSMUSG00000028158/ENSMUSG00000032080/ENSMUSG00000032081/ENSMUSG00000032083/ENSMUSG00000056973	6	,Apom,Mttp,Apoa4,Apoc3,Apoa1,Ces1d
GO:0030858	positive regulation of epithelial cell differentiation	2140-11-01	58/21213	0.0287004	0.183881	0.158133	ENSMUSG00000004231/ENSMUSG00000006724/ENSMUSG00000018698/ENSMUSG00000019986/ENSMUSG00000020086/ENSMUSG00000022878/ENSMUSG00000024386/ENSMUSG00000026976/ENSMUSG00000037621/ENSMUSG00000039004/ENSMUSG00000069763	11	,Pax2,Cyp27b1,Lhx1,Ahi1,Macroh2a2,Adipoq,Proc,Pax8,Atoh8,Bmp6,Tmem100
GO:0002577	regulation of antigen processing and presentation	2140-05-01	18/21213	0.0291046	0.185101	0.159182	ENSMUSG00000024334/ENSMUSG00000024610/ENSMUSG00000030793/ENSMUSG00000038058/ENSMUSG00000073421	5	,H2-Oa,Cd74,Pycard,Nod1,H2-Ab1
GO:0003094	glomerular filtration	2140-05-01	18/21213	0.0291046	0.185101	0.159182	ENSMUSG00000004655/ENSMUSG00000030223/ENSMUSG00000031451/ENSMUSG00000042429/ENSMUSG00000057123	5	,Aqp1,Ptpro,Gas6,Adora1,Gja5
GO:0019682	glyceraldehyde-3-phosphate metabolic process	2140-05-01	18/21213	0.0291046	0.185101	0.159182	ENSMUSG00000016194/ENSMUSG00000020475/ENSMUSG00000028307/ENSMUSG00000029162/ENSMUSG00000034371	5	,Hsd11b1,Pgam2,Aldob,Khk,Tkfc
GO:0032930	positive regulation of superoxide anion generation	2140-05-01	18/21213	0.0291046	0.185101	0.159182	ENSMUSG00000006519/ENSMUSG00000018411/ENSMUSG00000022982/ENSMUSG00000031980/ENSMUSG00000049115	5	,Cyba,Mapt,Sod1,Agt,Agtr1a
GO:0090030	regulation of steroid hormone biosynthetic process	2140-05-01	18/21213	0.0291046	0.185101	0.159182	ENSMUSG00000003555/ENSMUSG00000005514/ENSMUSG00000005533/ENSMUSG00000021684/ENSMUSG00000039004	5	,Cyp17a1,Por,Igf1r,Pde8b,Bmp6
GO:1901028	regulation of mitochondrial outer membrane permeabilization involved in apoptotic signaling pathway	2140-05-01	18/21213	0.0291046	0.185101	0.159182	ENSMUSG00000016319/ENSMUSG00000022679/ENSMUSG00000025933/ENSMUSG00000036880/ENSMUSG00000054428	5	,Slc25a5,Mpv17l,Tmem14a,Acaa2,Atpif1
GO:0001895	retina homeostasis	2140-10-01	51/21213	0.0292341	0.18547	0.1595	ENSMUSG00000006464/ENSMUSG00000021255/ENSMUSG00000022982/ENSMUSG00000025235/ENSMUSG00000027900/ENSMUSG00000028125/ENSMUSG00000030838/ENSMUSG00000031755/ENSMUSG00000034829/ENSMUSG00000040860	10	,Bbs1,Esrrb,Sod1,Bbs4,Dram2,Abca4,Ush1c,Bbs2,Nxnl1,Crocc
GO:0007618	mating	2140-10-01	51/21213	0.0292341	0.18547	0.1595	ENSMUSG00000002633/ENSMUSG00000020787/ENSMUSG00000021665/ENSMUSG00000021779/ENSMUSG00000025466/ENSMUSG00000027765/ENSMUSG00000046532/ENSMUSG00000057880/ENSMUSG00000058756/ENSMUSG00000063428	10	,Shh,P2rx1,Hexb,Thrb,Fuom,P2ry1,Ar,Abat,Thra,Ddo
GO:0042755	eating behavior	2140-09-01	44/21213	0.0292919	0.185596	0.159607	ENSMUSG00000002944/ENSMUSG00000024900/ENSMUSG00000027765/ENSMUSG00000029193/ENSMUSG00000029223/ENSMUSG00000031489/ENSMUSG00000032532/ENSMUSG00000057722/ENSMUSG00000068079	9	,Cd36,Cpt1a,P2ry1,Cckar,Uchl1,Adrb3,Cck,Lepr,Tcf15
GO:0048839	inner ear development	29/2140	200/21213	0.0293252	0.185596	0.159607	ENSMUSG00000002633/ENSMUSG00000004231/ENSMUSG00000010175/ENSMUSG00000015053/ENSMUSG00000019906/ENSMUSG00000019986/ENSMUSG00000021255/ENSMUSG00000021974/ENSMUSG00000022982/ENSMUSG00000023959/ENSMUSG00000026976/ENSMUSG00000027004/ENSMUSG00000030838/ENSMUSG00000033577/ENSMUSG00000033676/ENSMUSG00000034957/ENSMUSG00000036256/ENSMUSG00000036853/ENSMUSG00000037016/ENSMUSG00000037649/ENSMUSG00000040040/…	29	,Shh,Pax2,Prox1,Gata2,Lin7a,Ahi1,Esrrb,Fgf9,Sod1,Clic5,Pax8,Frzb,Ush1c,Myo6,Gabrb3,Cebpa,Igfbp7,Mcoln3,Frem2,H2-DMa,Ift88,Myo3b,Foxi1,Tmie,Hmx2,Fgfr3,Maf,Cys1,H2-T23
[truncated: 4,375 more rows]

## Sheet: Raw data for figure 6A
Table S5. Raw data for metabolic process enrichment in Figure 4A and Figure 6A
[truncated: 5,613 more rows]
