# Supplementary material for: ATP11B inhibits breast cancer metastasis in a mouse model by suppressing externalization of nonapoptotic phosphatidylserine
Source: J Clin Invest. 2022 Mar 1;132(5):e149473. doi: 10.1172/JCI149473 (PMC8884903; doi:10.1172/JCI149473)
Supplement: Supplemental table 6 [file jci-132-149473-s127.xlsx]

## Sheet: Input immune genes
Immune genes extract from GO:0002250 pathway
ADA
ADCY7
AGER
JAG1
ALCAM
ALOX15
ANXA1
ANXA1
ANXA1
APCS
AIRE
AIRE
ARG1
ARG2
B2M
B2M
BCL3
BCL6
BCL6
TNFRSF17
CEACAM1
PRDM1
BMX
BTK
BTK
BTK
C1QBP
SERPING1
C1QA
C1QB
C1QC
C1R
C1S
C2
C3
C4A
C4B
C4BPA
C4BPA
C4BPB
C4BPB
C5
C6
C7
C8A
C8B
C8G
C9
CAMK4
CD1A
CD1A
CD1B
CD1B
CD1C
CD1C
CD1D
CD1E
CD1E
CD3D
CD3E
CD3G
CD247
CD4
CD6
CD7
CD8A
CD8B
CD8B2
CD19
CD27
CD28
CD80
CD86
CD40
CD40LG
CD48
CD70
CD74
CD79A
CD79B
CD81
CD81
CTSC
CLC
CLU
CCR6
CR1
CR1
CR2
CRP
CSK
CTLA4
CTSH
CTSH
CTSL
CTSS
CD55
CD55
DLG1
GPR183
EMP2
ADGRE1
ERCC1
PTK2B
FCER1G
FCER1G
FCER2
FCGR1B
FCGR2B
FCGR2B
FGA
FGB
FGL1
FOXJ1
MTOR
FYN
GATA3
GNL1
MSH6
GZMM
HFE
HFE
HLA-A
HLA-B
HLA-C
HLA-DMA
HLA-DMB
HLA-DOA
HLA-DOB
HLA-DPA1
HLA-DPB1
HLA-DQA1
HLA-DQA2
HLA-DQB1
HLA-DQB2
HLA-DRA
HLA-DRB1
HLA-DRB3
HLA-DRB4
HLA-DRB5
HLA-E
HLA-E
HLA-F
HLA-F
HLA-F
HLA-G
HLA-G
HLA-H
HLX
HMGB1
HMGB1
HPRT1
HPX
HRAS
HSPD1
ICAM1
CFI
IFNA1
IFNA2
IFNA2
IFNA4
IFNA5
IFNA6
IFNA7
IFNA8
IFNA10
IFNA13
IFNA14
IFNA16
IFNA17
IFNA21
IFNB1
IFNB1
IFNG
IFNW1
IGHA1
IGHA2
IGHD
IGHE
IGHG1
IGHG1
IGHG2
IGHG2
IGHG3
IGHG3
IGHG4
IGHG4
IGHM
IGHM
JCHAIN
IGKC
IGKC
IGLC1
IGLC1
IGLC2
IGLC2
IGLC3
IGLC3
IGLC6
IGLC6
IGLL1
IL1B
IL1B
IL1R1
IL2
IL4
IL4
IL4
IL4R
IL6
IL6R
IL6ST
IL7R
IL10
IL12A
IL12A
IL12B
IL12B
IL12B
IL12B
IL12B
IL12RB1
IL12RB1
IL13RA2
IL18
IL18
INPP5D
IRF1
IRF4
IRF7
IRF7
ITK
ITK
JAK2
JAK3
JAK3
LAG3
LAIR1
LIG4
LTA
LY9
LYN
SH2D1A
SMAD7
MBL2
CD46
CD46
CD46
MEF2C
MICB
MLH1
MSH2
MSH2
MSH2
NBN
NFKB2
P2RX7
PDCD1
PIK3CD
PIK3CG
POU2F2
PPP3CB
PRF1
PRKCB
PRKCD
PKN1
PRKCQ
PRKCZ
PTPN6
PTPRC
PTPRC
PVR
PVR
NECTIN2
NECTIN2
RAB27A
RAG1
RELB
TRIM27
RORA
RORC
CCL19
XCL1
XCL1
XCL1
SLAMF1
SLC11A1
SPN
STAT3
STAT6
SUPT6H
SYK
SYK
ADAM17
MAP3K7
TAP1
TAP2
TRAV6
TRGC1
TRGC2
TRGJ2
TRGV2
TRGV3
TRGV4
TRGV5
TRGV8
TRGV9
TEC
TFE3
TFRC
TGFB1
TGFB1
TLR4
TNF
TNFAIP3
TNFRSF1B
TP53BP1
TP53BP1
TRAF2
TRAF6
TRAF6
TSC1
TSTA3
TNFSF4
TXK
TXK
UNG
WAS
LAT2
NSD2
ZAP70
ZP3
FZD5
TFEB
EOMES
STX7
SKAP1
SKAP1
TNFSF13
TNFRSF14
TNFRSF14
RIPK2
RIPK2
RIPK2
FADD
TNFRSF11A
IL18RAP
IL18R1
IL18R1
CD84
BCL10
BCL10
BCL10
BCL10
TNFSF18
RNF8
EXO1
IL1RL1
GCNT3
IL27RA
SOCS5
THOC1
PARP3
IL18BP
IL18BP
EBI3
LILRB2
TCIRG1
CLEC4M
BTN3A3
MAD2L2
CLEC10A
BATF
CXCL13
CD226
CD226
TNFSF13B
MASP2
LILRB1
LILRB1
FGL2
MALT1
MALT1
KDELR1
LILRB5
LILRB4
LILRA1
LILRB3
LILRA3
RIPK3
BTN3A2
BTN3A1
CD160
CD160
DUSP10
TREX1
ZBTB1
KLRK1
PAXIP1
PAXIP1
SWAP70
RFTN1
ICOSLG
SIRT1
TNFRSF13B
CLCF1
PRKD2
TMEM98
LAT
LAMP3
SIT1
TNFRSF21
TNFRSF21
IGKV1-5
IGHV6-1
IGHV5-10-1
IGHV5-51
IGHV4-38-2
IGHV4-61
IGHV4-59
IGHV4-59
IGHV4-39
IGHV4-39
IGHV4-34
IGHV4-34
IGHV4-31
IGHV4-30-4
IGHV4-28
IGHV4-4
IGHV3-74
IGHV3-73
IGHV3-72
IGHV3-66
IGHV3-64
IGHV3-53
IGHV3-53
IGHV3-49
IGHV3-48
IGHV3-48
IGHV3-43
IGHV3-33
IGHV3-33
IGHV3-30
IGHV3-30
IGHV3-23
IGHV3-23
IGHV3-21
IGHV3-20
IGHV3-15
IGHV3-13
IGHV3-13
IGHV3-11
IGHV3-11
IGHV3-9
IGHV3-9
IGHV3-7
IGHV3-7
IGHV2-70
IGHV2-70
IGHV2-26
IGHV2-5
IGHV2-5
IGHV1-69-2
IGHV1-69
IGHV1-69
IGHV1-58
IGHV1-45
IGHV1-24
IGHV1-18
IGHV1-8
IGHV1-3
IGHJ1
IGHD1-1
TRDV3
TRDV2
TRDV1
TRDJ1
TRDD1
TRDC
TRBV30
TRBV29-1
TRBV28
TRBV27
TRBV25-1
TRBV24-1
TRBV20-1
TRBV19
TRBV18
TRBV16
TRBV14
TRBV13
TRBV12-5
TRBV12-4
TRBV12-3
TRBV11-3
TRBV11-2
TRBV11-1
TRBV10-3
TRBV10-2
TRBV10-1
TRBV9
TRBV7-9
TRBV7-8
TRBV7-7
TRBV7-6
TRBV7-4
TRBV7-2
TRBV6-9
TRBV6-8
TRBV6-6
TRBV6-5
TRBV6-4
TRBV6-3
TRBV6-1
TRBV5-8
TRBV5-6
TRBV5-5
TRBV5-4
TRBV5-1
TRBV4-3
TRBV4-2
TRBV4-1
TRBV3-1
TRBV2
TRBJ2-7
TRBJ2-6
TRBJ2-5
TRBJ2-4
TRBJ2-3
TRBJ2-2
TRBJ2-1
TRBJ1-6
TRBJ1-5
TRBJ1-4
TRBJ1-3
TRBJ1-1
TRBD1
TRBC2
TRBC1
TRAV41
TRAV40
TRAV39
TRAV38-2DV8
TRAV38-1
TRAV36DV7
TRAV35
TRAV34
TRAV30
TRAV29DV5
TRAV27
TRAV26-2
TRAV26-1
TRAV25
TRAV24
TRAV23DV6
TRAV22
TRAV21
TRAV20
TRAV19
TRAV18
TRAV17
TRAV16
TRAV14DV4
TRAV13-2
TRAV13-1
TRAV12-3
TRAV12-2
TRAV12-1
TRAV10
TRAV9-2
TRAV9-1
TRAV8-6
TRAV8-4
TRAV8-3
TRAV8-2
TRAV8-1
TRAV7
TRAV5
TRAV4
TRAV3
TRAV2
TRAV1-2
TRAV1-1
TRAJ42
TRAJ3
TRAC
IGLV10-54
IGLV9-49
IGLV8-61
IGLV7-46
IGLV7-43
IGLV6-57
IGLV5-52
IGLV5-45
IGLV5-39
IGLV5-37
IGLV4-69
IGLV4-60
IGLV4-3
IGLV3-27
IGLV3-25
IGLV3-22
IGLV3-21
IGLV3-19
IGLV3-16
IGLV3-12
IGLV3-10
IGLV3-9
IGLV3-1
IGLV2-23
IGLV2-18
IGLV2-14
IGLV2-11
IGLV2-8
IGLV1-51
IGLV1-47
IGLV1-44
IGLV1-40
IGLV1-36
IGLJ1
IGLC7
IGLC7
IGKV6D-21
IGKV3D-20
IGKV3D-15
IGKV3D-11
IGKV3D-11
IGKV3D-7
IGKV2D-30
IGKV2D-29
IGKV2D-28
IGKV2D-26
IGKV1D-43
IGKV1D-39
IGKV1D-33
IGKV1D-17
IGKV1D-13
IGKV1D-12
IGKV1D-8
IGKV6-21
IGKV5-2
IGKV4-1
IGKV3-20
IGKV3-15
IGKV2-40
IGKV2-40
IGKV2-30
IGKV2-29
IGKV2-28
IGKV2-24
IGKV1-39
IGKV1-27
IGKV1-17
IGKV1-16
IGKV1-13
IGKV1-12
IGKV1-9
IGKV1-8
IGKV1-6
IGKJ1
DBNL
PYCARD
CD274
CD274
TBX21
TBX21
CD209
TRAT1
CLEC4A
FOXP3
FOXP3
FOXP3
EXOSC3
EXOSC3
ZBTB7B
LEF1
C1RL
TLR8
IL23A
IL23A
IL23A
IL23A
IL23A
FAM49B
CD244
ERAP1
IL20RB
SASH3
SASH3
SHLD2
RC3H2
TRPM4
TRPM4
LAX1
LIME1
RNF125
SUSD4
RIF1
OTUB1
PAG1
IFNK
DUSP22
OTUD7B
MCOLN1
IGHV7-4-1
IGHV3-30-3
AICDA
SLAMF7
HMHB1
MYO1G
SAMSN1
ERAP2
SEMA4A
NFKBIZ
DCLRE1C
LILRA6
ULBP3
VTCN1
BTNL8
ATAD5
ZC3H12A
ULBP2
ULBP1
PDCD1LG2
PRR7
FBXO38
FBXO38
UNC93B1
FCRL4
JAM3
FCAMR
SLA2
LOXL3
CRACR2A
NFKBID
HAVCR2
ORAI1
IGHV3-30-5
SIGLEC10
KLHL6
IL33
RSAD2
CLEC6A
NLRP3
NLRP3
SLAMF6
TNFRSF13C
SH2D1B
EXOSC6
EXOSC6
RNF19B
RAET1E
RC3H1
IL23R
IL23R
SHLD1
BTLA
RAET1L
DENND1B
DENND1B
RNF168
CLEC4C
APLF
UNC13D
GAPT
MARCHF8
IL27
IL27
MCOLN2
ZNF683
NLRP10
NLRP10
CLEC4D
IFNE
CLEC4G
RAET1G
THEMIS
IGHV1OR15-1
IGHV1OR15-1
MIR21
EIF2AK4
EIF2AK4
TARM1
SCART1
CCR2
C17orf99
C17orf99
IGLL5
MICA
MICA
KLRC4-KLRK1
IGHV2-70D
IGHV1-69D
IGHV3-64D
IGHV3-43D
SHLD3
SHLD3

## Sheet: Input PS related genes
Immune PS related genes
ATP11A
ATP11B
ATP11C
AXL
ADGRB1
SCARB1
SCARB2
GAS6
HMGB1
HSPA8
MARK1
MFGE8
MME
RPE65
RS1
THBS1
TLN1
ANXA9
CAVIN2
CPNE1
CPNE6
RASGRP1
CD300A
APPL1
ASAP1
SYTL2
APPL2
JPH2
GRAMD1B
GSDMD
PLEKHN1
SCIN
OSBPL5
OSBPL8
OSBPL10
FCHO2
CD300LF
TRIM72
PLSCR1
PTDSS1
PTDSS2
SLC27A1
ABHD16A
ABHD12
ABCA1
ABCA7
PLA2G1B
PLA2G2A
PLA2G4A
PLA2G5
PLA2G10
LPCAT3
SERINC3
PLAAT3
PLA2G2D
PLA2G2E
PLA1A
SERINC1
PLA2G2F
PLA2G12A
PLA2G4E
MBOAT1
LPCAT4
PLA2G4F
SERINC5
PLA2G4D
SERINC2
PLA2G4B

## Sheet: Differentially expressed genes
All the differentially expressed genes after compared BRCA mutant and non-BRCA1 tissue
	logFC	AveExpr	t	P.Value	adj.P.Val	B
ENTPD2	1.53596	3.42518	4.99063	1.98779e-06	0.000730546	4.7279
CRIP2	0.992792	8.99055	4.66663	7.81068e-06	0.00208767	3.47471
TIMP1	0.555999	11.3599	4.57941	1.11792e-05	0.00276785	3.14715
MPND	0.503257	6.54578	4.57035	1.16006e-05	0.00284227	3.11336
IFITM2	0.594868	11.3156	4.53737	1.32682e-05	0.00308992	2.99078
RAB25	0.602453	9.58517	4.52767	1.38011e-05	0.00315162	2.95485
AX746710	1.25488	1.03205	4.34285	2.8928e-05	0.00552469	2.28056
ADCYAP1R1	0.711511	3.89568	4.31582	3.21799e-05	0.00580174	2.18365
HOTS	1.2796	2.73705	4.16695	5.74177e-05	0.00900347	1.65775
STARD13	0.527684	6.42362	4.10494	7.27858e-05	0.0104772	1.44275
TMEM63C	0.89019	5.04553	4.0321	9.58796e-05	0.0126696	1.19326
AP1M2	0.68606	7.88875	3.97383	0.000119241	0.0138588	0.996117
OPRD1	0.800445	2.16516	3.94041	0.000134991	0.0146996	0.884058
SPRED2	0.663811	7.93469	3.91892	0.00014615	0.0152835	0.812358
NFIC	0.529029	9.40015	3.88966	0.000162765	0.0162756	0.71522
C2orf40	1.41507	5.58023	3.88876	0.000163302	0.0162756	0.712249
C1orf116	1.05129	6.25611	3.88223	0.000167259	0.0165298	0.690659
KIF26A	0.716558	4.84148	3.86901	0.000175554	0.0170628	0.647021
NRXN2	0.767613	3.46237	3.84623	0.00019077	0.0181221	0.572112
NFIA	0.896998	8.55526	3.83933	0.000195625	0.0181221	0.549471
RP4-595K12.1	0.512871	10.5406	3.81641	0.000212595	0.0189064	0.474552
CORO2B	0.952355	3.21574	3.81098	0.000216812	0.0189657	0.45687
CDC42EP2	0.630086	5.27532	3.79477	0.000229892	0.0195031	0.404148
NR4A1	0.657021	6.26997	3.72868	0.000291394	0.0221974	0.191008
RAB38	0.969753	5.79389	3.69733	0.000325743	0.0236475	0.0909467
HBA1 /// HBA2	1.04168	8.35178	3.69526	0.000328144	0.0237486	0.0843536
C20orf141	0.523547	1.89248	3.68566	0.000339485	0.024197	0.0538638
NLRP11	0.990734	1.40573	3.68255	0.000343236	0.0242444	0.0440042
VIPR1	0.949418	4.99583	3.6817	0.000344273	0.0242444	0.041298
GNMT	1.15138	3.6492	3.66386	0.000366638	0.0254222	-0.015159
PDE7B	0.818837	4.56703	3.64995	0.000385011	0.0261035	-0.0589994
GALNT16	0.880298	5.68886	3.63846	0.000400853	0.0266328	-0.0951389
CLVS2	0.914149	2.65215	3.61961	0.000428179	0.027821	-0.15422
HBB	0.940947	7.98059	3.60596	0.000449069	0.0287026	-0.196876
C16orf89	1.40909	4.42766	3.60122	0.00045654	0.029101	-0.211647
SYT7	0.768738	5.11112	3.54386	0.00055678	0.0335528	-0.389184
IGF2 /// INS-IGF2	0.944754	7.81115	3.53296	0.000578046	0.0344007	-0.422676
CPLX1	0.969891	4.25328	3.52028	0.000603718	0.0351486	-0.461489
SYDE2	0.75316	3.92041	3.50955	0.00062631	0.0359303	-0.494291
PPL	0.553828	7.47944	3.47987	0.000692957	0.0375737	-0.584523
TGFB3	0.539971	7.39933	3.46471	0.000729542	0.0388225	-0.630398
APLNR	0.542085	6.07678	3.46393	0.000731457	0.0388366	-0.632735
ACTL6B	0.996166	0.678978	3.45902	0.000743713	0.0392316	-0.647546
APOD	1.25211	9.53852	3.45872	0.000744472	0.0392316	-0.648456
LRRC32	0.57971	6.69752	3.44803	0.000771857	0.0397424	-0.680647
RNF208	0.910609	4.1248	3.44645	0.000776001	0.0397492	-0.685417
F12	0.654617	6.33762	3.40207	0.000900758	0.0429751	-0.818141
LOC102724362	0.705764	5.93045	3.38583	0.000950934	0.0443957	-0.866351
LOC100130872 /// SPON2	0.548969	8.06418	3.36512	0.00101874	0.0469283	-0.927565
TFAP2B	2.00969	6.34842	3.33616	0.00112118	0.049292	-1.01265
GGT6	0.608941	5.74658	3.33108	0.00114011	0.0495188	-1.02751
WBSCR28	0.785667	0.504214	3.32979	0.00114494	0.0495952	-1.03127
ADAMTS8	1.15479	3.73128	3.3283	0.00115058	0.049627	-1.03562
LKAAEAR1	0.719709	3.63509	3.32068	0.00117978	0.0500701	-1.05786
FAM212B /// LOC101928718	0.766789	3.88704	3.30342	0.00124853	0.0509715	-1.10809
VWA3A	0.711712	3.20832	3.30192	0.00125469	0.0509715	-1.11245
GSTM4	0.562296	5.79925	3.29729	0.00127382	0.0514804	-1.12586
LINC00943	0.785787	2.5769	3.28288	0.0013352	0.0534765	-1.16756
SERP2	0.784013	4.26541	3.256	0.00145714	0.0569325	-1.24494
TMEM229B	0.67896	5.9169	3.20778	0.00170229	0.0629553	-1.38242
BC035096 /// RP11-433J8.1	0.686232	0.54184	3.2059	0.00171257	0.0630666	-1.38773
LOC101927668 /// MACC1	0.745167	4.71541	3.20576	0.00171335	0.0630666	-1.38813
FBXL16	0.751572	7.63605	3.20459	0.00171979	0.0631064	-1.39145
REPIN1 /// REPIN1	0.6547	1.52839	3.20225	0.00173273	0.0633836	-1.39807
LINC01419	0.871855	-0.304198	3.19735	0.00176013	0.0636925	-1.41192
TNXA /// TNXB	0.668144	5.67059	3.17988	0.00186117	0.0657201	-1.46118
DOCK4-AS1	0.752686	0.471534	3.15469	0.00201628	0.0686325	-1.53178
CCL14 /// CCL15-CCL14	1.00629	6.56414	3.15376	0.00202226	0.0687365	-1.53438
NPDC1	0.71563	7.77315	3.15132	0.00203793	0.0689928	-1.54119
DALRD3	0.579379	8.10291	3.13058	0.002176	0.0718805	-1.59893
SCAMP4	0.527772	6.76123	3.12954	0.00218315	0.0718805	-1.60182
MAEL	0.720765	2.51737	3.11286	0.00230074	0.0735998	-1.64799
TXNDC8	0.721516	3.04654	3.11058	0.00231727	0.0736237	-1.65429
FXYD5	0.501136	9.43866	3.11028	0.00231942	0.0736237	-1.6551
REEP6	1.2808	6.56646	3.10794	0.00233654	0.0737369	-1.66157
NOSTRIN	0.97861	5.95208	3.10138	0.00238504	0.074481	-1.67964
ESAM	0.526404	5.46489	3.10035	0.00239278	0.0745437	-1.68249
FRMD8P1	0.622383	3.33017	3.09613	0.00242457	0.0751398	-1.69409
KDM4B	0.546822	9.1098	3.09558	0.00242876	0.0751669	-1.69561
UGT3A1	0.813268	2.27238	3.09053	0.00246737	0.075665	-1.70948
RGS4	0.590986	6.79487	3.08781	0.00248842	0.076074	-1.71694
DDX43	0.867908	2.49233	3.08667	0.00249732	0.0761862	-1.72008
LTC4S	0.581859	4.95251	3.07381	0.0025994	0.0778861	-1.75528
CCL21	0.800809	5.79673	3.06837	0.00264371	0.078583	-1.77012
PNPLA4	0.588152	7.55622	3.06035	0.00271043	0.0799986	-1.792
MMP17	0.676428	3.56213	3.05943	0.00271811	0.080116	-1.79448
SLC45A1	0.729273	2.99205	3.05573	0.00274949	0.0803624	-1.80456
TTC12	0.512802	5.378	3.05235	0.00277842	0.0807314	-1.81374
LOC100996843	0.755412	0.602032	3.03841	0.00290075	0.0828309	-1.85154
EPHA3	0.85434	4.02042	3.0379	0.0029053	0.0828309	-1.85291
ASCL3	0.717241	2.11223	3.02998	0.00297716	0.0840303	-1.87433
TSHZ2	0.553457	5.87798	3.02739	0.00300097	0.0842314	-1.88132
LOC102724257 /// TMC5	1.48176	7.19724	3.02409	0.00303163	0.084506	-1.89022
PROL1	1.03943	4.08749	3.01723	0.00309619	0.0852043	-1.90868
ETNK2	0.648697	6.17169	3.01674	0.00310084	0.0852043	-1.91
MYT1L	0.807911	1.85086	3.01123	0.00315376	0.0861384	-1.92482
DUSP4	0.851024	7.58991	3.00926	0.00317282	0.0862751	-1.9301
GPA33	0.70932	2.19914	3.00136	0.00325052	0.0876075	-1.95128
SCNN1A	1.22754	7.79122	2.99904	0.00327364	0.0880997	-1.95748
LOC100132319	0.634378	3.01667	2.98212	0.00344713	0.0899889	-2.00266
TMC5	1.36688	6.02278	2.98147	0.00345393	0.0899939	-2.00439
C9orf116	0.729775	6.04622	2.98137	0.00345498	0.0899939	-2.00465
SIGLEC15	0.871373	5.97776	2.98031	0.00346615	0.0900413	-2.00748
TRABD2B	0.823297	3.4376	2.98023	0.00346692	0.0900413	-2.00767
GSTM3	0.930221	9.49553	2.96528	0.00362803	0.0920406	-2.04738
NR4A2	0.585662	6.63431	2.96391	0.00364312	0.0920406	-2.051
LOC101928869	0.627391	2.93523	2.96111	0.00367421	0.0924291	-2.05843
TMEM121	0.58332	4.84784	2.95491	0.00374379	0.0937781	-2.07482
FMOD	0.531008	8.18691	2.9543	0.00375078	0.0938534	-2.07645
IGSF21	0.750322	4.7573	2.93851	0.00393391	0.0965862	-2.11806
RAMP2	0.556998	5.56127	2.93524	0.00397282	0.0969344	-2.12665
PLA2G5	0.519933	4.0155	2.92858	0.00405321	0.0974802	-2.14413
PRKG1-AS1	0.719461	0.810587	2.9249	0.00409827	0.0978872	-2.15377
WDR25	0.57421	4.30603	2.92257	0.00412707	0.0982479	-2.15988
COL14A1	0.823067	6.88764	2.91855	0.00417703	0.0985054	-2.17037
ZBTB7C	1.03053	5.76304	2.91807	0.00418306	0.0985054	-2.17162
FXYD1	0.790616	4.9024	2.9146	0.00422677	0.0988093	-2.18069
SLITRK6	1.38849	6.49125	2.91171	0.00426357	0.0992904	-2.18824
LA16c-395F10.1	0.740413	0.681899	2.90634	0.00433263	0.100303	-2.20224
SOX18	0.588981	4.54889	2.90597	0.0043374	0.100315	-2.2032
HOXA2	0.737149	2.71155	2.89898	0.00442891	0.100968	-2.22139
LOC101927870	0.909291	1.36981	2.89878	0.0044315	0.100968	-2.2219
CXorf31	0.645735	2.38638	2.896	0.0044684	0.101259	-2.22912
RP11-471M2.3	0.856014	0.313767	2.89597	0.00446881	0.101259	-2.2292
KCNJ16	0.960288	2.12559	2.87523	0.00475312	0.10468	-2.28288
AK098263	0.856387	1.60864	2.87353	0.00477711	0.104912	-2.28726
EFHD1	0.706612	10.0607	2.86762	0.00486151	0.10578	-2.30249
TEKT3	0.952257	1.76488	2.86533	0.00489467	0.106238	-2.3084
RAMP3	0.579631	6.18363	2.8496	0.00512742	0.109634	-2.34877
ACKR1	1.09669	5.56763	2.84691	0.0051682	0.109776	-2.35565
DEFB119	0.591477	1.02863	2.83317	0.00538129	0.112116	-2.39073
ZNF837	0.629554	3.86261	2.83308	0.00538272	0.112116	-2.39096
SIGLEC9	0.683554	2.63993	2.82719	0.00547653	0.113292	-2.40595
FREM1	0.625797	3.33324	2.82319	0.00554102	0.113925	-2.4161
OSGIN1	0.640812	2.87389	2.8219	0.00556195	0.113957	-2.41937
CUX2	0.756187	3.1476	2.81835	0.00562005	0.114252	-2.42838
C20orf96	0.787087	2.07352	2.81085	0.00574453	0.115624	-2.44738
TPSAB1	1.07826	7.29865	2.80756	0.00579999	0.116401	-2.45571
AQP1	0.567947	8.41974	2.80659	0.00581634	0.116431	-2.45814
BRINP1	0.624636	4.23076	2.80585	0.00582885	0.116483	-2.46001
CARD10	0.520098	6.58332	2.80281	0.00588075	0.116825	-2.46769
DLK1	1.3294	3.80847	2.79064	0.00609268	0.119322	-2.49835
PGR	1.37628	6.72209	2.78299	0.00622927	0.120717	-2.51754
PLAC9	0.828552	5.40766	2.7821	0.00624543	0.120717	-2.51978
RNA45S5	0.733996	7.49996	2.78119	0.006262	0.120717	-2.52208
CYP4F8	1.17255	2.92634	2.77789	0.00632197	0.121543	-2.53032
ADAMTS15	0.990055	6.22432	2.77566	0.00636293	0.121875	-2.53591
CDSN	1.06424	2.59237	2.77229	0.00642526	0.12255	-2.54434
DTX1	0.534863	4.26381	2.76999	0.00646811	0.122889	-2.55009
LOC283922 /// PDPR	0.657565	2.55893	2.76076	0.00664258	0.124197	-2.5731
MFAP4	1.13615	5.39195	2.75288	0.00679497	0.125648	-2.5927
KIAA1324	1.04198	9.16256	2.752	0.00681232	0.12587	-2.5949
CTD-2002J20.1	0.525661	2.78901	2.75115	0.00682889	0.125978	-2.597
LOC100506286	0.574928	0.516842	2.74994	0.00685278	0.12624	-2.60002
CPA3	1.01492	7.21536	2.74745	0.00690186	0.126629	-2.60618
TSSK2	0.691197	1.90382	2.74296	0.00699131	0.127531	-2.6173
CRYM	0.739813	4.37398	2.74199	0.00701081	0.127713	-2.61971
C4orf45	0.769883	1.4883	2.74029	0.00704509	0.128157	-2.62392
CLDN8	0.824547	5.59914	2.73451	0.00716265	0.129637	-2.6382
LAMP5	0.868891	5.85454	2.73343	0.00718489	0.129637	-2.64088
CYB5A	0.515583	10.0779	2.73119	0.0072311	0.130033	-2.64641
LOC101929528	0.739609	0.931464	2.72992	0.00725733	0.130347	-2.64953
ZBTB16	0.781595	5.27413	2.72653	0.007328	0.130577	-2.65789
MAPT-AS1	1.41331	2.90008	2.72296	0.00740308	0.131417	-2.66668
AR	0.974939	7.86719	2.72218	0.00741943	0.131608	-2.66858
CT62	0.690893	2.04962	2.71974	0.00747136	0.131932	-2.6746
C9orf66	0.882759	2.53782	2.71328	0.0076101	0.133263	-2.69046
H19 /// MIR675	0.853165	7.977	2.71287	0.00761885	0.133263	-2.69145
REG3G	0.604775	2.27026	2.71263	0.00762415	0.133263	-2.69205
SCGB2A2	1.7645	8.45772	2.71162	0.00764609	0.133415	-2.69452
TRPC4	0.540311	2.28562	2.7084	0.00771635	0.134055	-2.70241
EGLN2 /// RAB4B /// RAB4B-EGLN2	0.559358	4.94922	2.70759	0.00773407	0.134055	-2.70438
LOC157931	0.73763	1.87646	2.70644	0.00775943	0.134396	-2.7072
SCGB3A1	1.42324	5.0564	2.704	0.0078134	0.134834	-2.71317
CCL28	0.878282	5.67296	2.6962	0.00798814	0.136443	-2.73222
AC100830.4	0.625341	3.02605	2.69578	0.00799761	0.136443	-2.73324
CTSG	0.694447	4.49066	2.68964	0.00813788	0.137681	-2.7482
LOC100129917	0.748432	2.29495	2.68691	0.00820092	0.137794	-2.75484
MAPT	0.946944	6.73703	2.68665	0.00820685	0.137794	-2.75547
RP11-742B18.1	0.680403	1.00931	2.6851	0.008243	0.137794	-2.75925
LOC644172 /// MAPK8IP1	0.653967	4.3629	2.67715	0.00842986	0.138948	-2.77853
NPTX1	0.58602	3.43178	2.67412	0.0085023	0.139297	-2.78588
PDGFRL	0.544129	7.17447	2.67385	0.00850866	0.139297	-2.78653
AVP	0.505389	1.97492	2.67298	0.00852961	0.139297	-2.78864
MIR4296	0.637599	2.71265	2.6728	0.00853394	0.139297	-2.78908
SPDEF	1.16103	7.87774	2.67062	0.00858634	0.139861	-2.79434
GFRA2	0.59564	2.7822	2.67009	0.00859912	0.139875	-2.79562
KCNA1	0.660791	3.06074	2.66772	0.00865671	0.14047	-2.80135
LYVE1	0.7669	4.44172	2.66061	0.00883147	0.141862	-2.81853
WLS	0.58994	6.74281	2.66051	0.00883386	0.141862	-2.81876
CACNG4	0.590964	7.23429	2.65344	0.00901059	0.143048	-2.83577
RBM12B-AS1	0.604706	0.717863	2.65055	0.00908391	0.143649	-2.84273
SCUBE2	1.31081	7.63521	2.64993	0.00909956	0.143649	-2.84421
MIR6875 /// TRIP6	0.550237	3.50121	2.64645	0.00918871	0.144056	-2.85257
RGS8	0.593093	2.91927	2.64563	0.00920963	0.144176	-2.85452
SPIN2A	0.597899	2.00993	2.63899	0.00938218	0.145312	-2.87045
RP4-560B9.4	0.683138	3.21004	2.6384	0.0093976	0.145422	-2.87186
TPSAB1 /// TPSB2	0.89569	7.51684	2.63531	0.00947871	0.145509	-2.87923
PHYHD1	0.724865	5.50192	2.62975	0.00962673	0.146557	-2.89252
CD1C	0.740438	4.5809	2.62572	0.00973523	0.147731	-2.90212
FEZF2	0.664097	0.806387	2.62545	0.00974249	0.147745	-2.90276
SLC44A4	1.18906	6.47116	2.62385	0.00978592	0.148003	-2.90657
MFSD7	0.786399	4.38121	2.62375	0.00978859	0.148003	-2.90681
BCAM	0.509474	6.98767	2.61972	0.00989874	0.148737	-2.91639
FAIM3	0.535678	7.05543	2.61482	0.0100344	0.149763	-2.92805
COL19A1	0.585485	1.52312	2.6123	0.0101046	0.150221	-2.93402
LOC100507634	0.654725	2.97987	2.61068	0.01015	0.150221	-2.93786
RP11-340A13.1	0.770275	1.06711	2.60762	0.0102363	0.150952	-2.94511
ABCC8	1.05177	3.00449	2.60656	0.0102665	0.151018	-2.94763
CHST13	0.549711	3.63142	2.59418	0.0106232	0.153482	-2.97685
SVEP1	0.681037	5.47279	2.58989	0.0107496	0.154265	-2.98696
PCDHGA10 /// PCDHGA11 /// PCDHGA12 /// PCDHGA3 /// PCDHGA5 /// PCDHGA6 /// PCDHGC3	0.633175	3.86851	2.5884	0.0107937	0.154337	-2.99047
MGC45800	0.581716	2.6518	2.58544	0.010882	0.15498	-2.99743
GPR26	0.608497	3.0914	2.58255	0.0109686	0.155418	-3.00421
FBXO39	0.628609	2.32709	2.57722	0.0111305	0.156671	-3.01672
SCN4B	0.728354	3.98713	2.56777	0.0114223	0.159067	-3.03882
SLC26A3	1.41972	3.273	2.56576	0.0114853	0.159566	-3.04351
CPE	0.530927	8.51318	2.56539	0.0114968	0.159632	-3.04437
RP5-1103G7.10	0.680988	0.629479	2.55746	0.0117486	0.162005	-3.06285
ZNF157	0.803193	1.16647	2.55738	0.011751	0.162005	-3.06303
WFDC1	0.649902	4.99609	2.55655	0.0117779	0.162005	-3.06498
DNAAF3	0.810022	4.12565	2.55232	0.0119143	0.163213	-3.0748
LINC00838	0.566485	2.39162	2.54312	0.0122164	0.164232	-3.09615
TPSB2	0.938436	7.222	2.54287	0.0122247	0.164232	-3.09673
FLJ22184	0.855502	3.05993	2.5401	0.0123168	0.164949	-3.10312
ZNF521	0.518931	7.16791	2.53996	0.0123216	0.164949	-3.10345
SIGLEC17P	0.690663	3.40756	2.53485	0.0124937	0.166025	-3.11527
POU3F2	0.732925	1.6315	2.53353	0.0125383	0.166144	-3.1183
RP5-991O23.1	0.682882	1.02345	2.53227	0.0125813	0.16625	-3.12121
EFCAB4A	0.592478	6.85047	2.52571	0.0128064	0.168185	-3.13631
ACTR3P2 /// ACTR3P2	0.541206	2.77283	2.52276	0.0129092	0.169013	-3.14312
MMRN1	0.805249	3.16228	2.51815	0.0130708	0.17039	-3.1537
CNN1	0.567665	6.4693	2.51736	0.0130986	0.170594	-3.1555
CNTN5	0.673541	1.66484	2.51112	0.0133208	0.172342	-3.16981
LOC101928323	0.511454	1.91077	2.51079	0.0133328	0.172392	-3.17057
SEC14L2	0.5675	5.90305	2.50425	0.0135692	0.174596	-3.18552
EPHA6	0.763831	1.95413	2.49745	0.0138191	0.176112	-3.20101
ODF3L1	0.657912	2.11011	2.494	0.0139475	0.176661	-3.20887
HAAO	0.523612	3.87898	2.49356	0.0139643	0.176778	-3.20989
IGH /// IGHA1 /// IGHA2	0.705084	11.8795	2.48468	0.0142998	0.179672	-3.23004
ACOT4	0.545844	6.88017	2.48422	0.0143173	0.179795	-3.23108
DYDC1	0.749336	0.627752	2.47984	0.014486	0.181129	-3.24101
AZGP1	0.944459	10.602	2.47942	0.014502	0.181129	-3.24195
NPPB	0.649417	2.4766	2.47863	0.0145326	0.181129	-3.24374
NTN4	0.709869	7.75314	2.46512	0.0150651	0.185231	-3.27425
CRYAA	0.517096	1.77754	2.4576	0.0153687	0.18679	-3.29114
FASN	0.601498	8.98292	2.45719	0.0153855	0.18679	-3.29207
SORBS2	0.701524	7.61905	2.45463	0.0154904	0.187275	-3.29782
LINC01352	0.656948	1.72103	2.45215	0.0155924	0.187537	-3.30337
S100A5	0.523384	1.5114	2.44817	0.0157572	0.188582	-3.31227
EGR1	0.562907	10.6697	2.44421	0.0159229	0.189728	-3.32112
LINC00645	0.72075	0.375065	2.44091	0.0160623	0.190328	-3.32849
ROBO2	1.09343	3.2797	2.43931	0.0161305	0.190752	-3.33208
COL9A1	0.506344	0.974847	2.43791	0.0161899	0.190894	-3.33518
NR4A3	0.708682	4.05058	2.43632	0.016258	0.191393	-3.33873
ST8SIA3	0.599035	2.9132	2.4358	0.0162803	0.191495	-3.33989
C10orf107	0.749688	1.23185	2.4335	0.0163792	0.191901	-3.34501
LOC101927582	0.538899	2.48639	2.43285	0.0164072	0.191901	-3.34645
NEUROG1	0.591907	2.67492	2.43019	0.0165224	0.192478	-3.35236
GSTO2	0.623609	7.14233	2.43002	0.0165301	0.192478	-3.35276
FIGF /// PIR-FIGF	0.741985	3.82665	2.42938	0.0165579	0.19261	-3.35418
ANKFN1	0.767682	1.35871	2.42826	0.0166066	0.192749	-3.35666
PHYHIP	0.591649	2.93862	2.42709	0.0166577	0.192912	-3.35925
CMA1	0.765592	2.87751	2.42474	0.016761	0.193728	-3.36448
FSHB	0.562575	2.15421	2.42443	0.0167746	0.19379	-3.36516
OR10A5	0.612557	1.74575	2.42276	0.0168485	0.194169	-3.36887
ZP2	0.690308	1.82972	2.42256	0.016857	0.194169	-3.3693
ATP8A2	0.832127	4.05944	2.41223	0.0173198	0.197983	-3.39216
ANKRD30A	1.80645	7.09029	2.40932	0.0174521	0.198978	-3.39858
CKMT1A /// CKMT1B	0.742762	7.17329	2.40145	0.0178145	0.201006	-3.41591
RP11-748H22.1	0.634323	1.97352	2.4014	0.0178169	0.201006	-3.41602
LOC286382	0.56565	1.15265	2.40138	0.0178175	0.201006	-3.41605
RSPO1	0.638378	1.49603	2.40137	0.017818	0.201006	-3.41607
TRIM9	0.605367	4.01691	2.40058	0.017855	0.20108	-3.41782
CYP4A11 /// CYP4A22	0.582025	2.24858	2.40013	0.0178759	0.20108	-3.41881
LYPD6	1.07862	4.46664	2.39815	0.0179682	0.201445	-3.42315
TACR1	0.667153	3.50915	2.38656	0.0185182	0.203863	-3.44854
SNORD114-3	0.635214	2.51168	2.38538	0.0185753	0.203972	-3.45113
HPX	0.646502	5.13757	2.38527	0.0185807	0.203972	-3.45138
LOC100422212	0.617266	0.621024	2.38398	0.0186428	0.203972	-3.45419
METRN	0.633977	8.02151	2.38323	0.0186793	0.203972	-3.45583
AZGP1 /// AZGP1P1	0.826733	9.39206	2.38119	0.0187784	0.204864	-3.46029
TNFRSF11B	0.934663	4.4911	2.38087	0.0187941	0.20494	-3.46099
ABCC11	1.36313	4.50827	2.38069	0.0188028	0.20494	-3.46138
REEP1	0.662488	6.79518	2.37832	0.0189183	0.205579	-3.46653
CRIP1	0.730246	10.002	2.37461	0.0191013	0.206377	-3.47463
LINC00529	0.590878	-0.110025	2.36819	0.0194206	0.208963	-3.48857
RP11-847H18.2	0.563166	2.08859	2.36787	0.0194369	0.209037	-3.48927
CSH1 /// CSHL1 /// GH1 /// GH2	0.595313	2.32635	2.36731	0.0194649	0.209152	-3.49048
C11orf53	0.510208	2.75177	2.36534	0.0195641	0.209764	-3.49475
SIDT1	0.650225	6.72574	2.35684	0.0199976	0.211777	-3.51317
CHL1-AS1	0.608013	0.924692	2.35565	0.0200591	0.21205	-3.51574
MACC1	0.668467	5.47886	2.34714	0.0205026	0.214177	-3.5341
FAM124B	0.565926	3.16552	2.34394	0.0206715	0.2149	-3.54098
LPPR3	0.565549	3.73534	2.3438	0.0206788	0.2149	-3.54127
GPC3	0.510377	5.70192	2.34342	0.020699	0.2149	-3.5421
NAV3	0.768753	5.19535	2.34334	0.0207034	0.2149	-3.54227
F9	0.611883	2.04546	2.34195	0.0207773	0.215182	-3.54526
LOC101927237	0.639188	0.296168	2.3399	0.0208864	0.215468	-3.54965
LOC143188 /// VTI1A	0.502776	2.00493	2.33743	0.0210191	0.216042	-3.55496
CX3CR1	0.619165	7.07909	2.33207	0.021309	0.218012	-3.56644
C8orf66	0.605809	2.41925	2.32664	0.0216066	0.219214	-3.57807
HSPB6	0.681711	4.03083	2.32635	0.0216223	0.219214	-3.57867
CCL22	0.708006	3.73676	2.32413	0.0217451	0.219776	-3.58342
CNBD1	0.616812	2.29587	2.31973	0.0219905	0.220477	-3.59281
SUSD2	0.614601	6.93458	2.31459	0.0222796	0.22129	-3.60374
HYAL3	0.562222	3.63775	2.31427	0.0222976	0.22129	-3.60441
THBS4	0.590132	7.07179	2.31341	0.0223467	0.22129	-3.60625
LOC101928201	0.625399	0.511515	2.31328	0.0223539	0.22129	-3.60653
MUCL1	1.3682	8.19705	2.30957	0.0225655	0.222355	-3.6144
UBXN10-AS1	0.631509	4.63149	2.3089	0.0226037	0.222526	-3.61582
ADCYAP1	0.927897	2.08553	2.30861	0.0226206	0.222526	-3.61644
CLSTN2	1.17835	6.31763	2.30607	0.0227668	0.223068	-3.62183
RP11-1217F2.1	0.623024	0.109252	2.30456	0.0228539	0.223692	-3.62502
CAMK2N1	0.572594	8.94086	2.30278	0.0229574	0.223698	-3.6288
BAI2	0.503422	5.61716	2.30117	0.023051	0.223745	-3.6322
ABCA8	0.79526	5.5921	2.30073	0.023077	0.223745	-3.63314
SLC52A3	0.696097	5.22733	2.3004	0.0230958	0.223745	-3.63382
TTC36	0.904961	4.65138	2.29935	0.0231576	0.223876	-3.63605
BC042855 /// RPS11P6 /// RPS11P6	0.592278	3.27821	2.29536	0.0233922	0.22485	-3.64447
RP11-524D16__A.3	0.505105	3.41095	2.29235	0.0235708	0.225736	-3.65082
RP11-235E17.4	0.586031	2.77242	2.29013	0.0237031	0.226596	-3.6555
MCF2L-AS1	0.527299	4.57031	2.28279	0.0241457	0.228236	-3.67093
TRIM78P	0.546205	2.31071	2.28191	0.024199	0.228472	-3.67278
PTGDS	0.65972	7.89464	2.2809	0.0242608	0.228779	-3.6749
MEOX2	0.638667	4.55217	2.28008	0.0243105	0.22889	-3.67661
SCN2A	0.740819	2.25998	2.27366	0.024706	0.23006	-3.69006
LOC100506274	0.728412	0.937194	2.27046	0.0249049	0.231041	-3.69675
DPY19L2P4	0.60136	0.743921	2.26837	0.0250357	0.231563	-3.70111
SMC1B	0.572716	2.00594	2.26364	0.025334	0.232948	-3.71098
RP4-730D4.1	0.540965	2.11232	2.26319	0.0253624	0.233118	-3.71191
CTXN3	0.597083	1.19199	2.2602	0.0255531	0.233956	-3.71814
LOC101929040	0.758271	2.00339	2.25475	0.0259034	0.234572	-3.72948
EFNB3	0.647727	4.19297	2.25433	0.0259304	0.234643	-3.73034
LOC729083	0.622144	1.20868	2.24509	0.0265338	0.237465	-3.74947
PRND	0.534698	4.58904	2.24179	0.0267524	0.238171	-3.75629
LINC00051	0.540534	0.605365	2.23925	0.026922	0.238725	-3.76154
LOC339468	0.585277	2.55803	2.23535	0.0271836	0.239403	-3.76957
LOC101926959	1.15509	4.25695	2.23392	0.0272802	0.239693	-3.77252
TPSG1	0.617916	3.12949	2.2331	0.0273359	0.239881	-3.77422
LOC101927123	0.613054	1.4234	2.23265	0.0273665	0.239881	-3.77514
C17orf64	0.546749	2.71866	2.23255	0.0273731	0.239881	-3.77534
GRPR	0.682804	4.81717	2.22821	0.0276689	0.24077	-3.78427
RP11-960B9.2	0.627769	1.22349	2.22079	0.028181	0.242357	-3.79948
FAM230C	0.602123	0.819594	2.22014	0.028226	0.242389	-3.8008
LOC339862	0.652572	-0.272209	2.21804	0.0283725	0.243354	-3.80509
CYP1B1	0.512283	9.51397	2.21624	0.0284992	0.243756	-3.80879
RP11-161D15.1	0.536831	0.36131	2.21598	0.0285172	0.243793	-3.80931
SPACA1	0.516406	1.06092	2.21427	0.0286378	0.24432	-3.81281
LARGE-AS1	0.685588	1.59396	2.20951	0.0289753	0.245243	-3.82252
ADAMTS9-AS2	0.6383	3.42987	2.20668	0.0291778	0.246189	-3.82828
DMKN	0.563486	6.34971	2.19597	0.0299544	0.249313	-3.85003
LOC100506558 /// MATN2	0.554278	6.87199	2.19441	0.0300692	0.250022	-3.85319
OGN	0.931569	6.53813	2.19005	0.0303916	0.251457	-3.86201
PBOV1	0.558583	1.81828	2.18979	0.0304109	0.251457	-3.86253
OR1F2P	0.526635	1.26996	2.18762	0.0305726	0.252138	-3.86692
RNF39	0.542715	4.67012	2.18699	0.0306192	0.252257	-3.86818
KIF5C	0.514276	6.57944	2.18583	0.030706	0.25253	-3.87051
PLA2G1B	0.574459	2.46062	2.18495	0.0307719	0.252968	-3.87229
EREG	0.779838	2.64336	2.18189	0.0310032	0.253788	-3.87847
LOC339975	0.53184	1.1037	2.17835	0.0312716	0.254688	-3.88559
UTS2	0.689709	2.18154	2.17634	0.031425	0.255303	-3.88963
HBM	0.542982	1.56834	2.1762	0.0314356	0.255303	-3.88991
TLL1	0.635392	1.96061	2.17045	0.031878	0.257164	-3.90144
PTHLH	0.672344	4.77682	2.16422	0.0323642	0.259099	-3.91393
PPP1R1B	0.870215	6.7231	2.16085	0.0326293	0.260249	-3.92065
DKFZP434L187 /// DKFZP434L187	0.613211	1.52851	2.16001	0.0326952	0.260249	-3.92232
PEG10	0.846899	7.97889	2.15699	0.0329351	0.260763	-3.92834
TPPP3	0.644448	4.89829	2.15241	0.033302	0.262235	-3.93747
PTPRN2	0.520561	5.71058	2.15191	0.0333422	0.262447	-3.93846
FOXP2	0.603447	4.29637	2.14894	0.0335823	0.263648	-3.94437
NDNF	0.519555	4.30191	2.14814	0.0336473	0.263806	-3.94596
IGF1	0.572928	7.45421	2.14029	0.034289	0.26679	-3.9615
C11orf85	0.540783	2.41898	2.14014	0.034302	0.26679	-3.96182
EFCAB12	0.670157	2.0673	2.13654	0.0345995	0.267702	-3.96892
STK32B	0.848424	4.14055	2.13602	0.034643	0.267881	-3.96995
ISM1	0.575514	6.03999	2.13554	0.0346829	0.267907	-3.97089
DAZL	0.602969	1.98424	2.13469	0.0347542	0.268017	-3.97258
CASKIN1	0.5961	3.67605	2.13288	0.0349051	0.268599	-3.97614
FAM69B	0.592777	4.58797	2.13194	0.0349844	0.268999	-3.97801
ASB5	0.692562	0.910526	2.13112	0.0350526	0.269382	-3.97961
VTCN1	0.733173	8.39238	2.13003	0.035145	0.269809	-3.98177
BMX	0.626061	2.27845	2.12765	0.0353458	0.270454	-3.98645
RP11-143I21.1	0.639977	0.277195	2.12481	0.0355869	0.271317	-3.99203
PTN	0.586244	7.60167	2.11293	0.0366111	0.275337	-4.01532
LOC101930608 /// LOC102723581	0.515009	4.05475	2.11224	0.0366718	0.275337	-4.01667
MLPH	0.8647	9.42528	2.11187	0.0367037	0.275337	-4.01739
CCDC168	0.561744	2.05797	2.10778	0.0370631	0.276048	-4.02537
KCNJ11	0.619084	3.47648	2.1035	0.0374422	0.277904	-4.03371
PRO2958	0.587179	1.82099	2.10155	0.037617	0.278614	-4.03753
ATOH1	0.532896	2.13651	2.09936	0.0378122	0.279153	-4.04177
KCNE1	0.670697	2.27754	2.09887	0.0378563	0.27939	-4.04272
C1QTNF2	0.61513	3.08022	2.09617	0.0380994	0.280481	-4.04796
ACOX2	0.821189	6.10761	2.09236	0.0384457	0.282323	-4.05536
KIAA1467	0.517738	6.92719	2.091	0.0385697	0.283057	-4.058
LOC101928278	0.593189	2.03015	2.09052	0.0386131	0.283199	-4.05892
GS1-259H13.2	0.554391	3.49761	2.08713	0.0389244	0.284506	-4.06548
SLC5A12	0.681577	1.60281	2.08563	0.0390621	0.284829	-4.06837
LINC01279	0.537648	7.62335	2.08293	0.039312	0.285832	-4.07358
CBLN1	0.580768	2.48786	2.08293	0.0393123	0.285832	-4.07359
CYP4Z1	1.18876	5.67282	2.08176	0.0394206	0.286265	-4.07584
RP11-266L9.1	0.543621	0.765796	2.07978	0.039606	0.286903	-4.07967
SOWAHA	0.930829	3.94498	2.078	0.0397724	0.287332	-4.0831
PCDHGC5	0.541737	0.299807	2.07534	0.0400226	0.287969	-4.08822
SPATA18	0.532215	5.02571	2.07419	0.040131	0.288164	-4.09043
SLC9A3R2	0.590206	3.66223	2.07294	0.0402492	0.288401	-4.09283
ERICH3	0.777995	2.22808	2.07067	0.0404639	0.289143	-4.09717
NOVA1	0.624415	5.37605	2.06667	0.0408466	0.290604	-4.10485
CITED1	0.655781	3.80788	2.06292	0.0412073	0.291149	-4.11202
TMEM45B	0.654563	5.56001	2.06111	0.0413829	0.291696	-4.11549
ENPP1	0.50348	8.13169	2.05607	0.041874	0.292992	-4.1251
HIST1H2AD /// HIST1H3A /// HIST1H3B /// HIST1H3C /// HIST1H3D /// HIST1H3E /// HIST1H3F /// HIST1H3G /// HIST1H3H /// HIST1H3I /// HIST1H3J	0.553615	5.25845	2.05404	0.0420731	0.293238	-4.12896
SERPINA5	0.90335	6.08809	2.05219	0.0422552	0.293441	-4.13248
BC005081 /// RP11-284F21.10	0.647863	3.06503	2.0516	0.0423136	0.29376	-4.13361
SCGB1D2	1.43201	6.73166	2.05139	0.0423342	0.293816	-4.134
SHISA2	0.839059	7.02385	2.05041	0.0424315	0.294086	-4.13587
C12orf74	0.503267	1.01332	2.04845	0.0426262	0.294886	-4.1396
A2MP1	0.597963	2.3179	2.04692	0.0427791	0.295626	-4.14251
LOC145837	0.838654	3.90673	2.04481	0.0429894	0.2967	-4.1465
RELN	0.502085	4.36871	2.03892	0.0435835	0.29861	-4.15767
CLDN11	0.560387	6.1854	2.03761	0.0437168	0.298883	-4.16015
RP11-118G23.1	0.503229	2.71317	2.03621	0.0438588	0.299276	-4.16279
ANKRD34A	0.538177	2.2966	2.03239	0.04425	0.30022	-4.17
MROH9	0.570486	0.913371	2.02686	0.0448211	0.30267	-4.18042
LCE2B	0.513446	2.1688	2.02235	0.0452912	0.303717	-4.18888
THSD7B	0.643453	2.57518	2.02206	0.0453219	0.303717	-4.18943
RSPH1	0.627995	5.38586	2.0201	0.0455272	0.304477	-4.1931
CRYGN	0.561533	2.36201	2.01763	0.0457879	0.305313	-4.19773
FGF10	0.693322	3.11733	2.01717	0.0458369	0.305313	-4.1986
NDP	0.704638	4.28791	2.0171	0.0458442	0.305313	-4.19873
DNALI1	0.973074	5.30003	2.01505	0.0460618	0.305926	-4.20257
MAMDC2	0.508395	5.02602	2.00634	0.0469952	0.309155	-4.21882
P2RY2	0.56122	4.68771	2.00593	0.0470394	0.309313	-4.21958
HAPLN4	0.544483	1.78402	2.0047	0.0471725	0.309755	-4.22187
LOC338667	0.727394	4.11497	2.00383	0.0472675	0.309947	-4.2235
LEPREL2	0.61648	4.562	1.99711	0.0480029	0.312677	-4.23599
ADH6	0.513447	1.57001	1.99499	0.0482358	0.313586	-4.23991
PCSK2	0.601418	2.0137	1.99229	0.0485355	0.314491	-4.24492
RP11-809F4.3	0.627018	0.993326	1.98983	0.0488099	0.315679	-4.24947
DPP10-AS3	0.573159	1.73785	1.98742	0.0490795	0.316187	-4.25392
SYNGR4	0.524601	1.97968	1.98699	0.0491273	0.316322	-4.25471
LOC101929473	0.540528	1.30979	1.98598	0.049241	0.316477	-4.25658
SCARNA2	0.518031	3.4788	1.98594	0.0492456	0.316477	-4.25665
EDN3	0.719837	3.07572	1.98332	0.0495413	0.317078	-4.26149
DEGS2	0.900536	5.56674	1.98094	0.0498107	0.317086	-4.26587
MYH11	0.602023	6.79466	1.97975	0.0499461	0.317111	-4.26806
RP11-736K20.5	0.525609	2.00832	1.97955	0.0499692	0.317111	-4.26843
MIRLET7D	-1.93225	5.41504	-8.12067	3.93291e-13	5.37301e-09	18.9777
FUBP1	-0.827798	7.69537	-8.0928	4.56869e-13	5.37301e-09	18.8393
ZFC3H1	-0.550344	7.65586	-7.49888	1.0719e-11	8.40406e-08	15.9241
ARGLU1	-0.856428	9.15089	-7.33569	2.51524e-11	1.3618e-07	15.1356
ZRANB2	-0.547454	9.6703	-7.3029	2.98302e-11	1.3618e-07	14.9779
LOC101928189 /// RSRP1	-0.97765	8.81152	-7.23702	4.19888e-11	1.3618e-07	14.6618
AK023627 /// TCTE3	-1.01488	4.94307	-7.23419	4.26083e-11	1.3618e-07	14.6483
CREBZF	-0.883842	6.84912	-7.21807	4.63176e-11	1.3618e-07	14.5711
THUMPD3-AS1	-0.811737	6.28219	-6.88101	2.6089e-10	6.81822e-07	12.9727
SCARNA15	-0.980651	6.2864	-6.79488	4.03627e-10	9.4937e-07	12.5692
OGT	-0.537687	9.72493	-6.72778	5.66137e-10	1.21056e-06	12.2564
PRPF39	-0.724705	6.88344	-6.59719	1.08919e-09	2.10435e-06	11.6514
MIR155 /// MIR155HG	-1.48619	5.36071	-6.58403	1.16307e-09	2.10435e-06	11.5908
LOC100289230	-1.02353	4.27557	-6.56901	1.25344e-09	2.10587e-06	11.5216
HERC2P2 /// HERC2P9	-0.807431	7.51536	-6.53297	1.49954e-09	2.1604e-06	11.3559
KIAA0907	-0.584228	9.07212	-6.52921	1.52781e-09	2.1604e-06	11.3386
FANCL	-0.669765	7.99029	-6.52482	1.56145e-09	2.1604e-06	11.3185
HNRNPU-AS1	-0.91756	7.58788	-6.2856	5.07012e-09	6.62524e-06	10.23
SNHG12 /// SNORA16A /// SNORA44 /// SNORA61	-0.833059	7.46429	-6.24896	6.0614e-09	7.50369e-06	10.065
AHSA2	-0.784745	6.90245	-6.19482	7.88476e-09	9.27288e-06	9.82209
LOC101928963	-0.984996	4.20791	-6.17034	8.87703e-09	9.9427e-06	9.7126
CLK1	-0.800198	8.0113	-5.96497	2.37776e-08	2.43162e-05	8.80282
DMTF1	-0.50393	7.74619	-5.86688	3.78424e-08	3.70871e-05	8.37397
GOLGA6L4 /// GOLGA6L5P /// GOLGA6L9 /// LOC102724093	-0.928891	6.86652	-5.76884	5.99729e-08	5.52907e-05	7.94919
FRG1 /// FRG1B /// LOC100134091 /// LOC100289097 /// LOC101930278 /// LOC101930531 /// LOC102724923	-0.941178	6.06342	-5.76479	6.1118e-08	5.52907e-05	7.93175
CCNL1	-0.529298	8.56297	-5.75132	6.5089e-08	5.67022e-05	7.87369
RP6-99M1.2	-1.57069	3.28056	-5.73558	7.00476e-08	5.88425e-05	7.80598
SNHG1 /// SNORD22 /// SNORD25 /// SNORD26 /// SNORD27 /// SNORD28 /// SNORD29 /// SNORD30 /// SNORD31	-0.765182	8.87135	-5.68732	8.76758e-08	7.11111e-05	7.59901
MIR21 /// VMP1	-0.868617	11.2058	-5.66423	9.75807e-08	7.65065e-05	7.50034
RP3-368A4.6	-0.617302	5.20379	-5.5552	1.61253e-07	0.000119266	7.03745
LUC7L3	-0.540142	9.22289	-5.54762	1.66952e-07	0.000119266	7.00546
DCUN1D1	-0.507481	8.57398	-5.54712	1.67331e-07	0.000119266	7.00337
LOC285628 /// MIR146A	-1.56493	3.90727	-5.53639	1.75755e-07	0.000121586	6.95812
MYSM1	-0.711867	6.80532	-5.5246	1.85484e-07	0.000122614	6.90849
SCML1	-1.0586	6.05927	-5.50928	1.98925e-07	0.000122614	6.84406
DMXL2	-0.576888	7.24064	-5.5045	2.03305e-07	0.000122614	6.824
TTC14	-0.636524	7.82639	-5.49301	2.14235e-07	0.000125976	6.77577
ACTG1P4 /// AMY2B /// RNPC3	-0.596854	6.47775	-5.41753	3.01722e-07	0.000173093	6.46049
USP32P2	-0.722824	7.52398	-5.27797	5.64334e-07	0.000308691	5.88442
ZNF550	-0.53245	6.3282	-5.25824	6.16106e-07	0.000329351	5.80371
RNF139-AS1	-0.859877	5.20343	-5.23061	6.96431e-07	0.000356636	5.69104
UPF3B	-0.61238	7.1692	-5.19483	8.15808e-07	0.000408268	5.54563
LOC284454 /// MIR23A /// MIR24-2	-0.51781	6.60983	-5.13342	1.06873e-06	0.000492893	5.29753
CCDC14	-0.576804	7.98819	-5.10805	1.19418e-06	0.000540161	5.19559
CLK4	-0.595607	8.0384	-5.09654	1.25574e-06	0.000546967	5.14944
CCNL2	-0.633046	8.84121	-5.07972	1.35127e-06	0.000577875	5.08212
THAP9-AS1	-0.635617	7.85942	-5.07538	1.37707e-06	0.000578396	5.06475
SNRNP48	-0.560172	6.29288	-5.03387	1.64908e-06	0.000668759	4.8993
LOC101929112	-0.760197	5.02241	-5.02842	1.68846e-06	0.000673124	4.87764
IFT80	-0.621851	7.73501	-5.00955	1.83201e-06	0.000713198	4.80277
SCARNA13 /// SNHG10	-1.17116	4.11737	-5.00225	1.89059e-06	0.000713198	4.77389
PIGA	-0.508781	6.72403	-4.99985	1.91027e-06	0.000713198	4.7644
SS18L1	-0.578148	7.3694	-4.97892	2.09063e-06	0.000756518	4.68164
ATAD2B	-0.513086	6.37362	-4.9643	2.22622e-06	0.000793377	4.624
ZNF83	-0.603546	7.96516	-4.94144	2.45561e-06	0.000862064	4.53408
AGBL3	-1.24235	2.9595	-4.91383	2.76337e-06	0.000949273	4.42583
LOC202025	-0.867159	4.73149	-4.8868	3.10074e-06	0.00104189	4.32026
AV8S2A1N1T /// hADV36S1 /// TCR-alpha /// TCR-alpha /// TCRA /// TRAC /// TRAJ20 /// TRAJ20 /// TRAV36DV7 /// TRAV36DV7 /// YME1L1	-1.2033	2.11565	-4.88082	3.18074e-06	0.00105372	4.29691
CTD-3092A11.2	-0.640403	5.9945	-4.83074	3.93282e-06	0.00123683	4.10249
RP11-97C16.1	-0.515352	6.79296	-4.83008	3.94382e-06	0.00123683	4.09993
LINC01004	-0.794737	4.81322	-4.8189	4.13441e-06	0.00127954	4.05671
LOC644656	-0.972838	4.68328	-4.78214	4.82632e-06	0.00145538	3.91505
TAF1D	-0.664468	6.90904	-4.7583	5.33369e-06	0.00156817	3.82357
DDX26B	-0.724828	5.65268	-4.74538	5.6299e-06	0.00159543	3.77411
C9orf72	-0.501857	6.51727	-4.67786	7.45585e-06	0.00201574	3.51721
ATP11B	-0.869394	7.36317	-4.64369	8.58674e-06	0.0022441	3.38814
RFPL3S	-1.20596	2.52593	-4.54885	1.26633e-05	0.00299009	3.03336
TRMT11	-0.577814	7.57632	-4.5479	1.27124e-05	0.00299009	3.02983
RFC4	-0.603244	8.4251	-4.50679	1.50195e-05	0.00339686	2.87767
SNORD50A /// SNORD50B	-0.506091	6.65334	-4.50191	1.53191e-05	0.00343162	2.85966
ITGB2-AS1	-1.06531	4.7563	-4.46023	1.81216e-05	0.00382972	2.70648
CAHM	-0.899498	3.47156	-4.45582	1.84453e-05	0.00383939	2.69034
GSAP	-0.52979	7.59106	-4.35961	2.70722e-05	0.00530637	2.34089
HCG8 /// ZNRD1-AS1	-0.524601	4.65065	-4.35517	2.75529e-05	0.00535596	2.32487
ADCY10P1	-0.785517	4.04866	-4.35185	2.79164e-05	0.00538214	2.31294
VMP1	-0.767814	7.81374	-4.33385	2.99743e-05	0.0056402	2.24823
GOLGA8N	-0.598382	8.05626	-4.3294	3.05048e-05	0.00568339	2.23227
RCN2	-0.518073	9.30711	-4.31667	3.2073e-05	0.00580174	2.18668
ACRC	-0.684391	4.45303	-4.29912	3.43632e-05	0.00607711	2.12396
CENPK	-0.8697	5.8559	-4.2897	3.5655e-05	0.00621215	2.09041
SMC4	-0.505297	9.13927	-4.27646	3.75516e-05	0.00649449	2.0433
TAF15	-0.642076	7.30839	-4.27363	3.79697e-05	0.00651887	2.03324
LL22NC03-N14H11.1	-0.74865	5.85661	-4.24183	4.29818e-05	0.0072732	1.92059
DUXAP10 /// LINC01296	-0.741023	6.31074	-4.23534	4.40813e-05	0.00740597	1.89765
PTBP2	-0.508838	6.67457	-4.2226	4.63154e-05	0.00767173	1.85276
SNORA72	-0.695152	5.05332	-4.21899	4.69678e-05	0.00767741	1.84006
MTBP	-0.953223	4.13762	-4.21329	4.80158e-05	0.00778882	1.82002
ANKRD23	-0.72681	4.28666	-4.16909	5.69464e-05	0.0089895	1.66523
DUXAP10	-0.671687	4.80234	-4.16038	5.88842e-05	0.00917228	1.63488
LOC101060321 /// LOC101060351 /// LOC101060376 /// LOC101060389 /// LOC102723859 /// LOC102724862 /// TBC1D3 /// TBC1D3C /// TBC1D3F /// TBC1D3H	-0.841449	6.21721	-4.13528	6.48308e-05	0.00983797	1.54764
RGS9	-0.923008	3.28561	-4.11942	6.88794e-05	0.0101324	1.49273
AL832163	-1.26219	3.42916	-4.11086	7.11645e-05	0.0103325	1.46316
ZGRF1	-0.552268	4.88874	-4.09568	7.5395e-05	0.0107477	1.41084
TTC32	-0.587747	6.84076	-4.09014	7.69979e-05	0.0108739	1.39179
CTA-29F11.1	-0.6073	5.76292	-4.08943	7.7205e-05	0.0108739	1.38935
SLC25A27	-0.977677	4.00952	-4.08626	7.81411e-05	0.0109239	1.37844
HSPA6	-0.697282	6.67815	-4.08509	7.84889e-05	0.0109239	1.37442
MIR142	-1.20513	3.0624	-4.07668	8.1031e-05	0.0112114	1.34555
SNHG3 /// SNORA73A	-0.583235	4.87541	-4.06148	8.58281e-05	0.0118056	1.29348
SCAI	-0.505065	6.02829	-4.05609	8.75913e-05	0.0119089	1.27508
PABPC1L	-0.918515	6.10611	-4.01733	0.000101346	0.0128852	1.14311
HMGB3	-0.723185	7.92276	-4.014	0.00010262	0.012977	1.13181
GOLGA8A /// GOLGA8B /// LOC101930583	-0.647637	6.72935	-4.01029	0.000104056	0.0130686	1.11924
RP11-488L18.10	-0.529214	6.80562	-4.00276	0.000107034	0.0132502	1.09373
AC083843.1	-0.622808	4.90486	-3.99879	0.000108633	0.0133081	1.08032
MIR34A	-0.631044	5.2434	-3.99273	0.000111124	0.0134038	1.05983
RP11-285J16.1	-0.93451	3.89034	-3.97719	0.000117756	0.0138486	1.00744
TUBE1	-0.548151	6.27954	-3.96875	0.000121517	0.0138748	0.979031
KIAA1524	-0.674533	5.00796	-3.96733	0.000122158	0.0138806	0.974275
MBTD1	-0.516499	7.59249	-3.96137	0.000124896	0.0140474	0.954257
MIR29B2 /// MIR29C	-1.03316	6.38825	-3.94735	0.000131567	0.0145286	0.907253
HMMR-AS1	-1.04424	1.73538	-3.92831	0.000141169	0.01512	0.843657
KANSL1L	-0.500189	5.83307	-3.9266	0.000142065	0.01512	0.837947
GLS	-0.589639	7.54388	-3.91488	0.000148344	0.0153036	0.798911
MTCP1	-0.7578	3.96034	-3.91266	0.000149564	0.015362	0.791521
RAD51AP1	-0.847333	7.29654	-3.90755	0.000152401	0.0155854	0.774566
LINC01355	-0.608012	5.67007	-3.89138	0.000161741	0.0162756	0.720912
LOC100270804	-0.890994	3.33919	-3.87069	0.00017448	0.0170288	0.65255
ZNF280C	-0.52534	4.77562	-3.8409	0.000194506	0.0181221	0.554637
CCDC117	-0.529654	8.12036	-3.83975	0.000195325	0.0181221	0.550852
IFRD1	-0.583938	8.20866	-3.8383	0.000196354	0.0181221	0.546117
STARD4	-0.562682	5.33888	-3.82421	0.000206666	0.0185849	0.500019
ZNF251	-0.54566	6.10955	-3.80239	0.000223655	0.0191992	0.428903
NSUN6	-0.528777	6.06295	-3.79513	0.000229594	0.0195031	0.405316
CLUHP3 /// ZNF720	-0.528406	4.55307	-3.79102	0.000233025	0.0196294	0.391968
KLRAP1	-0.921389	2.95639	-3.79014	0.000233767	0.0196294	0.389107
H2BFXP	-1.02214	4.3597	-3.77578	0.000246167	0.0203161	0.342615
mir-223	-0.937944	1.89138	-3.74849	0.000271483	0.0215728	0.254605
ZDHHC21	-0.63087	6.43885	-3.7459	0.000274009	0.0215829	0.246278
ZMAT1	-0.766455	5.32151	-3.74554	0.000274363	0.0215829	0.245121
CTD-2287O16.5	-0.725156	3.94371	-3.74146	0.000278399	0.021713	0.231995
ABCA5	-0.629595	6.60183	-3.73018	0.00028984	0.0221974	0.195811
CNTRL	-0.557123	5.80215	-3.73007	0.000289952	0.0221974	0.195462
FAM122B	-0.547341	7.91529	-3.71281	0.000308327	0.0228056	0.140275
LHX4-AS1	-0.507637	4.78537	-3.70758	0.000314108	0.023016	0.123597
ADAT2	-0.616786	4.40654	-3.69993	0.000322751	0.0235029	0.0992292
NCEH1	-0.514747	6.50284	-3.66183	0.000369261	0.0254222	-0.0215508
SHPK /// TRPV1	-0.578842	4.75385	-3.66002	0.00037162	0.0254836	-0.0272601
RP11-69I8.2	-0.854259	2.82297	-3.65109	0.000383482	0.0261035	-0.0554319
LOC645513	-0.518261	4.66158	-3.64443	0.000392557	0.0264565	-0.0763965
GSDMB	-0.740103	5.52383	-3.62526	0.000419815	0.0273531	-0.136549
XXyac-YX155B6.7	-0.735483	2.67541	-3.59779	0.000462012	0.029291	-0.222311
ZNF367	-0.686825	6.5774	-3.59389	0.000468321	0.0296112	-0.234452
KIAA0895L	-0.507733	4.61788	-3.58115	0.000489493	0.0305394	-0.274016
SGK494	-0.54964	5.00245	-3.56648	0.000514989	0.0319606	-0.319434
CHKB-CPT1B /// CPT1B	-0.675744	5.43143	-3.56129	0.000524304	0.0322831	-0.335463
LINC00461 /// MIR9-2	-1.11545	3.10123	-3.55976	0.000527078	0.0323692	-0.340182
MIR17 /// MIR17HG /// MIR18A /// MIR19A /// MIR19B1 /// MIR20A /// MIR92A1	-1.06754	3.62726	-3.55275	0.000539987	0.0329897	-0.361813
CDRT15	-0.676727	3.67299	-3.54335	0.000557763	0.0335528	-0.39076
LINC00115	-0.713035	3.91464	-3.53725	0.000569586	0.0340897	-0.409504
RP11-1109F11.3	-0.763303	3.10624	-3.52925	0.00058544	0.0345983	-0.43403
CCL27	-0.743287	2.71414	-3.50691	0.000631971	0.0359917	-0.502323
CRYGS	-0.536606	3.9888	-3.50133	0.000644142	0.0364505	-0.519349
ERVK13-1	-0.597622	5.5916	-3.50004	0.000646971	0.0364505	-0.52326
LOC286367	-0.862353	3.38585	-3.4487	0.000770122	0.0397424	-0.678641
SNRK-AS1	-0.775051	3.62989	-3.44726	0.000773863	0.0397424	-0.682959
IRG1	-0.698569	2.98365	-3.44409	0.000782183	0.0399083	-0.692486
LMNB1	-0.597795	6.89524	-3.44072	0.000791144	0.0402664	-0.702634
BC017398 /// CTD-2314B22.3 /// DQ786293 /// DUXAP10 /// LL22NC03-N64E9.1	-0.721499	7.03007	-3.44016	0.000792625	0.0402664	-0.7043
SLC26A10	-0.705496	3.08217	-3.42278	0.000840351	0.0415861	-0.756365
REXO1	-0.796782	3.17512	-3.41722	0.00085618	0.0419394	-0.772976
STK24-AS1	-0.766611	2.88885	-3.40231	0.000900043	0.0429751	-0.817435
MIR186 /// ZRANB2	-0.626946	3.8003	-3.38895	0.000941089	0.0440943	-0.857098
CCDC134	-0.530641	5.49532	-3.36821	0.00100835	0.0466876	-0.918456
INTS6-AS1	-0.634092	3.62594	-3.36352	0.00102417	0.0469283	-0.932291
RP11-1078H9.6	-0.869054	2.10741	-3.35843	0.00104159	0.0470404	-0.947272
IFNA17	-0.664567	3.63136	-3.35434	0.00105578	0.0470404	-0.959294
RP11-44F21.5	-1.29624	2.35538	-3.34994	0.00107128	0.0475425	-0.972233
JRKL	-0.540744	6.59429	-3.33492	0.00112576	0.0493718	-1.01627
AJ420595 /// GOPC	-0.549687	5.33543	-3.33248	0.00113486	0.0495188	-1.02342
ECT2	-0.516199	7.99326	-3.32792	0.00115201	0.049627	-1.03672
AGO2 /// CASC7 /// CASC7 /// DQ574852	-0.546656	6.6265	-3.32676	0.00115643	0.0496357	-1.04012
PLGLB1 /// PLGLB2	-0.570132	5.12055	-3.32302	0.00117074	0.0500701	-1.05104
LOC100506076 /// LOC100506123	-0.510873	6.20089	-3.31282	0.00121065	0.0506686	-1.08077
ATP11A	-0.528248	7.08162	-3.30252	0.00125221	0.0509715	-1.1107
SNORA21	-0.62451	4.60792	-3.30207	0.00125408	0.0509715	-1.11202
IL36RN	-0.732937	2.67631	-3.28209	0.00133866	0.0534765	-1.16985
LOC100506459	-0.797808	1.47383	-3.26672	0.00140732	0.0557581	-1.21415
FAM170B	-0.884699	1.87814	-3.26645	0.00140857	0.0557581	-1.21493
PARP15	-0.90094	2.35258	-3.253	0.0014714	0.0572262	-1.25355
CXCL3	-0.957888	2.81175	-3.24559	0.00150709	0.0583992	-1.27476
PIWIL4	-0.604397	4.78507	-3.24132	0.00152804	0.0590165	-1.28697
NLRC5	-0.587863	7.16985	-3.23374	0.00156591	0.0598892	-1.30862
SLC25A53	-0.840911	2.25703	-3.22231	0.00162468	0.0612479	-1.34118
ZDBF2	-0.642934	4.12592	-3.1748	0.0018915	0.0662755	-1.47545
ADAM1A /// ADAM1A	-0.504231	4.89342	-3.1733	0.00190056	0.066325	-1.47966
LOC286114	-0.785164	2.70868	-3.17254	0.00190519	0.0663881	-1.48181
BRCA1	-0.573723	5.72179	-3.16798	0.00193299	0.0667077	-1.49458
LOC339622	-0.965637	0.939385	-3.15965	0.00198485	0.067857	-1.51792
LINC01296 /// LOC100653149 /// LOC102725127	-0.52831	5.61207	-3.15122	0.0020386	0.0689928	-1.54148
AMER1	-0.68668	3.39552	-3.14156	0.00210188	0.0704322	-1.56841
TCRA /// TRAV30 /// TRAV30	-0.82314	2.69979	-3.13466	0.00214819	0.0716703	-1.5876
MIR612 /// NEAT1	-0.602626	10.4807	-3.13207	0.00216578	0.0718805	-1.59478
LINC00184	-0.571951	3.4043	-3.13085	0.00217414	0.0718805	-1.59818
LOC101929709	-0.564053	4.33618	-3.13044	0.00217696	0.0718805	-1.59932
HMGB3P1	-0.564152	5.4551	-3.12057	0.00224565	0.0732921	-1.62666
POLQ	-0.594688	5.36073	-3.11254	0.00230302	0.0735998	-1.64886
RBL1	-0.518337	5.05251	-3.1018	0.0023819	0.074481	-1.67848
TDRD9	-0.79755	3.20961	-3.08407	0.0025176	0.0764084	-1.72719
LINC00202-1	-0.603893	4.00753	-3.07143	0.00261875	0.078167	-1.76179
RP11-876N24.5	-0.549441	3.99471	-3.05558	0.00275082	0.0803624	-1.80498
LINC00933	-0.804772	2.37626	-3.05523	0.0027538	0.0803624	-1.80593
MIR101-1 /// MIR3671	-0.522317	5.17487	-3.04912	0.00280631	0.0811896	-1.82251
RP11-1275H24.2	-0.686133	2.85328	-3.04421	0.00284927	0.0818288	-1.83583
FLJ41455	-0.806079	2.84926	-3.03822	0.00290243	0.0828309	-1.85205
MAP3K8	-0.602623	5.59136	-3.02218	0.00304949	0.0847838	-1.89537
LOC100996654	-0.595093	3.08841	-3.01115	0.00315449	0.0861384	-1.92502
ATAD2	-0.60254	7.91338	-2.99475	0.00331682	0.0883179	-1.96895
ADAMTS13	-0.567242	3.97918	-2.99395	0.00332492	0.0883179	-1.97109
LOC101927438	-0.732495	2.64811	-2.99343	0.00333019	0.0883179	-1.97247
LOC101927543	-0.520714	3.4695	-2.99337	0.00333086	0.0883179	-1.97265
TAP2	-0.567067	7.29152	-2.99139	0.00335104	0.0884621	-1.97793
LRRC69	-0.631183	3.9672	-2.98423	0.00342503	0.0897195	-1.99704
RP4-798A10.7	-0.748961	4.27971	-2.9705	0.00357103	0.0913974	-2.03354
CHRNA5	-0.578664	4.43443	-2.96641	0.0036157	0.0919403	-2.0444
DNM3OS	-0.740972	5.83921	-2.9553	0.00373941	0.0937683	-2.07379
PPFIA4	-0.967545	1.86321	-2.95281	0.00376765	0.0939519	-2.08036
BEST1	-0.531873	4.9184	-2.95273	0.00376864	0.0939519	-2.08059
RP11-727A23.11	-0.638335	4.29951	-2.95266	0.00376936	0.0939519	-2.08076
FBXO43	-0.678242	2.77872	-2.94661	0.00383887	0.0950465	-2.09672
AP000525.9	-0.501152	6.38655	-2.94439	0.00386467	0.0954842	-2.10256
LRRC39	-0.542964	3.40071	-2.94233	0.00388879	0.0958786	-2.10799
RAPGEF4-AS1	-0.759429	1.87603	-2.93628	0.00396036	0.0969267	-2.12391
MIR143HG /// MIR145	-0.672385	4.52077	-2.93092	0.00402479	0.0973117	-2.13799
PLCXD2	-0.514026	3.96712	-2.93004	0.0040354	0.0973117	-2.14028
KCNMB3	-0.614434	4.39764	-2.92914	0.00404634	0.0974145	-2.14265
LOC101927396	-0.74262	0.67673	-2.92547	0.00409125	0.0978872	-2.15227
FZD6	-0.626401	7.9987	-2.92207	0.00413324	0.0982479	-2.16118
LOC101927460	-0.742767	1.72354	-2.92111	0.00414516	0.0983839	-2.16369
DNAJB7	-0.955141	0.686595	-2.91967	0.0041631	0.0984995	-2.16745
KIF25	-0.66235	3.59566	-2.91057	0.00427808	0.0994315	-2.1912
LINC00858	-0.685409	1.92229	-2.9049	0.00435131	0.10034	-2.20599
LYG1	-0.54625	4.45242	-2.90102	0.00440202	0.100968	-2.21608
LINC00308	-0.814954	2.12706	-2.89566	0.00447296	0.101259	-2.23001
C19orf68	-0.615077	3.03387	-2.88537	0.00461211	0.103119	-2.25667
NR2E3	-0.677399	2.78499	-2.8847	0.00462129	0.103132	-2.25841
L3MBTL1	-0.541741	4.20442	-2.88343	0.00463881	0.103298	-2.2617
MGC15885	-0.656221	2.85051	-2.87992	0.00468742	0.103816	-2.27077
LOC101930630 /// STRC	-0.559885	3.44339	-2.87296	0.00478532	0.104912	-2.28875
LRRC3 /// LRRC3DN	-0.604924	3.1811	-2.867	0.00487054	0.105878	-2.3041
ESCO2	-0.548313	4.44224	-2.84846	0.00514463	0.109758	-2.35168
FOXD1	-1.15487	3.76756	-2.8479	0.00515306	0.109758	-2.3531
ERMN	-0.769928	3.20086	-2.84769	0.00515635	0.109758	-2.35365
CA1	-0.61381	3.55277	-2.8457	0.0051866	0.110004	-2.35873
TDRD6	-0.776078	2.27412	-2.84019	0.00527146	0.111003	-2.37283
LOC101928273	-0.789843	1.09347	-2.83472	0.00535673	0.111996	-2.38676
ICOS	-1.03103	3.84686	-2.83336	0.00537823	0.112116	-2.39023
LOC101929855 /// LOC102724851	-0.726835	4.35292	-2.83162	0.00540576	0.112422	-2.39466
PRSS50	-0.726775	2.83464	-2.82115	0.00557412	0.113999	-2.42127
POM121L9P	-0.81146	2.98586	-2.81647	0.00565095	0.114618	-2.43314
RP11-53A1.2	-0.775587	1.60997	-2.80217	0.0058918	0.116827	-2.46931
LOC100130458	-0.760974	2.59042	-2.7962	0.00599499	0.117999	-2.48435
PRKXP1	-0.584176	3.92129	-2.7875	0.00614834	0.119822	-2.50622
LINC00474	-0.75232	1.64954	-2.78145	0.00625717	0.120717	-2.52141
LINC00302	-0.664082	1.02328	-2.78129	0.00626002	0.120717	-2.5218
CLIP4	-0.531771	6.8979	-2.78114	0.00626277	0.120717	-2.52218
RP11-124L9.5	-0.612338	5.42471	-2.77644	0.00634865	0.121742	-2.53397
SPINK1	-0.666587	3.78327	-2.77286	0.00641462	0.122509	-2.54291
ZNF76	-0.549342	4.75891	-2.76926	0.00648166	0.123047	-2.5519
IFI44	-0.601602	8.14748	-2.76512	0.00655962	0.123656	-2.56224
LINC01125	-0.694529	3.17652	-2.75916	0.00667341	0.124479	-2.5771
SLC25A37	-0.572075	7.70401	-2.75492	0.00675527	0.125298	-2.58764
WNK3	-0.924094	4.83806	-2.7513	0.00682586	0.125978	-2.59662
CDCA7	-0.823862	6.57183	-2.74934	0.00686454	0.12624	-2.6015
PPP4R1L /// PPP4R1L	-0.753049	2.59332	-2.7447	0.00695663	0.127138	-2.61301
KB-431C1.5	-0.68752	2.43714	-2.72917	0.00727297	0.130347	-2.65139
COL27A1	-0.546531	6.97214	-2.72342	0.00739321	0.131341	-2.66553
TAF1L	-0.593312	3.25437	-2.71572	0.00755741	0.132759	-2.68447
ARHGEF4 /// LOC101930241	-0.589578	4.31503	-2.71334	0.00760879	0.133263	-2.69031
CCDC18	-0.508613	4.36761	-2.70799	0.00772538	0.134055	-2.70341
ANKRD26P3	-0.650222	2.37648	-2.70358	0.0078228	0.134854	-2.71421
TECTB	-0.517825	2.60553	-2.69706	0.00796879	0.136354	-2.73013
RP11-53O19.3	-0.596707	7.17484	-2.69696	0.00797105	0.136354	-2.73037
EPHA8	-0.500663	3.54578	-2.69512	0.00801265	0.136569	-2.73486
RP11-629O1.2	-0.810585	2.94011	-2.69299	0.00806112	0.136979	-2.74005
MBD3L2	-0.512488	0.956	-2.69285	0.00806431	0.136979	-2.74039
LOC101928560	-0.54859	3.1802	-2.6764	0.00844772	0.139119	-2.78035
RP1-170O19.17	-0.649491	2.10605	-2.67597	0.00845798	0.139119	-2.78139
CXCL2	-0.668731	5.22537	-2.67491	0.00848323	0.139242	-2.78395
DPP10	-0.954579	1.8372	-2.66704	0.00867326	0.140498	-2.803
LOC645984	-0.707825	2.52596	-2.6591	0.00886893	0.141883	-2.82216
RP6-201G10.2	-0.671834	3.50032	-2.65698	0.00892173	0.14256	-2.82726
SEC31B	-0.55472	2.57689	-2.65417	0.00899232	0.143008	-2.83403
GNRH1	-0.548849	4.51444	-2.65115	0.0090686	0.143649	-2.84128
ARF1	-0.549016	4.82531	-2.65029	0.00909047	0.143649	-2.84335
LINC01410	-0.967496	4.18022	-2.64814	0.00914527	0.143803	-2.84851
COL22A1	-0.932995	4.20754	-2.64647	0.00918808	0.144056	-2.85251
NPAS4	-0.615348	1.0323	-2.64519	0.00922095	0.144176	-2.85558
KRTAP4-2	-0.532082	3.42356	-2.64327	0.00927065	0.144695	-2.86019
RTEL1 /// RTEL1-TNFRSF6B	-0.6094	3.5107	-2.63929	0.00937411	0.145312	-2.86971
SLC4A7	-0.511021	7.58081	-2.63896	0.00938273	0.145312	-2.8705
ZPBP	-0.682977	2.18548	-2.63711	0.00943148	0.145509	-2.87495
SIRT4	-0.653235	3.20478	-2.63661	0.00944454	0.145509	-2.87613
LOC100505474	-0.669909	1.93186	-2.6365	0.00944739	0.145509	-2.87639
SNRPN	-0.613924	2.61411	-2.63533	0.00947823	0.145509	-2.87919
MST1	-0.534834	5.17322	-2.63513	0.00948366	0.145509	-2.87968
LOC100506526	-0.652063	1.45471	-2.6339	0.00951626	0.145658	-2.88262
LOC101929777 /// WNT3	-0.645373	4.48993	-2.63238	0.00955641	0.146015	-2.88623
AL022344.5	-0.632022	2.1454	-2.62769	0.00968207	0.147209	-2.89743
CTD-2021H9.3	-0.590692	1.99498	-2.61945	0.00990621	0.148737	-2.91704
OR10H1	-0.58181	2.65955	-2.6182	0.00994067	0.149116	-2.92001
EIF3C	-0.513183	5.18203	-2.61669	0.00998248	0.149458	-2.92361
PM20D2	-0.637424	6.54286	-2.61184	0.0101174	0.150221	-2.9351
LOC101060391	-1.01654	2.6387	-2.61009	0.0101665	0.1503	-2.93925
DEFA5	-0.683733	1.86411	-2.60774	0.0102329	0.150952	-2.94483
LOC100130278	-0.651451	1.55922	-2.6002	0.0104482	0.152636	-2.96265
PPP4R1L	-0.61355	2.22419	-2.59999	0.0104544	0.152636	-2.96315
CCNE2	-0.56085	7.13589	-2.59973	0.010462	0.152644	-2.96378
ATHL1	-0.506899	5.98219	-2.59703	0.0105403	0.152941	-2.97015
KSR2	-0.518604	3.7768	-2.59523	0.0105925	0.153226	-2.97437
POU1F1	-0.774819	1.25759	-2.59499	0.0105996	0.153236	-2.97495
LOC100130357	-0.608321	2.87927	-2.58918	0.0107706	0.154337	-2.98864
BC033323 /// CEP290	-0.680144	2.11413	-2.58816	0.0108008	0.154341	-2.99102
MEX3B	-0.658948	3.8001	-2.58423	0.0109181	0.155076	-3.00026
C20orf57 /// DUSP15	-0.566339	2.99301	-2.58257	0.0109682	0.155418	-3.00417
ASXL3	-0.612983	2.60808	-2.58071	0.0110242	0.15583	-3.00853
NUF2	-0.647389	6.83541	-2.57651	0.0111521	0.156763	-3.01838
MSS51	-0.505881	3.61278	-2.57587	0.0111718	0.156878	-3.01988
FOXE1	-0.763591	1.29834	-2.57378	0.0112358	0.157496	-3.02477
PCDHB16	-0.638775	5.4702	-2.57311	0.0112564	0.15769	-3.02633
DBH-AS1	-0.503207	3.87605	-2.56948	0.0113688	0.158793	-3.03482
KRTAP19-3	-0.619912	2.38846	-2.56852	0.0113989	0.159001	-3.03707
LOC101060510	-0.740424	3.35435	-2.56433	0.0115301	0.159905	-3.04684
ZNF572	-0.578405	4.40791	-2.56101	0.0116354	0.160892	-3.0546
XXbac-B476C20.9	-0.644119	2.53747	-2.55952	0.0116826	0.161259	-3.05805
KLHL23 /// PHOSPHO2 /// PHOSPHO2-KLHL23	-0.745523	2.01526	-2.55209	0.0119219	0.163221	-3.07534
MGAM	-0.948781	2.6472	-2.54931	0.0120125	0.16389	-3.0818
TPRXL	-0.635685	2.95167	-2.54867	0.0120332	0.163982	-3.08327
RP11-194N12.2	-0.679163	3.03299	-2.54311	0.0122168	0.164232	-3.09617
SH2D1B	-0.684994	2.81108	-2.5424	0.0122401	0.164232	-3.0978
LOC100130476	-0.768901	1.24696	-2.54062	0.0122994	0.164934	-3.10191
IDO2	-0.604626	2.95565	-2.53862	0.0123665	0.165153	-3.10655
KIF23	-0.509259	6.21558	-2.5377	0.0123973	0.165305	-3.10867
LOC100507065	-0.644033	2.52068	-2.53716	0.0124156	0.16536	-3.10992
DMRT2	-0.674249	3.4824	-2.53592	0.0124573	0.165634	-3.11278
IRAK3	-0.652603	4.73805	-2.53321	0.0125493	0.166144	-3.11905
MSANTD3-TMEFF1 /// TMEFF1	-0.510722	5.44125	-2.53247	0.0125743	0.16625	-3.12074
ZNF711	-0.58452	6.18765	-2.5262	0.0127897	0.16806	-3.1352
HTR2C	-0.712272	1.69427	-2.52279	0.0129079	0.169013	-3.14303
CLEC7A	-0.530451	7.58396	-2.50828	0.0134229	0.173377	-3.1763
FLJ40288	-0.530512	3.83724	-2.50765	0.0134458	0.173578	-3.17775
LOC100996694	-0.569709	1.34327	-2.50457	0.0135575	0.174593	-3.18478
FAM72A /// FAM72B /// FAM72C /// FAM72D	-0.588583	7.10343	-2.48316	0.0143579	0.179921	-3.23348
AX746690 /// RP4-564F22.5	-0.535273	1.19135	-2.47666	0.0146095	0.181622	-3.24821
LINC00919	-0.559517	2.65717	-2.47329	0.0147411	0.182641	-3.25582
FGF10-AS1	-0.639726	1.62842	-2.47249	0.0147724	0.182651	-3.25762
HSH2D	-0.796713	3.77312	-2.47152	0.0148107	0.182867	-3.25981
NOL4	-0.976812	2.21599	-2.46611	0.0150254	0.18484	-3.27201
LOC101929964	-0.558504	2.89882	-2.46433	0.0150968	0.185427	-3.27603
PTGER1	-0.521963	3.99781	-2.45969	0.0152837	0.186694	-3.28645
IDI2-AS1	-0.60781	3.5001	-2.45719	0.0153856	0.18679	-3.29207
DLEU2L	-0.690995	2.39178	-2.45518	0.0154675	0.187242	-3.29657
RP5-1098D14.1	-0.636552	1.95396	-2.45349	0.0155371	0.187537	-3.30037
KLKB1	-0.578216	2.78613	-2.4526	0.0155736	0.187537	-3.30236
RP11-174G6.5	-0.571649	5.85863	-2.44726	0.0157952	0.188684	-3.31431
LMO7DN	-0.61969	1.31537	-2.4415	0.0160375	0.190272	-3.32718
LOC100132356	-0.557323	3.13996	-2.42155	0.0169018	0.1944	-3.37154
CCR9	-0.627184	2.25182	-2.41653	0.017126	0.196306	-3.38266
SIX6	-0.551539	1.63465	-2.40692	0.017562	0.19994	-3.40387
C14orf180	-0.537473	3.24545	-2.40538	0.0176329	0.200456	-3.40727
C8G	-0.649239	1.93154	-2.40033	0.0178668	0.20108	-3.41838
ARSF	-0.565252	3.09765	-2.39886	0.0179351	0.201238	-3.42159
LINC01364	-0.584254	1.22398	-2.39708	0.0180188	0.201723	-3.42551
MSH5-SAPCD1 /// SAPCD1	-0.546345	4.17981	-2.38911	0.0183962	0.203369	-3.44297
BC039487	-0.703813	1.26846	-2.3871	0.0184926	0.203863	-3.44737
MIR7515 /// MIR7515HG	-0.564894	1.75309	-2.38662	0.0185157	0.203863	-3.44843
HIST1H1T	-0.583427	3.87838	-2.38507	0.0185903	0.203972	-3.45181
LECT2	-0.622802	1.0681	-2.38471	0.0186075	0.203972	-3.45259
TDRP	-0.509343	5.54197	-2.3841	0.018637	0.203972	-3.45392
A2ML1	-0.932257	3.77306	-2.38037	0.0188181	0.205012	-3.46206
RP11-1012E15.1	-0.572658	2.79837	-2.37941	0.0188653	0.205336	-3.46417
ZYG11A	-0.744715	4.67921	-2.37787	0.0189408	0.205579	-3.46753
ADAMTS20	-0.575892	2.37958	-2.37752	0.0189575	0.205579	-3.46827
PSG6	-0.512513	3.63429	-2.35931	0.0198709	0.211364	-3.50782
SLC7A14	-0.574543	2.55781	-2.35918	0.0198774	0.211364	-3.5081
PHEX-AS1	-0.594495	2.43089	-2.35667	0.0200064	0.211777	-3.51353
TEX26-AS1	-0.523886	2.95424	-2.35439	0.020124	0.212603	-3.51845
C1orf220	-0.694918	2.33679	-2.35231	0.0202318	0.213109	-3.52294
LOC440934	-0.756333	2.95353	-2.35185	0.0202561	0.213269	-3.52394
APOA5	-0.525714	2.42664	-2.3498	0.0203631	0.213467	-3.52837
FIRRE	-0.557495	3.45055	-2.34796	0.0204595	0.213974	-3.53233
LRRC55	-0.5328	1.22713	-2.34505	0.0206126	0.214696	-3.53859
LINC00487	-0.713108	1.76736	-2.34363	0.0206876	0.2149	-3.54163
LOC100996681	-0.534908	1.9999	-2.34142	0.0208053	0.215294	-3.54639
DCAF4L1	-0.718912	0.980893	-2.34098	0.0208287	0.215336	-3.54734
FAM71B	-0.631345	2.17033	-2.34078	0.0208394	0.215336	-3.54777
NR6A1	-0.603448	3.5432	-2.33937	0.0209151	0.215575	-3.5508
LINC00536	-0.616086	1.96591	-2.33733	0.0210246	0.216042	-3.55518
AADAT	-0.55023	4.40098	-2.33109	0.0213626	0.218204	-3.56855
KRT6A /// KRT6B /// KRT6C	-0.817376	2.28037	-2.33041	0.0213996	0.218275	-3.57
PALM3	-0.624813	2.92645	-2.32821	0.0215201	0.218685	-3.5747
BCL2L14	-0.830975	4.07048	-2.32366	0.0217711	0.219776	-3.58441
MDFI	-0.534917	5.62273	-2.31676	0.0221571	0.221195	-3.59912
C1orf110	-0.614917	1.03627	-2.31477	0.0222697	0.22129	-3.60337
LOC100506258	-0.533212	2.89127	-2.31438	0.0222918	0.22129	-3.6042
CHIA	-0.536275	2.71025	-2.31431	0.0222953	0.22129	-3.60433
LINC00954	-0.663582	1.80582	-2.31184	0.022436	0.221916	-3.60959
MMP12	-1.00145	6.27215	-2.31105	0.0224807	0.222116	-3.61126
PCDH11X /// PCDH11Y	-0.687188	2.64959	-2.3105	0.0225124	0.222116	-3.61243
MIR6787 /// SLC16A3	-0.570396	7.35364	-2.30287	0.0229519	0.223698	-3.6286
LOC100147773	-0.521504	3.17116	-2.30138	0.0230385	0.223745	-3.63174
PCNAP3 /// PCNAP3	-0.603591	2.12304	-2.29974	0.0231345	0.223745	-3.63522
LOC102724487	-0.620765	2.07153	-2.29424	0.0234587	0.225154	-3.64684
KIZ /// PLK1S1	-0.556535	3.71374	-2.28777	0.0238447	0.226882	-3.66047
ZNF215	-0.661372	2.76464	-2.28339	0.0241094	0.228108	-3.66968
HK3	-0.708781	2.8053	-2.27989	0.024322	0.22889	-3.67701
ZSCAN1	-0.538868	2.19638	-2.27089	0.0248785	0.230926	-3.69586
DGKB	-0.575534	1.67674	-2.26984	0.0249438	0.231041	-3.69805
RP11-465B22.8	-0.504011	3.80441	-2.26464	0.0252707	0.232639	-3.70889
RP11-804H8.6	-0.57353	2.43315	-2.26371	0.0253296	0.232948	-3.71083
HSD17B3	-0.600678	2.45452	-2.25639	0.0257973	0.234572	-3.72606
C17orf51	-0.525315	3.62113	-2.25605	0.0258195	0.234572	-3.72678
TICRR	-0.511805	4.67394	-2.25485	0.0258968	0.234572	-3.72926
CTD-2366F13.2	-0.555364	3.0361	-2.25155	0.0261108	0.235668	-3.73611
LOC100507053	-0.507877	3.48128	-2.24436	0.0265819	0.237465	-3.75098
LOC100506405	-0.516452	2.81844	-2.23895	0.026942	0.238725	-3.76216
CTLA4	-0.747205	3.46317	-2.23879	0.0269528	0.238725	-3.76249
PIANP	-0.508086	2.82771	-2.23528	0.0271885	0.239403	-3.76973
RP11-29P20.1	-0.621007	1.92701	-2.2346	0.0272342	0.239403	-3.77112
TMCC2	-0.542606	3.93594	-2.23456	0.0272371	0.239403	-3.77121
LOC100505874 /// MLLT10P1	-0.539075	2.54012	-2.23216	0.0273992	0.239901	-3.77614
CNTNAP3	-0.695951	1.67881	-2.23082	0.0274906	0.239901	-3.7789
CACNA1S	-0.517525	3.14598	-2.23047	0.0275142	0.239901	-3.77961
PLGLB2	-0.615478	2.4374	-2.23042	0.0275181	0.239901	-3.77973
DLGAP1 /// LOC102724716	-0.770298	1.17963	-2.22939	0.0275881	0.240245	-3.78184
TUBB1	-0.526169	2.75626	-2.22115	0.0281555	0.242315	-3.79873
RTP4	-0.504178	7.06902	-2.21825	0.0283581	0.243346	-3.80467
IL18RAP	-0.561441	3.68126	-2.21518	0.0285735	0.243948	-3.81095
UGT2B4	-0.894312	0.671467	-2.21168	0.0288207	0.244903	-3.81809
HNF4A-AS1	-0.622151	0.715851	-2.20644	0.0291945	0.246189	-3.82876
MXD3	-0.512794	4.98367	-2.20633	0.0292023	0.246189	-3.82898
MGC34800	-0.513219	2.23562	-2.19834	0.029781	0.248926	-3.84522
PRAME	-1.11331	4.60169	-2.18406	0.0308389	0.253092	-3.87408
LINC01268	-0.662591	2.16168	-2.1825	0.0309566	0.253616	-3.87723
SLC5A4	-0.586004	1.45509	-2.17997	0.0311484	0.254124	-3.88233
MIR3663HG	-0.729281	0.893159	-2.1791	0.0312144	0.254486	-3.88408
PCDHB18	-0.560351	3.23675	-2.17658	0.0314069	0.255303	-3.88916
CDKL2	-0.598179	2.84748	-2.17592	0.0314573	0.255303	-3.89048
GH1	-0.507111	1.71616	-2.17323	0.0316637	0.256373	-3.89588
LOC100505498	-0.510395	2.74472	-2.16365	0.0324084	0.259099	-3.91505
ALX3	-0.5103	3.10285	-2.16019	0.032681	0.260249	-3.92196
CDC6	-0.587296	5.55281	-2.15977	0.0327147	0.260249	-3.92281
MURC	-0.641901	2.14992	-2.15786	0.032866	0.260669	-3.92661
SLCO1A2	-0.634961	2.48038	-2.15487	0.0331045	0.261495	-3.93257
LINC00158	-0.537975	2.68659	-2.14905	0.0335735	0.263648	-3.94415
TTTY11	-0.529469	2.30292	-2.14868	0.033603	0.263723	-3.94488
AFAP1-AS1	-0.719701	4.50426	-2.14568	0.0338471	0.264525	-3.95083
SPESP1	-0.719708	4.39229	-2.14444	0.0339483	0.264738	-3.95329
CLYBL-AS1	-0.570901	2.12805	-2.13555	0.0346821	0.267907	-3.97088
CTA-254O6.1	-0.546738	2.13711	-2.12983	0.0351612	0.269809	-3.98215
AIM2	-0.610228	5.77111	-2.1256	0.0355199	0.271078	-3.99049
LINC01018	-0.568403	3.11415	-2.12284	0.0357551	0.27202	-3.99591
LOC102724537	-0.559974	1.89816	-2.11976	0.0360197	0.273297	-4.00196
FLJ39080	-0.519034	3.09266	-2.11685	0.0362706	0.274238	-4.00765
BTC	-0.587862	4.04551	-2.1167	0.0362836	0.274238	-4.00795
C1orf101	-0.526342	3.14635	-2.1153	0.0364052	0.274705	-4.01069
GCG	-0.544519	0.613607	-2.11475	0.0364528	0.274854	-4.01176
C11orf92	-0.632077	2.10882	-2.11067	0.0368096	0.275501	-4.01975
NUP62CL	-0.615669	4.06835	-2.11035	0.0368373	0.275501	-4.02037
SEMG1	-0.599364	0.50985	-2.1062	0.0372025	0.276799	-4.02845
ACTG1P4 /// AMY1A /// AMY1B /// AMY1C /// AMY2A /// AMY2B	-0.665079	5.84606	-2.10124	0.0376444	0.278614	-4.03812
PDCD1LG2	-0.712569	2.29444	-2.09712	0.038014	0.280158	-4.04612
COL24A1	-0.53693	3.20401	-2.09521	0.0381863	0.281033	-4.04982
SLC6A16	-0.510065	3.94561	-2.08596	0.039032	0.284829	-4.06774
PPP1R14C	-0.952484	4.96059	-2.08584	0.0390429	0.284829	-4.06797
MYBPC2	-0.635105	2.38887	-2.08103	0.0394888	0.286406	-4.07725
PNPLA5	-0.504539	2.63853	-2.07174	0.0403626	0.288826	-4.09512
LINC00622	-0.538645	3.39487	-2.06776	0.0407418	0.290214	-4.10275
HECW1-IT1	-0.593723	1.09317	-2.06688	0.0408259	0.290549	-4.10444
LUZP4	-0.538144	1.56801	-2.06596	0.0409147	0.290604	-4.10621
CKAP2L	-0.571321	5.05043	-2.06527	0.0409814	0.290604	-4.10754
LOC101927417	-0.541147	1.47161	-2.06438	0.0410664	0.290705	-4.10923
MROH2A	-0.627205	1.57121	-2.05658	0.0418236	0.292945	-4.12412
SLC38A4	-0.679591	2.25202	-2.05465	0.0420137	0.293238	-4.12781
LOC440173	-0.534124	2.64263	-2.05375	0.0421022	0.293238	-4.12953
LOC100287166 /// LOC101930064	-0.560541	3.17956	-2.05258	0.0422174	0.293377	-4.13175
RP11-476D10.1	-0.643676	1.39223	-2.04217	0.0432551	0.297661	-4.15152
PCDHB6	-0.606092	4.43375	-2.03926	0.0435491	0.298548	-4.15702
TRHDE	-0.591678	1.85293	-2.03444	0.0440395	0.299564	-4.16613
PTX3	-0.77702	4.7665	-2.0333	0.0441566	0.299829	-4.16828
SLC28A3	-0.7146	4.3787	-2.0321	0.0442794	0.300316	-4.17054
OR2J2	-0.540147	1.65767	-2.0294	0.0445576	0.301421	-4.17563
KIF1A	-0.701662	3.86301	-2.02793	0.0447096	0.302073	-4.17839
TSKS	-0.521454	2.41746	-2.02624	0.044885	0.302809	-4.18157
RP11-36B6.1	-0.50065	2.10123	-2.02407	0.0451115	0.303075	-4.18566
GPR19	-0.650951	4.45827	-2.02334	0.0451877	0.303414	-4.18703
SLC17A3	-0.546815	1.38843	-2.01951	0.0455897	0.304722	-4.19421
GABBR1 /// UBD	-0.760439	8.56655	-2.01479	0.0460894	0.305926	-4.20305
FAM209A /// FAM209B	-0.581581	1.49575	-2.00648	0.0469799	0.309155	-4.21856
LOC57399	-0.5205	1.86773	-2.00118	0.0475562	0.311146	-4.22843
LOC158434	-0.609717	1.67825	-1.99893	0.0478024	0.311889	-4.23261
AGER	-0.518515	2.50149	-1.99826	0.0478757	0.312194	-4.23385
LOC100507468	-0.500891	2.38645	-1.99512	0.0482215	0.313586	-4.23967
LINC00560	-0.578794	0.974177	-1.9945	0.0482909	0.313771	-4.24083
STK31	-0.640887	2.05162	-1.99236	0.0485283	0.314491	-4.2448
GRIN3A	-0.570097	2.13922	-1.98784	0.0490326	0.316139	-4.25315
ZNF334	-0.615103	3.39344	-1.98494	0.0493586	0.316672	-4.25851
LOC101929988	-0.527363	1.77977	-1.98068	0.0498402	0.317086	-4.26635
LOC101927348	-0.552123	2.02511	-1.98055	0.0498553	0.317086	-4.26659

## Sheet: MRA results
MRA(Master regulator analysis) analysis results
	Regulon	Universe.Size	Regulon.Size	Total.Hits	Expected.Hits	Observed.Hits	Pvalue	Adjusted.Pvalue
ATP11B	227379_at	962	148	74	11.38	21	0.0021	0.017
AXL	202685_s_at	962	15	74	1.15	2	0.32	0.65
MME	226728_at	962	45	74	3.46	5	0.26	0.65
OSBPL8	212582_at	962	60	74	4.62	7	0.17	0.65
ATP11A	203434_s_at	962	56	74	4.31	4	0.64	0.84
ABHD12	224742_at	962	41	74	3.15	2	0.84	0.84
SLC27A1	1554556_a_at	962	118	74	9.08	7	0.83	0.84
MBOAT1	213582_at	962	76	74	5.85	6	0.54	0.84
