# Supplementary material for: ATP11B inhibits breast cancer metastasis in a mouse model by suppressing externalization of nonapoptotic phosphatidylserine
Source: J Clin Invest. 2022 Mar 1;132(5):e149473. doi: 10.1172/JCI149473 (PMC8884903; doi:10.1172/JCI149473)
Supplement: Supplemental table 7 [file jci-132-149473-s128.xlsx]

## Sheet: Sheet1
				Protein levels after treatment involed in Docetaxel (DOC) treatment
Patient number	TNM stage	Provided by Hospital		ATP11b	Ptdss2	N-cad
NR 1	T3N1M0	invasion of lymph node		Low	High	High
NR 2	T1N2M0	invasion of lymph node		High	High	High
NR 3	T1N2M0	invasion of lymph node		High	Low	low
NR 4	T2N1M0	invasion of lymph node		High	Low	low
NR 5	T1N1M0	invasion of lymph node		Low	High	High
NR 6	T1N1M0	invasion of lymph node		Low	High	High
NR 7	T3N2M0	invasion of lymph node		High	Low	low
NR 8	T3N0M0			High	Low	High
NR 9	T1N1M0	invasion of lymph node		Low	High	High
NR 10	T1N2M0	invasion of lymph node		Low	High	High
NR 11	T1N2M0	invasion of lymph node		High	Low	High
NR 12	T2N1M0	invasion of lymph node		High	Low	High
R 1	T2N0M0			High	Low	low
R2	T1N0M0			High	Low	low
R 3	T1N0M0			High	Low	low
R 4	T1N0M0			High	Low	low
R 5	T1N0M0			High	Low	low
R 6	T2N0M0			High	Low	low
R 7	T1N0M0			High	Low	High
R 8	T1N0M0			High	Low	low
R 9	T1N0M0			High	Low	low
R 10	T1N0M0			High	Low	low
R 11	T1N0M0			High	Low	High
R 12	T1N0M0			High	Low	low
R 13	T1N0M0			High	Low	low
R 14	T1N0M0			High	Low	low
NR: non-responder patient
R: responer patient
